# Supplementary material for: DNA Methylation of Postnatal Liver Development in Pigs
Source: Genes (Basel). 2024 Aug 13;15(8):1067. doi: 10.3390/genes15081067 (PMC11353940; doi:10.3390/genes15081067)
Supplement: Supplementary file 1 [file genes-15-01067-s001.zip › Supplementary Table S1.xlsx]

## Sheet: DataTable
Table S1. Quality control statistics of raw data.
LibraryID	Sample name	Raw Reads	Raw Bases(G)	Clean Reads	Clean Bases(G)	Clean_ratio(%)	Q20(%)	Q30(%)	GC Content(%)	BS Conversion Rate(%)
Newborn_1_BS_clean	0d_1	338876230	95.86	338876230	95.86	100	98.01	93.3	22.7	99.802
Newborn_2_BS_clean	0d_2	392955227	112.2	392955227	112.2	100	98.47	94.05	23.05	99.783
Suckling_1_BS_clean	21d_1	336528351	93.61	336528351	93.61	100	97.62	92.08	22.53	99.8
Suckling_2_BS_clean	21d_2	278110559	80.67	278110559	80.67	100	98.6	95.87	22.54	99.789
Adult_1_BS_clean	2year_1	352938022	102.65	352938022	102.65	100	98.89	96.48	23.16	99.798
Adult_2_BS_clean	2year_2	334948944	97.42	334948944	97.42	100	98.87	96.45	23.15	99.784
