# Supplementary material for: DNA Methylation of Postnatal Liver Development in Pigs
Source: Genes (Basel). 2024 Aug 13;15(8):1067. doi: 10.3390/genes15081067 (PMC11353940; doi:10.3390/genes15081067)
Supplement: Supplementary file 1 [file genes-15-01067-s001.zip › Supplementary Table S2.xlsx]

## Sheet: mapping_summary
Table S2. Statistics of reads mapping to reference genomes
Samples	Total reads	Mapped reads	Mapping rate(%)	Duplication rate(%)
Newborn_1	338876230	212068744	62.58	12.66
Newborn_2	392955227	193412562	49.22	16.07
Suckling_1	336528351	178965777	53.18	10.54
Suckling_2	278110559	185360687	66.65	14.01
Adult_1	352938022	197292354	55.9	12.94
Adult_2	334948944	216410512	64.61	16.18
