# Supplementary material for: DNA Methylation of Postnatal Liver Development in Pigs
Source: Genes (Basel). 2024 Aug 13;15(8):1067. doi: 10.3390/genes15081067 (PMC11353940; doi:10.3390/genes15081067)
Supplement: Supplementary file 1 [file genes-15-01067-s001.zip › Supplementary Table S3.xlsx]

## Sheet: genome_covg_summary
Table S3. Summary of genome coverage statistics.
Samples	sites_num	sites_covgMean	sites_numCovg1(%)	sites_numCovg5(%)	sites_numCovg10(%)
Newborn_1	2398209438	20.4	95.86	92.24	85.02
Newborn_2	2395333628	18.67	95.74	91.66	83.53
Suckling_1	2396688532	17.99	95.79	91.37	81.62
Suckling_2	2395714875	18.69	95.76	91.36	82.24
Adult_1	2391937006	20.17	95.6	91.22	83.39
Adult_2	2396341384	20.31	95.78	91.89	84.86
