# Supplementary material for: DNA Methylation of Postnatal Liver Development in Pigs
Source: Genes (Basel). 2024 Aug 13;15(8):1067. doi: 10.3390/genes15081067 (PMC11353940; doi:10.3390/genes15081067)
Supplement: Supplementary file 1 [file genes-15-01067-s001.zip › Supplementary Table S4.xlsx]

## Sheet: 21d vs. 2year(2year higher)GO
Table S4. GO enrichment for higher DEGs in adult from suckling vs. adult groups
Category	CategoryID	GO	Description	PARENT_GO	LogP	Enrichment	Z-score	#TotalGeneInLibrary	#GeneInGO	#GeneInHitList	#GeneInGOAndHitList	%InGO	STDV %InGO	GeneID	Hits	Log(q-value)
GO Biological Processes	19	GO:0050778	positive regulation of immune response	19_GO:0002376 immune system process	-44	6.3	20	30286	654	655	89	14	1.3	567|629|695|710|712|713|714|717|718|720|722|725|727|729|731|732|733|735|912|915|916|919|920|925|942|972|1191|1660|2533|3071|3108|3109|3111|3112|3122|3134|3263|3426|3430|3458|3495|3594|3635|3689|3702|3717|3821|3824|3965|4068|4277|4938|5590|5648|5795|6850|6966|7294|7305|7462|8809|10673|11277|22914|26191|28638|28755|28984|29760|30009|50852|51279|51571|54440|55024|56253|57142|64005|64135|79132|79679|…	B2M|CFB|BTK|SERPING1|C1QA|C1QB|C1QC|C2|C3|C4A|C4BPA|C4BPB|C5|C6|C8A|C8B|C8G|C9|CD1D|CD3D|CD3E|CD247|CD4|CD8A|CD86|CD74|CLU|DHX9|FYB1|NCKAP1L|HLA-DMA|HLA-DMB|HLA-DOA|HLA-DOB|HLA-DRA|HLA-F|HPX|CFI|IFI35|IFNG|IGHD|IL12RB1|INPP5D|ITGB2|ITK|JAK2|KLRC1|KLRD1|LGALS9|SH2D1A|MICB|OAS1|PRKCZ|MASP1|PTPRJ|SYK|TRGC1|TXK|TYROBP|LAT2|IL18R1|TNFSF13B|TREX1|KLRK1|PTPN22|TRBC2|TRAC|RGCC|BLNK|TBX21|TRAT1|C1RL|CYRIB…	-40
GO Biological Processes	19	GO:0002250	adaptive immune response	19_GO:0002376 immune system process	-35	5.6	18	30286	653	655	79	12	1.3	567|695|710|712|713|714|717|718|720|722|725|727|729|731|732|733|735|814|915|916|919|920|925|942|972|1191|1512|2215|3108|3109|3111|3112|3122|3251|3426|3458|3495|3512|3575|3635|3702|3717|3821|3824|4068|4277|4683|5294|5551|6775|6850|6890|6966|7294|7462|8320|8809|8832|9214|10673|11277|22914|27240|28516|28638|28755|28774|28881|30009|50852|51279|51744|55824|64005|64218|79679|80380|114836|257101	B2M|BTK|SERPING1|C1QA|C1QB|C1QC|C2|C3|C4A|C4BPA|C4BPB|C5|C6|C8A|C8B|C8G|C9|CAMK4|CD3D|CD3E|CD247|CD4|CD8A|CD86|CD74|CLU|CTSH|FCGR3B|HLA-DMA|HLA-DMB|HLA-DOA|HLA-DOB|HLA-DRA|HPRT1|CFI|IFNG|IGHD|JCHAIN|IL7R|INPP5D|ITK|JAK2|KLRC1|KLRD1|SH2D1A|MICB|NBN|PIK3CG|PRF1|STAT4|SYK|TAP1|TRGC1|TXK|LAT2|EOMES|IL18R1|CD84|FCMR|TNFSF13B|TREX1|KLRK1|SIT1|TRDV3|TRBC2|TRAC|IGLV8-61|IGKV2D-30|TBX21|TRAT1|C1RL|CD244|P…	-31
GO Biological Processes	19	GO:0045321	leukocyte activation	19_GO:0002376 immune system process	-35	5.8	18	30286	601	655	76	12	1.3	199|567|684|695|712|814|912|914|915|916|919|920|925|933|942|972|1191|1794|3070|3251|3430|3458|3561|3575|3676|3683|3689|3702|3717|3821|4064|4277|4683|4818|5294|5551|5795|6775|6850|6966|7163|7305|7462|8320|8809|8832|10537|10673|10803|11151|11277|22806|22914|26191|28638|28755|29760|30009|51744|54440|55024|55619|56253|56670|56833|57678|57705|64218|91543|113277|114836|116071|120425|139818|197358|284021	AIF1|B2M|BST2|BTK|C1QA|CAMK4|CD1D|CD2|CD3D|CD3E|CD247|CD4|CD8A|CD22|CD86|CD74|CLU|DOCK2|HELLS|HPRT1|IFI35|IFNG|IL2RG|IL7R|ITGA4|ITGAL|ITGB2|ITK|JAK2|KLRC1|CD180|MICB|NBN|NKG7|PIK3CG|PRF1|PTPRJ|STAT4|SYK|TRGC1|TPD52|TYROBP|LAT2|EOMES|IL18R1|CD84|UBD|TNFSF13B|CCR9|CORO1A|TREX1|IKZF3|KLRK1|PTPN22|TRBC2|TRAC|BLNK|TBX21|CD244|SASH3|BANK1|DOCK10|CRTAM|SUCNR1|SLAMF8|GPAM|WDFY4|SEMA4A|RSAD2|TMEM106A|SLAM…	-31
GO Biological Processes	19	GO:0045087	innate immune response	19_GO:0044419 biological process involved in interspecies interaction between organisms	-34	5	17	30286	775	655	84	13	1.3	199|337|356|629|684|695|710|712|713|714|717|718|720|722|725|727|729|731|732|733|735|912|914|972|1191|1660|1728|2161|2537|2633|3263|3426|3430|3437|3458|3512|3594|3717|3821|3824|3965|4064|4068|4688|4818|4938|4939|5294|5371|5648|6441|6772|6773|6850|7726|8519|8832|8942|9246|9450|9636|10219|10537|11151|11277|22914|27293|28516|51191|51279|51744|53840|64135|79132|81030|84166|91543|113277|114836|115004|1…	AIF1|APOA4|FASLG|CFB|BST2|BTK|SERPING1|C1QA|C1QB|C1QC|C2|C3|C4A|C4BPA|C4BPB|C5|C6|C8A|C8B|C8G|C9|CD1D|CD2|CD74|CLU|DHX9|NQO1|F12|IFI6|GBP1|HPX|CFI|IFI35|IFIT3|IFNG|JCHAIN|IL12RB1|JAK2|KLRC1|KLRD1|LGALS9|CD180|SH2D1A|NCF2|NKG7|OAS1|OAS2|PIK3CG|PML|MASP1|SFTPD|STAT1|STAT2|SYK|TRIM26|IFITM1|CD84|KYNU|UBE2L6|LY86|ISG15|KLRG1|UBD|CORO1A|TREX1|KLRK1|SMPDL3B|TRDV3|HERC5|C1RL|CD244|TRIM34|IFIH1|DHX58|ZBP…	-30
GO Biological Processes	19	GO:0002252	immune effector process	19_GO:0002376 immune system process	-32	6.5	18	30286	458	655	64	9.8	1.2	567|629|695|710|712|713|714|717|718|720|722|725|727|729|731|732|733|735|914|925|972|1191|1512|1794|2215|3251|3426|3430|3458|3495|3575|3635|3683|3824|4064|4068|4683|4818|5272|5294|5551|5648|6775|6850|7305|7462|8320|8809|9214|11151|11277|22914|28984|30009|51279|51744|55619|56670|64005|64218|114836|139818|196051|284021	B2M|CFB|BTK|SERPING1|C1QA|C1QB|C1QC|C2|C3|C4A|C4BPA|C4BPB|C5|C6|C8A|C8B|C8G|C9|CD2|CD8A|CD74|CLU|CTSH|DOCK2|FCGR3B|HPRT1|CFI|IFI35|IFNG|IGHD|IL7R|INPP5D|ITGAL|KLRD1|CD180|SH2D1A|NBN|NKG7|SERPINB9|PIK3CG|PRF1|MASP1|STAT4|SYK|TYROBP|LAT2|EOMES|IL18R1|FCMR|CORO1A|TREX1|KLRK1|RGCC|TBX21|C1RL|CD244|DOCK10|SUCNR1|MYO1G|SEMA4A|SLAMF6|DOCK11|PLPP4|MILR1	-29
GO Biological Processes	19	GO:0001775	cell activation	19_GO:0032501 multicellular organismal process	-32	5	16	30286	726	655	79	12	1.3	199|567|684|695|712|814|912|914|915|916|919|920|925|933|942|972|1191|1794|3070|3251|3430|3458|3561|3575|3676|3683|3689|3702|3717|3821|4064|4193|4277|4683|4818|5291|5294|5551|5795|6775|6850|6966|7163|7305|7462|8320|8809|8832|10537|10673|10803|11151|11277|22806|22914|26191|28638|28755|28984|29760|30009|51744|54440|55024|55619|56253|56670|56833|57678|57705|64218|91543|113277|114836|116071|120425|139…	AIF1|B2M|BST2|BTK|C1QA|CAMK4|CD1D|CD2|CD3D|CD3E|CD247|CD4|CD8A|CD22|CD86|CD74|CLU|DOCK2|HELLS|HPRT1|IFI35|IFNG|IL2RG|IL7R|ITGA4|ITGAL|ITGB2|ITK|JAK2|KLRC1|CD180|MDM2|MICB|NBN|NKG7|PIK3CB|PIK3CG|PRF1|PTPRJ|STAT4|SYK|TRGC1|TPD52|TYROBP|LAT2|EOMES|IL18R1|CD84|UBD|TNFSF13B|CCR9|CORO1A|TREX1|IKZF3|KLRK1|PTPN22|TRBC2|TRAC|RGCC|BLNK|TBX21|CD244|SASH3|BANK1|DOCK10|CRTAM|SUCNR1|SLAMF8|GPAM|WDFY4|SEMA4A|RS…	-28
GO Biological Processes	19	GO:0002253	activation of immune response	19_GO:0002376 immune system process	-29	6.7	17	30286	385	655	56	8.5	1.1	629|695|710|712|713|714|717|718|720|722|725|727|729|731|732|733|735|915|916|919|925|1191|2533|3071|3426|3495|3635|3702|3821|3824|4277|4938|5648|5795|6850|6966|7294|7305|7462|11277|22914|26191|28638|28755|28984|29760|51279|55024|64005|64135|79132|79679|81030|115004|196051|388325	CFB|BTK|SERPING1|C1QA|C1QB|C1QC|C2|C3|C4A|C4BPA|C4BPB|C5|C6|C8A|C8B|C8G|C9|CD3D|CD3E|CD247|CD8A|CLU|FYB1|NCKAP1L|CFI|IGHD|INPP5D|ITK|KLRC1|KLRD1|MICB|OAS1|MASP1|PTPRJ|SYK|TRGC1|TXK|TYROBP|LAT2|TREX1|KLRK1|PTPN22|TRBC2|TRAC|RGCC|BLNK|C1RL|BANK1|MYO1G|IFIH1|DHX58|VTCN1|ZBP1|CGAS|PLPP4|SCIMP	-26
GO Biological Processes	19	GO:0046649	lymphocyte activation	19_GO:0002376 immune system process	-28	5.9	16	30286	478	655	61	9.3	1.1	567|684|695|912|914|915|916|919|920|925|933|942|972|1794|3070|3251|3561|3575|3676|3683|3702|3821|4064|4277|4683|4818|5294|5551|5795|6775|6850|6966|7163|7462|8320|8809|8832|10673|10803|11151|22806|22914|26191|28638|28755|29760|30009|51744|54440|55024|55619|56253|56833|57678|57705|64218|91543|114836|120425|139818|197358	B2M|BST2|BTK|CD1D|CD2|CD3D|CD3E|CD247|CD4|CD8A|CD22|CD86|CD74|DOCK2|HELLS|HPRT1|IL2RG|IL7R|ITGA4|ITGAL|ITK|KLRC1|CD180|MICB|NBN|NKG7|PIK3CG|PRF1|PTPRJ|STAT4|SYK|TRGC1|TPD52|LAT2|EOMES|IL18R1|CD84|TNFSF13B|CCR9|CORO1A|IKZF3|KLRK1|PTPN22|TRBC2|TRAC|BLNK|TBX21|CD244|SASH3|BANK1|DOCK10|CRTAM|SLAMF8|GPAM|WDFY4|SEMA4A|RSAD2|SLAMF6|JAML|DOCK11|NLRC3	-25
GO Biological Processes	19	GO:0002683	negative regulation of immune system process	19_GO:0002376 immune system process	-26	5.4	15	30286	526	655	61	9.3	1.1	684|695|710|714|722|725|727|933|942|972|2633|3071|3111|3112|3134|3575|3635|3821|3824|3949|3965|4068|4938|4982|5272|5795|6441|6773|6850|7305|7805|8530|8832|9173|9290|9404|9636|11277|22914|26191|27293|30009|53347|55024|55080|55824|56253|56833|57678|79037|79132|79679|80380|84166|115004|115352|131450|149095|197358|284021|729230	BST2|BTK|SERPING1|C1QC|C4BPA|C4BPB|C5|CD22|CD86|CD74|GBP1|NCKAP1L|HLA-DOA|HLA-DOB|HLA-F|IL7R|INPP5D|KLRC1|KLRD1|LDLR|LGALS9|SH2D1A|OAS1|TNFRSF11B|SERPINB9|PTPRJ|SFTPD|STAT2|SYK|TYROBP|LAPTM5|CST7|CD84|IL1RL1|GPR55|LPXN|ISG15|TREX1|KLRK1|PTPN22|SMPDL3B|TBX21|UBASH3A|BANK1|TAPBPL|PAG1|CRTAM|SLAMF8|GPAM|PVRIG|DHX58|VTCN1|PDCD1LG2|NLRC5|CGAS|FCRL3|CD200R1|DCST1|NLRC3|MILR1|CCR2	-23
GO Biological Processes	19	GO:0002694	regulation of leukocyte activation	19_GO:0002376 immune system process	-26	5.1	15	30286	573	655	63	9.6	1.2	199|567|695|814|912|914|916|920|921|933|942|972|2255|3071|3108|3109|3111|3112|3122|3458|3561|3575|3594|3635|3717|3821|3824|3949|3965|5590|6441|6850|7305|7805|8530|8744|8832|9173|10673|11151|11277|22806|22914|26191|26762|27240|29851|30009|51237|51571|54440|55024|55824|56253|56833|57678|79679|80380|115004|115352|257101|284021|729230	AIF1|B2M|BTK|CAMK4|CD1D|CD2|CD3E|CD4|CD5|CD22|CD86|CD74|FGF10|NCKAP1L|HLA-DMA|HLA-DMB|HLA-DOA|HLA-DOB|HLA-DRA|IFNG|IL2RG|IL7R|IL12RB1|INPP5D|JAK2|KLRC1|KLRD1|LDLR|LGALS9|PRKCZ|SFTPD|SYK|TYROBP|LAPTM5|CST7|TNFSF9|CD84|IL1RL1|TNFSF13B|CORO1A|TREX1|IKZF3|KLRK1|PTPN22|HAVCR1|SIT1|ICOS|TBX21|MZB1|CYRIB|SASH3|BANK1|PAG1|CRTAM|SLAMF8|GPAM|VTCN1|PDCD1LG2|CGAS|FCRL3|ZNF683|MILR1|CCR2	-22
GO Biological Processes	19	GO:0050865	regulation of cell activation	19_GO:0032501 multicellular organismal process	-25	4.8	14	30286	630	655	65	9.9	1.2	199|348|567|695|814|912|914|916|920|921|933|942|972|2255|3071|3108|3109|3111|3112|3122|3458|3561|3575|3594|3635|3717|3821|3824|3949|3965|5590|6441|6850|7294|7305|7805|8530|8744|8832|9173|10673|11151|11277|22806|22914|26191|26762|27240|29851|30009|51237|51571|54440|55024|55824|56253|56833|57678|79679|80380|115004|115352|257101|284021|729230	AIF1|APOE|B2M|BTK|CAMK4|CD1D|CD2|CD3E|CD4|CD5|CD22|CD86|CD74|FGF10|NCKAP1L|HLA-DMA|HLA-DMB|HLA-DOA|HLA-DOB|HLA-DRA|IFNG|IL2RG|IL7R|IL12RB1|INPP5D|JAK2|KLRC1|KLRD1|LDLR|LGALS9|PRKCZ|SFTPD|SYK|TXK|TYROBP|LAPTM5|CST7|TNFSF9|CD84|IL1RL1|TNFSF13B|CORO1A|TREX1|IKZF3|KLRK1|PTPN22|HAVCR1|SIT1|ICOS|TBX21|MZB1|CYRIB|SASH3|BANK1|PAG1|CRTAM|SLAMF8|GPAM|VTCN1|PDCD1LG2|CGAS|FCRL3|ZNF683|MILR1|CCR2	-22
GO Biological Processes	19	GO:0002697	regulation of immune effector process	19_GO:0002376 immune system process	-24	6.1	15	30286	385	655	51	7.8	1	567|684|695|710|718|722|725|912|933|942|972|3071|3109|3122|3134|3263|3458|3575|3594|3689|3820|3821|3824|3965|4068|4277|5272|5590|6850|7305|7805|8809|8832|11277|22914|30009|30817|51237|51571|51744|54440|56253|56833|79132|91543|114836|115004|115352|257101|388325|729230	B2M|BST2|BTK|SERPING1|C3|C4BPA|C4BPB|CD1D|CD22|CD86|CD74|NCKAP1L|HLA-DMB|HLA-DRA|HLA-F|HPX|IFNG|IL7R|IL12RB1|ITGB2|KLRB1|KLRC1|KLRD1|LGALS9|SH2D1A|MICB|SERPINB9|PRKCZ|SYK|TYROBP|LAPTM5|IL18R1|CD84|TREX1|KLRK1|TBX21|ADGRE2|MZB1|CYRIB|CD244|SASH3|CRTAM|SLAMF8|DHX58|RSAD2|SLAMF6|CGAS|FCRL3|ZNF683|SCIMP|CCR2	-21
GO Biological Processes	19	GO:0051249	regulation of lymphocyte activation	19_GO:0002376 immune system process	-24	5.2	14	30286	506	655	57	8.7	1.1	199|567|695|814|912|914|916|920|921|933|942|972|2255|3071|3108|3109|3111|3112|3122|3458|3561|3575|3594|3635|3717|3821|3824|3965|5590|6441|6850|7305|7805|8744|10673|11151|11277|22806|22914|26191|27240|29851|30009|51237|51571|54440|55024|55824|56253|56833|57678|79679|80380|115004|115352|257101|729230	AIF1|B2M|BTK|CAMK4|CD1D|CD2|CD3E|CD4|CD5|CD22|CD86|CD74|FGF10|NCKAP1L|HLA-DMA|HLA-DMB|HLA-DOA|HLA-DOB|HLA-DRA|IFNG|IL2RG|IL7R|IL12RB1|INPP5D|JAK2|KLRC1|KLRD1|LGALS9|PRKCZ|SFTPD|SYK|TYROBP|LAPTM5|TNFSF9|TNFSF13B|CORO1A|TREX1|IKZF3|KLRK1|PTPN22|SIT1|ICOS|TBX21|MZB1|CYRIB|SASH3|BANK1|PAG1|CRTAM|SLAMF8|GPAM|VTCN1|PDCD1LG2|CGAS|FCRL3|ZNF683|CCR2	-21
GO Biological Processes	19	GO:0002443	leukocyte mediated immunity	19_GO:0002376 immune system process	-24	7	15	30286	291	655	44	6.7	0.98	567|695|710|712|713|714|717|718|720|722|725|727|729|731|732|733|735|914|925|972|1191|1512|2215|3251|3426|3495|3575|3635|3824|4068|4683|4818|5272|5294|5551|6850|7462|9214|11151|11277|22914|51279|64005|284021	B2M|BTK|SERPING1|C1QA|C1QB|C1QC|C2|C3|C4A|C4BPA|C4BPB|C5|C6|C8A|C8B|C8G|C9|CD2|CD8A|CD74|CLU|CTSH|FCGR3B|HPRT1|CFI|IGHD|IL7R|INPP5D|KLRD1|SH2D1A|NBN|NKG7|SERPINB9|PIK3CG|PRF1|SYK|LAT2|FCMR|CORO1A|TREX1|KLRK1|C1RL|MYO1G|MILR1	-21
GO Biological Processes	19	GO:0002449	lymphocyte mediated immunity	19_GO:0002376 immune system process	-22	7.6	15	30286	237	655	39	6	0.92	567|695|710|712|713|714|717|718|720|722|725|727|729|731|732|733|735|914|925|972|1191|1512|2215|3251|3426|3495|3575|3635|3824|4068|4683|4818|5551|9214|11151|11277|22914|51279|64005	B2M|BTK|SERPING1|C1QA|C1QB|C1QC|C2|C3|C4A|C4BPA|C4BPB|C5|C6|C8A|C8B|C8G|C9|CD2|CD8A|CD74|CLU|CTSH|FCGR3B|HPRT1|CFI|IGHD|IL7R|INPP5D|KLRD1|SH2D1A|NBN|NKG7|PRF1|FCMR|CORO1A|TREX1|KLRK1|C1RL|MYO1G	-19
GO Biological Processes	19	GO:0002460	adaptive immune response based on somatic recombination of immune receptors built from immunoglobulin superfamily domains	19_GO:0002376 immune system process	-22	7.3	15	30286	247	655	39	6	0.92	567|695|710|712|713|714|717|718|720|722|725|727|729|731|732|733|735|925|972|1191|1512|2215|3251|3426|3495|3575|3635|4683|5551|6775|8809|9214|10673|11277|30009|51279|64005|64218|114836	B2M|BTK|SERPING1|C1QA|C1QB|C1QC|C2|C3|C4A|C4BPA|C4BPB|C5|C6|C8A|C8B|C8G|C9|CD8A|CD74|CLU|CTSH|FCGR3B|HPRT1|CFI|IGHD|IL7R|INPP5D|NBN|PRF1|STAT4|IL18R1|FCMR|TNFSF13B|TREX1|TBX21|C1RL|MYO1G|SEMA4A|SLAMF6	-19
GO Biological Processes	19	GO:0019752	carboxylic acid metabolic process	19_GO:0008152 metabolic process	-22	4	13	30286	789	655	68	10	1.2	33|34|126|127|216|275|443|718|972|1312|1544|1553|1565|1592|1629|1666|1962|2628|2948|2954|3028|3155|3425|3712|4259|4942|5009|5444|5446|5742|5973|6718|6850|6999|7166|8942|9388|9415|9942|10249|10840|10998|11001|11332|27163|27306|27329|51151|51268|51733|54363|55753|55862|56922|57571|57678|59342|64902|79777|79799|113612|113675|123876|131669|137872|169355|285440|341392	ACADL|ACADM|ADH1C|ADH4|ALDH1A1|AMT|ASPA|C3|CD74|COMT|CYP1A2|CYP2A13|CYP2D6|CYP26A1|DBT|DECR1|EHHADH|GATM|GSTM4|GSTZ1|HSD17B10|HMGCL|IDUA|IVD|MGST3|OAT|OTC|PON1|PON3|PTGS1|RENBP|AKR1D1|SYK|TDO2|TPH1|KYNU|LIPG|FADS2|XYLB|GLYAT|ALDH1L1|SLC27A5|SLC27A2|ACOT7|NAAA|HPGDS|ANGPTL3|SLC45A2|PIPOX|UPB1|HAO1|OGDHL|ECHDC1|MCCC1|CARNS1|GPAM|SCPEP1|AGXT2|ACBD4|UGT2A3|CYP2U1|SDSL|ACSM2A|UROC1|ADHFE1|IDO2|CYP4V2|…	-19
GO Biological Processes	19	GO:0001819	positive regulation of cytokine production	19_GO:0048518 positive regulation of biological process	-21	4.9	13	30286	500	655	53	8.1	1.1	199|567|695|718|727|914|916|920|942|972|1191|1660|3134|3458|3495|3594|3702|3717|3965|4938|4939|5294|5590|5795|6711|6772|6850|7294|7305|7805|8809|8832|9173|9636|22914|26191|28984|30009|51571|51744|54440|56253|56666|63940|64135|79132|79679|91543|113277|114836|115004|388325|729230	AIF1|B2M|BTK|C3|C5|CD2|CD3E|CD4|CD86|CD74|CLU|DHX9|HLA-F|IFNG|IGHD|IL12RB1|ITK|JAK2|LGALS9|OAS1|OAS2|PIK3CG|PRKCZ|PTPRJ|SPTBN1|STAT1|SYK|TXK|TYROBP|LAPTM5|IL18R1|CD84|IL1RL1|ISG15|KLRK1|PTPN22|RGCC|TBX21|CYRIB|CD244|SASH3|CRTAM|PANX2|GPSM3|IFIH1|DHX58|VTCN1|RSAD2|TMEM106A|SLAMF6|CGAS|SCIMP|CCR2	-18
GO Biological Processes	19	GO:0042110	T cell activation	19_GO:0002376 immune system process	-20	6.1	14	30286	318	655	42	6.4	0.96	567|912|914|915|916|919|920|925|942|972|1794|3561|3575|3683|3702|3821|4277|4818|5294|6775|6850|6966|8320|8809|8832|10673|10803|11151|22806|26191|28638|28755|30009|54440|56253|57678|57705|64218|91543|114836|120425|197358	B2M|CD1D|CD2|CD3D|CD3E|CD247|CD4|CD8A|CD86|CD74|DOCK2|IL2RG|IL7R|ITGAL|ITK|KLRC1|MICB|NKG7|PIK3CG|STAT4|SYK|TRGC1|EOMES|IL18R1|CD84|TNFSF13B|CCR9|CORO1A|IKZF3|PTPN22|TRBC2|TRAC|TBX21|SASH3|CRTAM|GPAM|WDFY4|SEMA4A|RSAD2|SLAMF6|JAML|NLRC3	-17
GO Biological Processes	19	GO:0006956	complement activation	19_GO:0002376 immune system process	-20	17	18	30286	57	655	21	3.2	0.69	629|710|712|713|714|717|718|720|722|725|727|729|731|732|733|735|1191|3426|5648|28984|51279	CFB|SERPING1|C1QA|C1QB|C1QC|C2|C3|C4A|C4BPA|C4BPB|C5|C6|C8A|C8B|C8G|C9|CLU|CFI|MASP1|RGCC|C1RL	-17
GO Biological Processes	19	GO:0002455	humoral immune response mediated by circulating immunoglobulin	19_GO:0002376 immune system process	-20	20	19	30286	44	655	19	2.9	0.66	710|712|713|714|717|718|720|722|725|727|729|731|732|733|735|1191|3426|9214|51279	SERPING1|C1QA|C1QB|C1QC|C2|C3|C4A|C4BPA|C4BPB|C5|C6|C8A|C8B|C8G|C9|CLU|CFI|FCMR|C1RL	-17
GO Biological Processes	19	GO:0050863	regulation of T cell activation	19_GO:0002376 immune system process	-20	5.4	13	30286	382	655	45	6.9	0.99	199|567|814|912|914|916|920|921|942|972|3071|3108|3109|3111|3112|3122|3458|3561|3575|3594|3717|3965|5590|6441|6850|7805|8744|10673|11151|11277|22914|26191|27240|29851|30009|51571|54440|55824|56253|57678|79679|80380|115004|257101|729230	AIF1|B2M|CAMK4|CD1D|CD2|CD3E|CD4|CD5|CD86|CD74|NCKAP1L|HLA-DMA|HLA-DMB|HLA-DOA|HLA-DOB|HLA-DRA|IFNG|IL2RG|IL7R|IL12RB1|JAK2|LGALS9|PRKCZ|SFTPD|SYK|LAPTM5|TNFSF9|TNFSF13B|CORO1A|TREX1|KLRK1|PTPN22|SIT1|ICOS|TBX21|CYRIB|SASH3|PAG1|CRTAM|GPAM|VTCN1|PDCD1LG2|CGAS|ZNF683|CCR2	-17
GO Biological Processes	19	GO:0006958	complement activation, classical pathway	19_GO:0002376 immune system process	-19	21	19	30286	39	655	18	2.7	0.64	710|712|713|714|717|718|720|722|725|727|729|731|732|733|735|1191|3426|51279	SERPING1|C1QA|C1QB|C1QC|C2|C3|C4A|C4BPA|C4BPB|C5|C6|C8A|C8B|C8G|C9|CLU|CFI|C1RL	-17
GO Biological Processes	19	GO:0044282	small molecule catabolic process	19_GO:0008152 metabolic process	-19	5.6	13	30286	352	655	43	6.6	0.97	33|34|127|275|1592|1629|1666|1962|2954|3028|3155|3425|3712|4942|5009|5444|5446|5973|6718|6783|6999|7498|8578|8630|8942|9942|10840|11001|11332|51268|51733|51816|54363|55586|55862|56922|57571|64902|113675|130589|131669|137872|169355	ACADL|ACADM|ADH4|AMT|CYP26A1|DBT|DECR1|EHHADH|GSTZ1|HSD17B10|HMGCL|IDUA|IVD|OAT|OTC|PON1|PON3|RENBP|AKR1D1|SULT1E1|TDO2|XDH|SCARF1|HSD17B6|KYNU|XYLB|ALDH1L1|SLC27A2|ACOT7|PIPOX|UPB1|ADA2|HAO1|MIOX|ECHDC1|MCCC1|CARNS1|AGXT2|SDSL|GALM|UROC1|ADHFE1|IDO2	-17
GO Biological Processes	19	GO:0002703	regulation of leukocyte mediated immunity	19_GO:0002376 immune system process	-19	6.8	14	30286	246	655	36	5.5	0.89	567|684|695|718|722|725|912|3071|3122|3134|3263|3575|3594|3689|3820|3821|3824|3965|4068|4277|5272|5590|6850|7305|8809|8832|22914|30009|30817|51571|54440|56253|91543|114836|388325|729230	B2M|BST2|BTK|C3|C4BPA|C4BPB|CD1D|NCKAP1L|HLA-DRA|HLA-F|HPX|IL7R|IL12RB1|ITGB2|KLRB1|KLRC1|KLRD1|LGALS9|SH2D1A|MICB|SERPINB9|PRKCZ|SYK|TYROBP|IL18R1|CD84|KLRK1|TBX21|ADGRE2|CYRIB|SASH3|CRTAM|RSAD2|SLAMF6|SCIMP|CCR2	-16
GO Biological Processes	19	GO:0002696	positive regulation of leukocyte activation	19_GO:0002376 immune system process	-18	5.4	12	30286	362	655	42	6.4	0.96	199|567|695|912|914|916|920|921|942|972|2255|3071|3108|3109|3111|3112|3122|3458|3561|3575|3594|3635|3717|3965|5590|6850|7305|8744|9173|10673|11151|22914|26762|29851|30009|51571|54440|57678|79679|80380|115352|729230	AIF1|B2M|BTK|CD1D|CD2|CD3E|CD4|CD5|CD86|CD74|FGF10|NCKAP1L|HLA-DMA|HLA-DMB|HLA-DOA|HLA-DOB|HLA-DRA|IFNG|IL2RG|IL7R|IL12RB1|INPP5D|JAK2|LGALS9|PRKCZ|SYK|TYROBP|TNFSF9|IL1RL1|TNFSF13B|CORO1A|KLRK1|HAVCR1|ICOS|TBX21|CYRIB|SASH3|GPAM|VTCN1|PDCD1LG2|FCRL3|CCR2	-15
GO Biological Processes	19	GO:0016054	organic acid catabolic process	19_GO:0008152 metabolic process	-18	6.8	13	30286	232	655	34	5.2	0.87	33|34|275|1592|1629|1666|1962|2954|3028|3155|3425|3712|4942|5009|5444|5446|5973|6718|6999|8942|9942|10840|11001|11332|51268|54363|55862|56922|57571|64902|113675|131669|137872|169355	ACADL|ACADM|AMT|CYP26A1|DBT|DECR1|EHHADH|GSTZ1|HSD17B10|HMGCL|IDUA|IVD|OAT|OTC|PON1|PON3|RENBP|AKR1D1|TDO2|KYNU|XYLB|ALDH1L1|SLC27A2|ACOT7|PIPOX|HAO1|ECHDC1|MCCC1|CARNS1|AGXT2|SDSL|UROC1|ADHFE1|IDO2	-15
GO Biological Processes	19	GO:0046395	carboxylic acid catabolic process	19_GO:0008152 metabolic process	-18	6.8	13	30286	232	655	34	5.2	0.87	33|34|275|1592|1629|1666|1962|2954|3028|3155|3425|3712|4942|5009|5444|5446|5973|6718|6999|8942|9942|10840|11001|11332|51268|54363|55862|56922|57571|64902|113675|131669|137872|169355	ACADL|ACADM|AMT|CYP26A1|DBT|DECR1|EHHADH|GSTZ1|HSD17B10|HMGCL|IDUA|IVD|OAT|OTC|PON1|PON3|RENBP|AKR1D1|TDO2|KYNU|XYLB|ALDH1L1|SLC27A2|ACOT7|PIPOX|HAO1|ECHDC1|MCCC1|CARNS1|AGXT2|SDSL|UROC1|ADHFE1|IDO2	-15
GO Biological Processes	19	GO:0002699	positive regulation of immune effector process	19_GO:0002376 immune system process	-17	6.3	13	30286	257	655	35	5.3	0.88	567|695|718|912|942|972|3109|3122|3134|3263|3458|3594|3689|3821|3824|3965|4068|4277|5590|6850|7305|7805|8809|22914|30009|51237|51571|51744|54440|56253|79132|91543|114836|388325|729230	B2M|BTK|C3|CD1D|CD86|CD74|HLA-DMB|HLA-DRA|HLA-F|HPX|IFNG|IL12RB1|ITGB2|KLRC1|KLRD1|LGALS9|SH2D1A|MICB|PRKCZ|SYK|TYROBP|LAPTM5|IL18R1|KLRK1|TBX21|MZB1|CYRIB|CD244|SASH3|CRTAM|DHX58|RSAD2|SLAMF6|SCIMP|CCR2	-15
GO Biological Processes	19	GO:0050867	positive regulation of cell activation	19_GO:0048518 positive regulation of biological process	-17	5.1	12	30286	380	655	42	6.4	0.96	199|567|695|912|914|916|920|921|942|972|2255|3071|3108|3109|3111|3112|3122|3458|3561|3575|3594|3635|3717|3965|5590|6850|7305|8744|9173|10673|11151|22914|26762|29851|30009|51571|54440|57678|79679|80380|115352|729230	AIF1|B2M|BTK|CD1D|CD2|CD3E|CD4|CD5|CD86|CD74|FGF10|NCKAP1L|HLA-DMA|HLA-DMB|HLA-DOA|HLA-DOB|HLA-DRA|IFNG|IL2RG|IL7R|IL12RB1|INPP5D|JAK2|LGALS9|PRKCZ|SYK|TYROBP|TNFSF9|IL1RL1|TNFSF13B|CORO1A|KLRK1|HAVCR1|ICOS|TBX21|CYRIB|SASH3|GPAM|VTCN1|PDCD1LG2|FCRL3|CCR2	-15
GO Biological Processes	19	GO:0051251	positive regulation of lymphocyte activation	19_GO:0002376 immune system process	-17	5.5	12	30286	328	655	39	6	0.92	199|567|695|912|916|920|921|942|972|2255|3071|3108|3109|3111|3112|3122|3458|3561|3575|3594|3635|3717|3965|5590|6850|7305|8744|10673|11151|22914|29851|30009|51571|54440|57678|79679|80380|115352|729230	AIF1|B2M|BTK|CD1D|CD3E|CD4|CD5|CD86|CD74|FGF10|NCKAP1L|HLA-DMA|HLA-DMB|HLA-DOA|HLA-DOB|HLA-DRA|IFNG|IL2RG|IL7R|IL12RB1|INPP5D|JAK2|LGALS9|PRKCZ|SYK|TYROBP|TNFSF9|TNFSF13B|CORO1A|KLRK1|ICOS|TBX21|CYRIB|SASH3|GPAM|VTCN1|PDCD1LG2|FCRL3|CCR2	-14
GO Biological Processes	19	GO:0032787	monocarboxylic acid metabolic process	19_GO:0008152 metabolic process	-16	4.3	11	30286	520	655	48	7.3	1	33|34|126|127|216|443|718|972|1312|1544|1553|1565|1592|1666|1962|2628|2948|3028|3425|3712|4259|5742|6718|8942|9388|9415|9942|10249|10998|11001|11332|27163|27306|27329|54363|55753|55862|56922|57678|59342|64902|79777|79799|113612|123876|131669|285440|341392	ACADL|ACADM|ADH1C|ADH4|ALDH1A1|ASPA|C3|CD74|COMT|CYP1A2|CYP2A13|CYP2D6|CYP26A1|DECR1|EHHADH|GATM|GSTM4|HSD17B10|IDUA|IVD|MGST3|PTGS1|AKR1D1|KYNU|LIPG|FADS2|XYLB|GLYAT|SLC27A5|SLC27A2|ACOT7|NAAA|HPGDS|ANGPTL3|HAO1|OGDHL|ECHDC1|MCCC1|GPAM|SCPEP1|AGXT2|ACBD4|UGT2A3|CYP2U1|ACSM2A|UROC1|CYP4V2|ACSM4	-14
GO Biological Processes	19	GO:1903037	regulation of leukocyte cell-cell adhesion	19_GO:0050789 regulation of biological process	-16	5	12	30286	382	655	41	6.3	0.95	199|567|912|916|920|921|942|972|3071|3108|3109|3111|3112|3122|3458|3561|3575|3594|3676|3689|3717|3965|5590|6441|6850|7805|8744|10673|11151|22914|26191|29851|30009|51571|54440|55824|56253|57678|79679|80380|729230	AIF1|B2M|CD1D|CD3E|CD4|CD5|CD86|CD74|NCKAP1L|HLA-DMA|HLA-DMB|HLA-DOA|HLA-DOB|HLA-DRA|IFNG|IL2RG|IL7R|IL12RB1|ITGA4|ITGB2|JAK2|LGALS9|PRKCZ|SFTPD|SYK|LAPTM5|TNFSF9|TNFSF13B|CORO1A|KLRK1|PTPN22|ICOS|TBX21|CYRIB|SASH3|PAG1|CRTAM|GPAM|VTCN1|PDCD1LG2|CCR2	-14
GO Biological Processes	19	GO:1903039	positive regulation of leukocyte cell-cell adhesion	19_GO:0048518 positive regulation of biological process	-16	5.8	12	30286	277	655	35	5.3	0.88	199|567|912|916|920|921|942|972|3071|3108|3109|3111|3112|3122|3458|3561|3575|3594|3676|3689|3717|3965|5590|6850|8744|10673|11151|22914|29851|51571|54440|57678|79679|80380|729230	AIF1|B2M|CD1D|CD3E|CD4|CD5|CD86|CD74|NCKAP1L|HLA-DMA|HLA-DMB|HLA-DOA|HLA-DOB|HLA-DRA|IFNG|IL2RG|IL7R|IL12RB1|ITGA4|ITGB2|JAK2|LGALS9|PRKCZ|SYK|TNFSF9|TNFSF13B|CORO1A|KLRK1|ICOS|CYRIB|SASH3|GPAM|VTCN1|PDCD1LG2|CCR2	-14
GO Biological Processes	19	GO:0002706	regulation of lymphocyte mediated immunity	19_GO:0002376 immune system process	-16	7.2	13	30286	186	655	29	4.4	0.8	567|695|718|722|725|912|3071|3122|3134|3263|3575|3594|3820|3821|3824|3965|4068|4277|5272|5590|8809|22914|30009|51571|54440|56253|91543|114836|729230	B2M|BTK|C3|C4BPA|C4BPB|CD1D|NCKAP1L|HLA-DRA|HLA-F|HPX|IL7R|IL12RB1|KLRB1|KLRC1|KLRD1|LGALS9|SH2D1A|MICB|SERPINB9|PRKCZ|IL18R1|KLRK1|TBX21|CYRIB|SASH3|CRTAM|RSAD2|SLAMF6|CCR2	-13
GO Biological Processes	19	GO:0050870	positive regulation of T cell activation	19_GO:0002376 immune system process	-16	6	12	30286	253	655	33	5	0.85	199|567|912|916|920|921|942|972|3071|3108|3109|3111|3112|3122|3458|3561|3575|3594|3717|3965|5590|6850|8744|10673|11151|22914|29851|51571|54440|57678|79679|80380|729230	AIF1|B2M|CD1D|CD3E|CD4|CD5|CD86|CD74|NCKAP1L|HLA-DMA|HLA-DMB|HLA-DOA|HLA-DOB|HLA-DRA|IFNG|IL2RG|IL7R|IL12RB1|JAK2|LGALS9|PRKCZ|SYK|TNFSF9|TNFSF13B|CORO1A|KLRK1|ICOS|CYRIB|SASH3|GPAM|VTCN1|PDCD1LG2|CCR2	-13
GO Biological Processes	19	GO:0006954	inflammatory response	19_GO:0050896 response to stimulus	-16	4	11	30286	563	655	49	7.5	1	12|199|695|712|718|720|727|814|1191|1660|2161|2215|2350|2829|2833|3339|3458|3683|3689|3717|3818|3827|3965|4064|4283|4818|5294|5590|5732|6614|6850|7036|7305|8809|9173|9450|10219|10663|11277|23780|27293|29760|30817|54899|56833|122618|338557|375387|729230	SERPINA3|AIF1|BTK|C1QA|C3|C4A|C5|CAMK4|CLU|DHX9|F12|FCGR3B|FOLR2|XCR1|CXCR3|HSPG2|IFNG|ITGAL|ITGB2|JAK2|KLKB1|KNG1|LGALS9|CD180|CXCL9|NKG7|PIK3CG|PRKCZ|PTGER2|SIGLEC1|SYK|TFR2|TYROBP|IL18R1|IL1RL1|LY86|KLRG1|CXCR6|TREX1|APOL2|SMPDL3B|BLNK|ADGRE2|PXK|SLAMF8|PLD4|FFAR4|NRROS|CCR2	-13
GO Biological Processes	19	GO:1903131	mononuclear cell differentiation	19_GO:0032502 developmental process	-15	5.2	11	30286	331	655	37	5.6	0.9	567|695|814|912|915|916|920|925|972|1794|3561|3575|3676|3702|3821|5795|6775|6850|7163|7226|8320|8809|10537|10673|10803|22806|26191|29760|30009|54440|55619|56833|64218|91543|114836|116071|139818	B2M|BTK|CAMK4|CD1D|CD3D|CD3E|CD4|CD8A|CD74|DOCK2|IL2RG|IL7R|ITGA4|ITK|KLRC1|PTPRJ|STAT4|SYK|TPD52|TRPM2|EOMES|IL18R1|UBD|TNFSF13B|CCR9|IKZF3|PTPN22|BLNK|TBX21|SASH3|DOCK10|SLAMF8|SEMA4A|RSAD2|SLAMF6|BATF2|DOCK11	-13
GO Biological Processes	19	GO:0022407	regulation of cell-cell adhesion	19_GO:0050789 regulation of biological process	-15	4.2	11	30286	496	655	45	6.9	0.99	199|567|912|916|920|921|942|972|3071|3108|3109|3111|3112|3122|3458|3561|3575|3594|3676|3689|3717|3965|5590|5962|6441|6850|7805|8744|10673|11151|22914|26191|28984|29851|30009|51571|54440|55824|56253|57678|79679|80380|91663|124872|729230	AIF1|B2M|CD1D|CD3E|CD4|CD5|CD86|CD74|NCKAP1L|HLA-DMA|HLA-DMB|HLA-DOA|HLA-DOB|HLA-DRA|IFNG|IL2RG|IL7R|IL12RB1|ITGA4|ITGB2|JAK2|LGALS9|PRKCZ|RDX|SFTPD|SYK|LAPTM5|TNFSF9|TNFSF13B|CORO1A|KLRK1|PTPN22|RGCC|ICOS|TBX21|CYRIB|SASH3|PAG1|CRTAM|GPAM|VTCN1|PDCD1LG2|MYADM|B4GALNT2|CCR2	-13
GO Biological Processes	19	GO:0002521	leukocyte differentiation	19_GO:0032502 developmental process	-15	4.5	11	30286	423	655	41	6.3	0.95	567|695|814|912|915|916|920|925|972|1794|3458|3561|3575|3676|3702|3821|5795|6775|6850|7163|7226|7305|8320|8809|9173|10537|10673|10803|22806|26191|29760|30009|54440|55619|56833|64218|91543|114836|116071|139818|375387	B2M|BTK|CAMK4|CD1D|CD3D|CD3E|CD4|CD8A|CD74|DOCK2|IFNG|IL2RG|IL7R|ITGA4|ITK|KLRC1|PTPRJ|STAT4|SYK|TPD52|TRPM2|TYROBP|EOMES|IL18R1|IL1RL1|UBD|TNFSF13B|CCR9|IKZF3|PTPN22|BLNK|TBX21|SASH3|DOCK10|SLAMF8|SEMA4A|RSAD2|SLAMF6|BATF2|DOCK11|NRROS	-12
GO Biological Processes	19	GO:0031341	regulation of cell killing	19_GO:0050789 regulation of biological process	-15	9.2	13	30286	110	655	22	3.4	0.7	567|912|3071|3122|3134|3458|3575|3594|3820|3821|3824|3965|4068|4277|5272|5551|6850|7305|22914|51571|56253|114836	B2M|CD1D|NCKAP1L|HLA-DRA|HLA-F|IFNG|IL7R|IL12RB1|KLRB1|KLRC1|KLRD1|LGALS9|SH2D1A|MICB|SERPINB9|PRF1|SYK|TYROBP|KLRK1|CYRIB|CRTAM|SLAMF6	-12
GO Biological Processes	19	GO:0002764	immune response-regulating signaling pathway	19_GO:0002376 immune system process	-15	4.9	11	30286	352	655	37	5.6	0.9	695|718|915|916|919|925|1512|2533|3071|3495|3635|3702|3821|3824|4277|4938|5795|6850|6966|7294|7305|7462|9214|22914|26191|28638|28755|29760|55024|64005|64135|79132|79679|115004|131450|196051|388325	BTK|C3|CD3D|CD3E|CD247|CD8A|CTSH|FYB1|NCKAP1L|IGHD|INPP5D|ITK|KLRC1|KLRD1|MICB|OAS1|PTPRJ|SYK|TRGC1|TXK|TYROBP|LAT2|FCMR|KLRK1|PTPN22|TRBC2|TRAC|BLNK|BANK1|MYO1G|IFIH1|DHX58|VTCN1|CGAS|CD200R1|PLPP4|SCIMP	-12
GO Biological Processes	19	GO:0002768	immune response-regulating cell surface receptor signaling pathway	19_GO:0002376 immune system process	-15	5.5	11	30286	279	655	33	5	0.85	695|718|915|916|919|925|2533|3071|3495|3635|3702|3821|3824|4277|4938|5795|6850|6966|7294|7305|7462|9214|22914|26191|28638|28755|29760|55024|64005|79679|131450|196051|388325	BTK|C3|CD3D|CD3E|CD247|CD8A|FYB1|NCKAP1L|IGHD|INPP5D|ITK|KLRC1|KLRD1|MICB|OAS1|PTPRJ|SYK|TRGC1|TXK|TYROBP|LAT2|FCMR|KLRK1|PTPN22|TRBC2|TRAC|BLNK|BANK1|MYO1G|VTCN1|CD200R1|PLPP4|SCIMP	-12
GO Biological Processes	19	GO:0016064	immunoglobulin mediated immune response	19_GO:0002376 immune system process	-14	7.2	12	30286	168	655	26	4	0.76	695|710|712|713|714|717|718|720|722|725|727|729|731|732|733|735|972|1191|2215|3426|3495|3635|4683|9214|11277|51279	BTK|SERPING1|C1QA|C1QB|C1QC|C2|C3|C4A|C4BPA|C4BPB|C5|C6|C8A|C8B|C8G|C9|CD74|CLU|FCGR3B|CFI|IGHD|INPP5D|NBN|FCMR|TREX1|C1RL	-12
GO Biological Processes	19	GO:0006959	humoral immune response	19_GO:0002376 immune system process	-14	6	11	30286	231	655	30	4.6	0.82	629|710|712|713|714|717|718|720|722|725|727|729|731|732|733|735|1191|3426|3458|3512|4068|4283|5648|6038|9214|10578|28984|29760|51279|729230	CFB|SERPING1|C1QA|C1QB|C1QC|C2|C3|C4A|C4BPA|C4BPB|C5|C6|C8A|C8B|C8G|C9|CLU|CFI|IFNG|JCHAIN|SH2D1A|CXCL9|MASP1|RNASE4|FCMR|GNLY|RGCC|BLNK|C1RL|CCR2	-12
GO Biological Processes	19	GO:0002429	immune response-activating cell surface receptor signaling pathway	19_GO:0002376 immune system process	-14	5.8	11	30286	248	655	31	4.7	0.83	695|718|915|916|919|925|2533|3071|3495|3635|3702|3821|3824|4277|4938|5795|6850|6966|7294|7305|7462|22914|26191|28638|28755|29760|55024|64005|79679|196051|388325	BTK|C3|CD3D|CD3E|CD247|CD8A|FYB1|NCKAP1L|IGHD|INPP5D|ITK|KLRC1|KLRD1|MICB|OAS1|PTPRJ|SYK|TRGC1|TXK|TYROBP|LAT2|KLRK1|PTPN22|TRBC2|TRAC|BLNK|BANK1|MYO1G|VTCN1|PLPP4|SCIMP	-12
GO Biological Processes	19	GO:0002831	regulation of response to biotic stimulus	19_GO:0050896 response to stimulus	-14	4	10	30286	524	655	45	6.9	0.99	348|695|710|912|1660|2672|3134|3263|3430|3594|3820|3821|3824|3965|4064|4068|4277|4938|5272|6772|6773|6850|7294|7305|9450|9636|11277|22914|26191|27293|51191|56253|56833|57142|64135|79132|81030|84166|91543|114836|115004|115352|149095|197358|388325	APOE|BTK|SERPING1|CD1D|DHX9|GFI1|HLA-F|HPX|IFI35|IL12RB1|KLRB1|KLRC1|KLRD1|LGALS9|CD180|SH2D1A|MICB|OAS1|SERPINB9|STAT1|STAT2|SYK|TXK|TYROBP|LY86|ISG15|TREX1|KLRK1|PTPN22|SMPDL3B|HERC5|CRTAM|SLAMF8|RTN4|IFIH1|DHX58|ZBP1|NLRC5|RSAD2|SLAMF6|CGAS|FCRL3|DCST1|NLRC3|SCIMP	-12
GO Biological Processes	19	GO:1901615	organic hydroxy compound metabolic process	19_GO:0008152 metabolic process	-14	4.1	10	30286	482	655	43	6.6	0.97	126|127|216|337|348|847|1312|1544|1565|1592|1728|2232|2861|3028|3251|3613|3949|4129|4598|5444|5641|6718|6783|7166|7173|8578|8608|8630|10901|10998|11001|23780|26002|27163|27329|51151|54363|55586|55911|84649|84650|121214|285440	ADH1C|ADH4|ALDH1A1|APOA4|APOE|CAT|COMT|CYP1A2|CYP2D6|CYP26A1|NQO1|FDXR|GPR37|HSD17B10|HPRT1|IMPA2|LDLR|MAOB|MVK|PON1|LGMN|AKR1D1|SULT1E1|TPH1|TPO|SCARF1|RDH16|HSD17B6|DHRS4|SLC27A5|SLC27A2|APOL2|MOXD1|NAAA|ANGPTL3|SLC45A2|HAO1|MIOX|APOBR|DGAT2|EBPL|SDR9C7|CYP4V2	-12
GO Biological Processes	19	GO:0022409	positive regulation of cell-cell adhesion	19_GO:0048518 positive regulation of biological process	-14	5	11	30286	325	655	35	5.3	0.88	199|567|912|916|920|921|942|972|3071|3108|3109|3111|3112|3122|3458|3561|3575|3594|3676|3689|3717|3965|5590|6850|8744|10673|11151|22914|29851|51571|54440|57678|79679|80380|729230	AIF1|B2M|CD1D|CD3E|CD4|CD5|CD86|CD74|NCKAP1L|HLA-DMA|HLA-DMB|HLA-DOA|HLA-DOB|HLA-DRA|IFNG|IL2RG|IL7R|IL12RB1|ITGA4|ITGB2|JAK2|LGALS9|PRKCZ|SYK|TNFSF9|TNFSF13B|CORO1A|KLRK1|ICOS|CYRIB|SASH3|GPAM|VTCN1|PDCD1LG2|CCR2	-12
GO Biological Processes	19	GO:0030098	lymphocyte differentiation	19_GO:0002376 immune system process	-14	5.3	11	30286	289	655	33	5	0.85	567|695|912|915|916|920|925|972|1794|3561|3575|3676|3702|3821|5795|6775|6850|7163|8320|8809|10673|10803|22806|26191|29760|30009|54440|55619|56833|64218|91543|114836|139818	B2M|BTK|CD1D|CD3D|CD3E|CD4|CD8A|CD74|DOCK2|IL2RG|IL7R|ITGA4|ITK|KLRC1|PTPRJ|STAT4|SYK|TPD52|EOMES|IL18R1|TNFSF13B|CCR9|IKZF3|PTPN22|BLNK|TBX21|SASH3|DOCK10|SLAMF8|SEMA4A|RSAD2|SLAMF6|DOCK11	-12
GO Biological Processes	19	GO:0019724	B cell mediated immunity	19_GO:0002376 immune system process	-14	6.9	12	30286	173	655	26	4	0.76	695|710|712|713|714|717|718|720|722|725|727|729|731|732|733|735|972|1191|2215|3426|3495|3635|4683|9214|11277|51279	BTK|SERPING1|C1QA|C1QB|C1QC|C2|C3|C4A|C4BPA|C4BPB|C5|C6|C8A|C8B|C8G|C9|CD74|CLU|FCGR3B|CFI|IGHD|INPP5D|NBN|FCMR|TREX1|C1RL	-12
GO Biological Processes	19	GO:0050670	regulation of lymphocyte proliferation	19_GO:0002376 immune system process	-14	5.9	11	30286	237	655	30	4.6	0.82	199|695|912|916|933|942|972|2255|3071|3109|3594|3635|3717|3965|6441|6850|7305|8744|10673|11151|22806|26191|51237|54440|56253|57678|79679|80380|115352|729230	AIF1|BTK|CD1D|CD3E|CD22|CD86|CD74|FGF10|NCKAP1L|HLA-DMB|IL12RB1|INPP5D|JAK2|LGALS9|SFTPD|SYK|TYROBP|TNFSF9|TNFSF13B|CORO1A|IKZF3|PTPN22|MZB1|SASH3|CRTAM|GPAM|VTCN1|PDCD1LG2|FCRL3|CCR2	-12
GO Biological Processes	19	GO:0032944	regulation of mononuclear cell proliferation	19_GO:0050789 regulation of biological process	-14	5.8	11	30286	241	655	30	4.6	0.82	199|695|912|916|933|942|972|2255|3071|3109|3594|3635|3717|3965|6441|6850|7305|8744|10673|11151|22806|26191|51237|54440|56253|57678|79679|80380|115352|729230	AIF1|BTK|CD1D|CD3E|CD22|CD86|CD74|FGF10|NCKAP1L|HLA-DMB|IL12RB1|INPP5D|JAK2|LGALS9|SFTPD|SYK|TYROBP|TNFSF9|TNFSF13B|CORO1A|IKZF3|PTPN22|MZB1|SASH3|CRTAM|GPAM|VTCN1|PDCD1LG2|FCRL3|CCR2	-11
GO Biological Processes	19	GO:0002705	positive regulation of leukocyte mediated immunity	19_GO:0002376 immune system process	-14	7.4	12	30286	150	655	24	3.7	0.73	567|695|718|912|3122|3134|3263|3594|3689|3821|3824|4068|4277|5590|7305|8809|22914|30009|51571|54440|56253|91543|114836|388325	B2M|BTK|C3|CD1D|HLA-DRA|HLA-F|HPX|IL12RB1|ITGB2|KLRC1|KLRD1|SH2D1A|MICB|PRKCZ|TYROBP|IL18R1|KLRK1|TBX21|CYRIB|SASH3|CRTAM|RSAD2|SLAMF6|SCIMP	-11
GO Biological Processes	19	GO:0001906	cell killing	19_GO:0009987 cellular process	-14	7.8	12	30286	136	655	23	3.5	0.72	567|718|727|729|731|732|733|735|914|1512|2215|2633|2999|3001|3251|3575|4068|4277|4818|5551|10578|11151|22914	B2M|C3|C5|C6|C8A|C8B|C8G|C9|CD2|CTSH|FCGR3B|GBP1|GZMH|GZMA|HPRT1|IL7R|SH2D1A|MICB|NKG7|PRF1|GNLY|CORO1A|KLRK1	-11
GO Biological Processes	19	GO:0002757	immune response-activating signaling pathway	19_GO:0002376 immune system process	-14	4.9	10	30286	319	655	34	5.2	0.87	695|718|915|916|919|925|2533|3071|3495|3635|3702|3821|3824|4277|4938|5795|6850|6966|7294|7305|7462|22914|26191|28638|28755|29760|55024|64005|64135|79132|79679|115004|196051|388325	BTK|C3|CD3D|CD3E|CD247|CD8A|FYB1|NCKAP1L|IGHD|INPP5D|ITK|KLRC1|KLRD1|MICB|OAS1|PTPRJ|SYK|TRGC1|TXK|TYROBP|LAT2|KLRK1|PTPN22|TRBC2|TRAC|BLNK|BANK1|MYO1G|IFIH1|DHX58|VTCN1|CGAS|PLPP4|SCIMP	-11
GO Biological Processes	19	GO:0070663	regulation of leukocyte proliferation	19_GO:0050789 regulation of biological process	-13	5.4	11	30286	267	655	31	4.7	0.83	199|684|695|912|916|933|942|972|2255|3071|3109|3594|3635|3717|3965|6441|6850|7305|8744|10673|11151|22806|26191|51237|54440|56253|57678|79679|80380|115352|729230	AIF1|BST2|BTK|CD1D|CD3E|CD22|CD86|CD74|FGF10|NCKAP1L|HLA-DMB|IL12RB1|INPP5D|JAK2|LGALS9|SFTPD|SYK|TYROBP|TNFSF9|TNFSF13B|CORO1A|IKZF3|PTPN22|MZB1|SASH3|CRTAM|GPAM|VTCN1|PDCD1LG2|FCRL3|CCR2	-11
GO Biological Processes	19	GO:0032103	positive regulation of response to external stimulus	19_GO:0048518 positive regulation of biological process	-13	3.7	9.6	30286	561	655	45	6.9	0.99	199|695|718|912|972|1660|2255|3071|3134|3263|3430|3458|3821|3824|3949|3965|4064|4068|4818|4938|5294|5328|5641|6850|7114|7294|7305|8578|9173|9450|22914|26191|56253|56670|57142|63940|64135|79132|81030|84166|91543|114836|115004|388325|729230	AIF1|BTK|C3|CD1D|CD74|DHX9|FGF10|NCKAP1L|HLA-F|HPX|IFI35|IFNG|KLRC1|KLRD1|LDLR|LGALS9|CD180|SH2D1A|NKG7|OAS1|PIK3CG|PLAU|LGMN|SYK|TMSB4X|TXK|TYROBP|SCARF1|IL1RL1|LY86|KLRK1|PTPN22|CRTAM|SUCNR1|RTN4|GPSM3|IFIH1|DHX58|ZBP1|NLRC5|RSAD2|SLAMF6|CGAS|SCIMP|CCR2	-11
GO Biological Processes	19	GO:0030097	hemopoiesis	19_GO:0032502 developmental process	-13	3.4	9.4	30286	683	655	50	7.6	1	567|695|814|912|915|916|920|925|972|1794|3071|3458|3561|3575|3676|3702|3717|3821|5371|5795|6775|6850|7163|7173|7226|7305|8320|8809|9173|10537|10673|10803|11277|22806|26191|29760|30009|51218|54440|55619|56833|64218|91543|114836|116071|122618|139818|204851|375387|729230	B2M|BTK|CAMK4|CD1D|CD3D|CD3E|CD4|CD8A|CD74|DOCK2|NCKAP1L|IFNG|IL2RG|IL7R|ITGA4|ITK|JAK2|KLRC1|PML|PTPRJ|STAT4|SYK|TPD52|TPO|TRPM2|TYROBP|EOMES|IL18R1|IL1RL1|UBD|TNFSF13B|CCR9|TREX1|IKZF3|PTPN22|BLNK|TBX21|GLRX5|SASH3|DOCK10|SLAMF8|SEMA4A|RSAD2|SLAMF6|BATF2|PLD4|DOCK11|HIPK1|NRROS|CCR2	-11
GO Biological Processes	19	GO:0008202	steroid metabolic process	19_GO:0008152 metabolic process	-13	5.4	10	30286	258	655	30	4.6	0.82	337|348|847|1544|1565|1592|2232|3028|3283|3290|3949|4598|5444|5641|6718|6783|8578|8608|8630|10901|10998|11001|23780|27329|51170|55911|79799|84650|121214|285440	APOA4|APOE|CAT|CYP1A2|CYP2D6|CYP26A1|FDXR|HSD17B10|HSD3B1|HSD11B1|LDLR|MVK|PON1|LGMN|AKR1D1|SULT1E1|SCARF1|RDH16|HSD17B6|DHRS4|SLC27A5|SLC27A2|APOL2|ANGPTL3|HSD17B11|APOBR|UGT2A3|EBPL|SDR9C7|CYP4V2	-11
GO Biological Processes	19	GO:0009617	response to bacterium	19_GO:0044419 biological process involved in interspecies interaction between organisms	-13	3.3	9.3	30286	710	655	51	7.8	1	356|567|629|695|717|718|722|725|761|912|920|942|1728|2255|2633|2672|3001|3512|3575|3587|3717|3965|4064|4129|4283|4938|4939|5732|6038|6441|6850|9450|9636|10561|10578|22806|22914|23097|26191|28755|51316|51571|55024|56833|57674|79132|80380|84166|129607|163351|254827	FASLG|B2M|CFB|BTK|C2|C3|C4BPA|C4BPB|CA3|CD1D|CD4|CD86|NQO1|FGF10|GBP1|GFI1|GZMA|JCHAIN|IL7R|IL10RA|JAK2|LGALS9|CD180|MAOB|CXCL9|OAS1|OAS2|PTGER2|RNASE4|SFTPD|SYK|LY86|ISG15|IFI44|GNLY|IKZF3|KLRK1|CDK19|PTPN22|TRAC|PLAC8|CYRIB|BANK1|SLAMF8|RNF213|DHX58|PDCD1LG2|NLRC5|CMPK2|GBP6|NAALADL2	-11
GO Biological Processes	19	GO:0002819	regulation of adaptive immune response	19_GO:0002376 immune system process	-13	6	11	30286	207	655	27	4.1	0.78	113|567|695|718|722|725|912|920|3071|3122|3134|3263|3575|3594|3717|3821|3824|4277|5590|8809|9173|10673|30009|51571|54440|91543|729230	ADCY7|B2M|BTK|C3|C4BPA|C4BPB|CD1D|CD4|NCKAP1L|HLA-DRA|HLA-F|HPX|IL7R|IL12RB1|JAK2|KLRC1|KLRD1|MICB|PRKCZ|IL18R1|IL1RL1|TNFSF13B|TBX21|CYRIB|SASH3|RSAD2|CCR2	-11
GO Biological Processes	19	GO:0002822	regulation of adaptive immune response based on somatic recombination of immune receptors built from immunoglobulin superfamily domains	19_GO:0002376 immune system process	-13	6.3	11	30286	192	655	26	4	0.76	567|695|718|722|725|912|920|3071|3122|3134|3263|3575|3594|3717|3821|3824|4277|5590|8809|9173|10673|30009|51571|54440|91543|729230	B2M|BTK|C3|C4BPA|C4BPB|CD1D|CD4|NCKAP1L|HLA-DRA|HLA-F|HPX|IL7R|IL12RB1|JAK2|KLRC1|KLRD1|MICB|PRKCZ|IL18R1|IL1RL1|TNFSF13B|TBX21|CYRIB|SASH3|RSAD2|CCR2	-11
GO Biological Processes	19	GO:0045088	regulation of innate immune response	19_GO:0044419 biological process involved in interspecies interaction between organisms	-13	4.1	9.7	30286	440	655	39	6	0.92	348|695|710|912|1660|2672|3134|3263|3430|3820|3821|3824|3965|4068|4938|5272|6773|6850|7294|7305|9636|11277|22914|26191|27293|56253|56833|57142|64135|79132|81030|84166|91543|114836|115004|115352|149095|197358|388325	APOE|BTK|SERPING1|CD1D|DHX9|GFI1|HLA-F|HPX|IFI35|KLRB1|KLRC1|KLRD1|LGALS9|SH2D1A|OAS1|SERPINB9|STAT2|SYK|TXK|TYROBP|ISG15|TREX1|KLRK1|PTPN22|SMPDL3B|CRTAM|SLAMF8|RTN4|IFIH1|DHX58|ZBP1|NLRC5|RSAD2|SLAMF6|CGAS|FCRL3|DCST1|NLRC3|SCIMP	-11
GO Biological Processes	19	GO:0001910	regulation of leukocyte mediated cytotoxicity	19_GO:0002376 immune system process	-13	9.2	12	30286	96	655	19	2.9	0.66	567|912|3071|3122|3134|3575|3594|3820|3821|3824|3965|4068|4277|5272|7305|22914|51571|56253|114836	B2M|CD1D|NCKAP1L|HLA-DRA|HLA-F|IL7R|IL12RB1|KLRB1|KLRC1|KLRD1|LGALS9|SH2D1A|MICB|SERPINB9|TYROBP|KLRK1|CYRIB|CRTAM|SLAMF6	-10
GO Biological Processes	19	GO:0002366	leukocyte activation involved in immune response	19_GO:0002376 immune system process	-13	6	11	30286	199	655	26	4	0.76	695|972|1794|3430|3458|3683|4064|4683|4818|5294|6775|6850|7305|7462|8320|8809|11151|11277|30009|51744|55619|56670|64218|114836|139818|284021	BTK|CD74|DOCK2|IFI35|IFNG|ITGAL|CD180|NBN|NKG7|PIK3CG|STAT4|SYK|TYROBP|LAT2|EOMES|IL18R1|CORO1A|TREX1|TBX21|CD244|DOCK10|SUCNR1|SEMA4A|SLAMF6|DOCK11|MILR1	-10
GO Biological Processes	19	GO:0002263	cell activation involved in immune response	19_GO:0002376 immune system process	-12	5.9	10	30286	203	655	26	4	0.76	695|972|1794|3430|3458|3683|4064|4683|4818|5294|6775|6850|7305|7462|8320|8809|11151|11277|30009|51744|55619|56670|64218|114836|139818|284021	BTK|CD74|DOCK2|IFI35|IFNG|ITGAL|CD180|NBN|NKG7|PIK3CG|STAT4|SYK|TYROBP|LAT2|EOMES|IL18R1|CORO1A|TREX1|TBX21|CD244|DOCK10|SUCNR1|SEMA4A|SLAMF6|DOCK11|MILR1	-10
GO Biological Processes	19	GO:0031343	positive regulation of cell killing	19_GO:0048518 positive regulation of biological process	-12	10	12	30286	76	655	17	2.6	0.62	567|912|3122|3134|3458|3594|3821|3824|4068|4277|5551|6850|7305|22914|51571|56253|114836	B2M|CD1D|HLA-DRA|HLA-F|IFNG|IL12RB1|KLRC1|KLRD1|SH2D1A|MICB|PRF1|SYK|TYROBP|KLRK1|CYRIB|CRTAM|SLAMF6	-10
GO Biological Processes	19	GO:0002708	positive regulation of lymphocyte mediated immunity	19_GO:0002376 immune system process	-12	7.6	11	30286	128	655	21	3.2	0.69	567|695|718|912|3122|3134|3263|3594|3821|3824|4068|4277|5590|8809|22914|30009|51571|54440|56253|91543|114836	B2M|BTK|C3|CD1D|HLA-DRA|HLA-F|HPX|IL12RB1|KLRC1|KLRD1|SH2D1A|MICB|PRKCZ|IL18R1|KLRK1|TBX21|CYRIB|SASH3|CRTAM|RSAD2|SLAMF6	-9.9
GO Biological Processes	19	GO:0050671	positive regulation of lymphocyte proliferation	19_GO:0002376 immune system process	-12	7.1	11	30286	143	655	22	3.4	0.7	199|695|912|916|942|972|2255|3071|3109|3594|3717|3965|6850|8744|10673|11151|54440|57678|79679|80380|115352|729230	AIF1|BTK|CD1D|CD3E|CD86|CD74|FGF10|NCKAP1L|HLA-DMB|IL12RB1|JAK2|LGALS9|SYK|TNFSF9|TNFSF13B|CORO1A|SASH3|GPAM|VTCN1|PDCD1LG2|FCRL3|CCR2	-9.9
GO Biological Processes	19	GO:0045785	positive regulation of cell adhesion	19_GO:0048518 positive regulation of biological process	-12	3.8	9.3	30286	485	655	40	6.1	0.94	199|567|912|916|920|921|942|972|1307|1601|3071|3108|3109|3111|3112|3122|3458|3561|3575|3594|3676|3689|3717|3965|5590|5795|6850|8744|9289|10673|11151|22914|29851|51571|54440|57678|79679|80380|91663|729230	AIF1|B2M|CD1D|CD3E|CD4|CD5|CD86|CD74|COL16A1|DAB2|NCKAP1L|HLA-DMA|HLA-DMB|HLA-DOA|HLA-DOB|HLA-DRA|IFNG|IL2RG|IL7R|IL12RB1|ITGA4|ITGB2|JAK2|LGALS9|PRKCZ|PTPRJ|SYK|TNFSF9|ADGRG1|TNFSF13B|CORO1A|KLRK1|ICOS|CYRIB|SASH3|GPAM|VTCN1|PDCD1LG2|MYADM|CCR2	-9.9
GO Biological Processes	19	GO:0032946	positive regulation of mononuclear cell proliferation	19_GO:0048518 positive regulation of biological process	-12	7	11	30286	146	655	22	3.4	0.7	199|695|912|916|942|972|2255|3071|3109|3594|3717|3965|6850|8744|10673|11151|54440|57678|79679|80380|115352|729230	AIF1|BTK|CD1D|CD3E|CD86|CD74|FGF10|NCKAP1L|HLA-DMB|IL12RB1|JAK2|LGALS9|SYK|TNFSF9|TNFSF13B|CORO1A|SASH3|GPAM|VTCN1|PDCD1LG2|FCRL3|CCR2	-9.7
GO Biological Processes	19	GO:0006631	fatty acid metabolic process	19_GO:0008152 metabolic process	-12	4.6	9.6	30286	324	655	32	4.9	0.84	33|34|127|718|972|1312|1544|1553|1565|1666|1962|2948|3028|3712|4259|5742|9388|9415|10998|11001|11332|27163|27306|27329|54363|55862|57678|79777|113612|123876|285440|341392	ACADL|ACADM|ADH4|C3|CD74|COMT|CYP1A2|CYP2A13|CYP2D6|DECR1|EHHADH|GSTM4|HSD17B10|IVD|MGST3|PTGS1|LIPG|FADS2|SLC27A5|SLC27A2|ACOT7|NAAA|HPGDS|ANGPTL3|HAO1|ECHDC1|GPAM|ACBD4|CYP2U1|ACSM2A|CYP4V2|ACSM4	-9.6
GO Biological Processes	19	GO:0046631	alpha-beta T cell activation	19_GO:0002376 immune system process	-12	8.4	11	30286	105	655	19	2.9	0.66	915|916|919|1794|3561|3702|4818|6775|6850|8320|8809|28638|28755|30009|54440|57705|64218|91543|114836	CD3D|CD3E|CD247|DOCK2|IL2RG|ITK|NKG7|STAT4|SYK|EOMES|IL18R1|TRBC2|TRAC|TBX21|SASH3|WDFY4|SEMA4A|RSAD2|SLAMF6	-9.6
GO Biological Processes	19	GO:0070665	positive regulation of leukocyte proliferation	19_GO:0048518 positive regulation of biological process	-12	6.5	10	30286	164	655	23	3.5	0.72	199|684|695|912|916|942|972|2255|3071|3109|3594|3717|3965|6850|8744|10673|11151|54440|57678|79679|80380|115352|729230	AIF1|BST2|BTK|CD1D|CD3E|CD86|CD74|FGF10|NCKAP1L|HLA-DMB|IL12RB1|JAK2|LGALS9|SYK|TNFSF9|TNFSF13B|CORO1A|SASH3|GPAM|VTCN1|PDCD1LG2|FCRL3|CCR2	-9.6
GO Biological Processes	19	GO:0032102	negative regulation of response to external stimulus	19_GO:0048519 negative regulation of biological process	-12	3.9	9.2	30286	453	655	38	5.8	0.91	199|348|710|727|2161|3134|3587|3818|3821|3824|3827|3949|3965|4277|4598|4938|5272|5328|6773|6850|7114|7869|8530|9636|11277|22914|23332|27293|56833|64218|79132|80031|80263|84166|131450|149095|197358|338557	AIF1|APOE|SERPING1|C5|F12|HLA-F|IL10RA|KLKB1|KLRC1|KLRD1|KNG1|LDLR|LGALS9|MICB|MVK|OAS1|SERPINB9|PLAU|STAT2|SYK|TMSB4X|SEMA3B|CST7|ISG15|TREX1|KLRK1|CLASP1|SMPDL3B|SLAMF8|SEMA4A|DHX58|SEMA6D|TRIM45|NLRC5|CD200R1|DCST1|NLRC3|FFAR4	-9.6
GO Biological Processes	19	GO:0030217	T cell differentiation	19_GO:0002376 immune system process	-12	6.1	10	30286	181	655	24	3.7	0.73	567|912|915|916|920|925|972|1794|3561|3575|3702|3821|6775|6850|8320|8809|10803|22806|26191|30009|54440|64218|91543|114836	B2M|CD1D|CD3D|CD3E|CD4|CD8A|CD74|DOCK2|IL2RG|IL7R|ITK|KLRC1|STAT4|SYK|EOMES|IL18R1|CCR9|IKZF3|PTPN22|TBX21|SASH3|SEMA4A|RSAD2|SLAMF6	-9.5
GO Biological Processes	19	GO:0006897	endocytosis	19_GO:0051179 localization	-12	3.6	9	30286	522	655	41	6.3	0.95	199|348|1089|1182|1601|1794|2017|3339|3587|3676|3683|3689|3949|3959|4481|4542|4688|4689|5291|5294|6441|6453|6614|6850|7036|7249|7305|8578|9214|11151|11277|26762|51411|54734|55911|64005|64284|122618|165530|196051|729230	AIF1|APOE|CEACAM4|CLCN3|DAB2|DOCK2|CTTN|HSPG2|IL10RA|ITGA4|ITGAL|ITGB2|LDLR|LGALS3BP|MSR1|MYO1F|NCF2|NCF4|PIK3CB|PIK3CG|SFTPD|ITSN1|SIGLEC1|SYK|TFR2|TSC2|TYROBP|SCARF1|FCMR|CORO1A|TREX1|HAVCR1|BIN2|RAB39A|APOBR|MYO1G|RAB17|PLD4|CLEC4F|PLPP4|CCR2	-9.5
GO Biological Processes	19	GO:0009615	response to virus	19_GO:0044419 biological process involved in interspecies interaction between organisms	-11	4.1	9.2	30286	379	655	34	5.2	0.87	684|1191|2537|2633|3437|3458|3717|3965|4283|4938|4939|5371|5551|6772|6773|7726|8519|9636|10379|10561|10964|11277|30009|51191|53840|57678|57705|64135|79132|81030|84166|91543|115004|146857	BST2|CLU|IFI6|GBP1|IFIT3|IFNG|JAK2|LGALS9|CXCL9|OAS1|OAS2|PML|PRF1|STAT1|STAT2|TRIM26|IFITM1|ISG15|IRF9|IFI44|IFI44L|TREX1|TBX21|HERC5|TRIM34|GPAM|WDFY4|IFIH1|DHX58|ZBP1|NLRC5|RSAD2|CGAS|SLFN13	-9.2
GO Biological Processes	19	GO:0098657	import into cell	19_GO:0051179 localization	-11	3.1	8.5	30286	709	655	48	7.3	1	199|348|1089|1182|1601|1794|2017|3339|3587|3676|3683|3689|3949|3959|4481|4542|4688|4689|5291|5294|6441|6453|6542|6614|6850|7036|7226|7249|7305|8578|9214|10998|11001|11151|11277|26762|51393|51411|54716|54734|55089|55911|64005|64284|122618|165530|196051|729230	AIF1|APOE|CEACAM4|CLCN3|DAB2|DOCK2|CTTN|HSPG2|IL10RA|ITGA4|ITGAL|ITGB2|LDLR|LGALS3BP|MSR1|MYO1F|NCF2|NCF4|PIK3CB|PIK3CG|SFTPD|ITSN1|SLC7A2|SIGLEC1|SYK|TFR2|TRPM2|TSC2|TYROBP|SCARF1|FCMR|SLC27A5|SLC27A2|CORO1A|TREX1|HAVCR1|TRPV2|BIN2|SLC6A20|RAB39A|SLC38A4|APOBR|MYO1G|RAB17|PLD4|CLEC4F|PLPP4|CCR2	-9.1
GO Biological Processes	19	GO:0050777	negative regulation of immune response	19_GO:0002376 immune system process	-11	5.7	9.8	30286	194	655	24	3.7	0.73	710|722|725|3071|3134|3575|3635|3821|3824|3965|4938|5272|6773|6850|9173|9636|11277|30009|56833|79132|84166|149095|197358|729230	SERPING1|C4BPA|C4BPB|NCKAP1L|HLA-F|IL7R|INPP5D|KLRC1|KLRD1|LGALS9|OAS1|SERPINB9|STAT2|SYK|IL1RL1|ISG15|TREX1|TBX21|SLAMF8|DHX58|NLRC5|DCST1|NLRC3|CCR2	-8.9
GO Biological Processes	19	GO:0032729	positive regulation of type II interferon production	19_GO:0048518 positive regulation of biological process	-11	9.6	11	30286	77	655	16	2.4	0.6	914|916|3594|3717|3965|7294|8809|9636|22914|26191|51571|51744|54440|56253|114836|729230	CD2|CD3E|IL12RB1|JAK2|LGALS9|TXK|IL18R1|ISG15|KLRK1|PTPN22|CYRIB|CD244|SASH3|CRTAM|SLAMF6|CCR2	-8.9
GO Biological Processes	19	GO:0045619	regulation of lymphocyte differentiation	19_GO:0002376 immune system process	-11	5.4	9.6	30286	215	655	25	3.8	0.75	695|814|914|942|972|3071|3111|3122|3458|3561|3575|3594|3635|3965|5590|6850|8744|22806|30009|54440|56253|56833|115352|257101|729230	BTK|CAMK4|CD2|CD86|CD74|NCKAP1L|HLA-DOA|HLA-DRA|IFNG|IL2RG|IL7R|IL12RB1|INPP5D|LGALS9|PRKCZ|SYK|TNFSF9|IKZF3|TBX21|SASH3|CRTAM|SLAMF8|FCRL3|ZNF683|CCR2	-8.8
GO Biological Processes	19	GO:0042102	positive regulation of T cell proliferation	19_GO:0002376 immune system process	-11	8	11	30286	104	655	18	2.7	0.64	199|912|916|942|3071|3109|3594|3717|3965|6850|8744|10673|11151|54440|57678|79679|80380|729230	AIF1|CD1D|CD3E|CD86|NCKAP1L|HLA-DMB|IL12RB1|JAK2|LGALS9|SYK|TNFSF9|TNFSF13B|CORO1A|SASH3|GPAM|VTCN1|PDCD1LG2|CCR2	-8.8
GO Biological Processes	19	GO:0019882	antigen processing and presentation	19_GO:0002376 immune system process	-11	8	11	30286	104	655	18	2.7	0.64	567|912|925|972|1512|3108|3109|3111|3112|3122|3134|4277|5641|5696|6890|11277|55080|57705	B2M|CD1D|CD8A|CD74|CTSH|HLA-DMA|HLA-DMB|HLA-DOA|HLA-DOB|HLA-DRA|HLA-F|MICB|LGMN|PSMB8|TAP1|TREX1|TAPBPL|WDFY4	-8.8
GO Biological Processes	19	GO:0051607	defense response to virus	19_GO:0044419 biological process involved in interspecies interaction between organisms	-11	4.8	9.3	30286	272	655	28	4.3	0.79	684|2537|2633|3437|3458|4283|4938|4939|5371|5551|6772|6773|7726|8519|9636|10379|10964|11277|51191|53840|57678|64135|79132|81030|84166|91543|115004|146857	BST2|IFI6|GBP1|IFIT3|IFNG|CXCL9|OAS1|OAS2|PML|PRF1|STAT1|STAT2|TRIM26|IFITM1|ISG15|IRF9|IFI44L|TREX1|HERC5|TRIM34|GPAM|IFIH1|DHX58|ZBP1|NLRC5|RSAD2|CGAS|SLFN13	-8.7
GO Biological Processes	19	GO:0032649	regulation of type II interferon production	19_GO:0032501 multicellular organismal process	-11	7.4	10	30286	119	655	19	2.9	0.66	914|916|3594|3717|3965|7294|7805|8809|9173|9636|22914|26191|51571|51744|54440|56253|80380|114836|729230	CD2|CD3E|IL12RB1|JAK2|LGALS9|TXK|LAPTM5|IL18R1|IL1RL1|ISG15|KLRK1|PTPN22|CYRIB|CD244|SASH3|CRTAM|PDCD1LG2|SLAMF6|CCR2	-8.7
GO Biological Processes	19	GO:0009063	amino acid catabolic process	19_GO:0008152 metabolic process	-11	7.6	10	30286	109	655	18	2.7	0.64	275|1629|2954|3028|3155|3712|4942|5009|6999|8942|51268|56922|57571|64902|113675|131669|137872|169355	AMT|DBT|GSTZ1|HSD17B10|HMGCL|IVD|OAT|OTC|TDO2|KYNU|PIPOX|MCCC1|CARNS1|AGXT2|SDSL|UROC1|ADHFE1|IDO2	-8.4
GO Biological Processes	19	GO:0006935	chemotaxis	19_GO:0040011 locomotion	-11	4.2	8.8	30286	344	655	31	4.7	0.83	727|1794|2255|2829|2833|3071|3689|3965|4283|5288|5291|5294|5328|5795|6275|6441|6850|7226|7249|7869|10663|10803|11151|23767|30817|51411|56833|64218|80031|120425|729230	C5|DOCK2|FGF10|XCR1|CXCR3|NCKAP1L|ITGB2|LGALS9|CXCL9|PIK3C2G|PIK3CB|PIK3CG|PLAU|PTPRJ|S100A4|SFTPD|SYK|TRPM2|TSC2|SEMA3B|CXCR6|CCR9|CORO1A|FLRT3|ADGRE2|BIN2|SLAMF8|SEMA4A|SEMA6D|JAML|CCR2	-8.3
GO Biological Processes	19	GO:0002824	positive regulation of adaptive immune response based on somatic recombination of immune receptors built from immunoglobulin superfamily domains	19_GO:0002376 immune system process	-11	7	10	30286	125	655	19	2.9	0.66	567|695|718|912|920|3122|3134|3263|3594|3717|4277|5590|8809|10673|30009|51571|54440|91543|729230	B2M|BTK|C3|CD1D|CD4|HLA-DRA|HLA-F|HPX|IL12RB1|JAK2|MICB|PRKCZ|IL18R1|TNFSF13B|TBX21|CYRIB|SASH3|RSAD2|CCR2	-8.3
GO Biological Processes	19	GO:0040011	locomotion	19_GO:0040011 locomotion	-11	4	8.7	30286	366	655	32	4.9	0.84	727|1794|2255|2829|2833|2861|3071|3689|3965|4283|5288|5291|5294|5328|5795|6275|6441|6850|7226|7249|7869|10663|10803|11151|23767|30817|51411|56833|64218|80031|120425|729230	C5|DOCK2|FGF10|XCR1|CXCR3|GPR37|NCKAP1L|ITGB2|LGALS9|CXCL9|PIK3C2G|PIK3CB|PIK3CG|PLAU|PTPRJ|S100A4|SFTPD|SYK|TRPM2|TSC2|SEMA3B|CXCR6|CCR9|CORO1A|FLRT3|ADGRE2|BIN2|SLAMF8|SEMA4A|SEMA6D|JAML|CCR2	-8.3
GO Biological Processes	19	GO:1990748	cellular detoxification	19_GO:0098754 detoxification	-11	7.5	10	30286	111	655	18	2.7	0.64	127|213|216|337|348|847|1356|1728|2954|4257|4259|5742|7173|9588|23530|26034|54996|84883	ADH4|ALB|ALDH1A1|APOA4|APOE|CAT|CP|NQO1|GSTZ1|MGST1|MGST3|PTGS1|TPO|PRDX6|NNT|IPCEF1|MTARC2|AIFM2	-8.3
GO Biological Processes	19	GO:0042330	taxis	19_GO:0040011 locomotion	-10	4.1	8.7	30286	346	655	31	4.7	0.83	727|1794|2255|2829|2833|3071|3689|3965|4283|5288|5291|5294|5328|5795|6275|6441|6850|7226|7249|7869|10663|10803|11151|23767|30817|51411|56833|64218|80031|120425|729230	C5|DOCK2|FGF10|XCR1|CXCR3|NCKAP1L|ITGB2|LGALS9|CXCL9|PIK3C2G|PIK3CB|PIK3CG|PLAU|PTPRJ|S100A4|SFTPD|SYK|TRPM2|TSC2|SEMA3B|CXCR6|CCR9|CORO1A|FLRT3|ADGRE2|BIN2|SLAMF8|SEMA4A|SEMA6D|JAML|CCR2	-8.3
GO Biological Processes	19	GO:1902105	regulation of leukocyte differentiation	19_GO:0002376 immune system process	-10	4.2	8.7	30286	328	655	30	4.6	0.82	695|714|814|914|920|942|972|3071|3111|3122|3458|3561|3575|3594|3635|3965|4982|5590|6850|7305|8744|9290|22806|30009|54440|56253|56833|115352|257101|729230	BTK|C1QC|CAMK4|CD2|CD4|CD86|CD74|NCKAP1L|HLA-DOA|HLA-DRA|IFNG|IL2RG|IL7R|IL12RB1|INPP5D|LGALS9|TNFRSF11B|PRKCZ|SYK|TYROBP|TNFSF9|GPR55|IKZF3|TBX21|SASH3|CRTAM|SLAMF8|FCRL3|ZNF683|CCR2	-8.2
GO Biological Processes	19	GO:0050851	antigen receptor-mediated signaling pathway	19_GO:0002376 immune system process	-10	6.1	9.6	30286	159	655	21	3.2	0.69	695|915|916|919|925|2533|3071|3495|3635|3702|5795|6850|6966|7294|7462|26191|28638|28755|29760|55024|79679	BTK|CD3D|CD3E|CD247|CD8A|FYB1|NCKAP1L|IGHD|INPP5D|ITK|PTPRJ|SYK|TRGC1|TXK|LAT2|PTPN22|TRBC2|TRAC|BLNK|BANK1|VTCN1	-8.2
GO Biological Processes	19	GO:1903557	positive regulation of tumor necrosis factor superfamily cytokine production	19_GO:0048518 positive regulation of biological process	-10	7.4	10	30286	113	655	18	2.7	0.64	695|914|942|1191|1660|3458|3717|3965|4938|4939|5795|6850|7305|8832|54440|64135|113277|729230	BTK|CD2|CD86|CLU|DHX9|IFNG|JAK2|LGALS9|OAS1|OAS2|PTPRJ|SYK|TYROBP|CD84|SASH3|IFIH1|TMEM106A|CCR2	-8.2
GO Biological Processes	19	GO:0002709	regulation of T cell mediated immunity	19_GO:0002376 immune system process	-10	7.9	10	30286	99	655	17	2.6	0.62	567|912|3071|3122|3134|3575|3594|3821|3824|4277|5590|8809|30009|51571|54440|91543|729230	B2M|CD1D|NCKAP1L|HLA-DRA|HLA-F|IL7R|IL12RB1|KLRC1|KLRD1|MICB|PRKCZ|IL18R1|TBX21|CYRIB|SASH3|RSAD2|CCR2	-8.2
GO Biological Processes	19	GO:0006968	cellular defense response	19_GO:0050896 response to stimulus	-10	12	11	30286	51	655	13	2	0.54	3702|3959|4068|4283|4688|5551|7305|9214|10219|10578|10803|50852|729230	ITK|LGALS3BP|SH2D1A|CXCL9|NCF2|PRF1|TYROBP|FCMR|KLRG1|GNLY|CCR9|TRAT1|CCR2	-8.2
GO Biological Processes	19	GO:0016042	lipid catabolic process	19_GO:0008152 metabolic process	-10	4.4	8.8	30286	291	655	28	4.3	0.79	33|34|337|1544|1592|1666|1962|2760|3028|3290|3712|4758|5330|6718|6783|8578|8630|9388|9588|11001|11332|26580|27163|27293|27329|51170|54363|55862	ACADL|ACADM|APOA4|CYP1A2|CYP26A1|DECR1|EHHADH|GM2A|HSD17B10|HSD11B1|IVD|NEU1|PLCB2|AKR1D1|SULT1E1|SCARF1|HSD17B6|LIPG|PRDX6|SLC27A2|ACOT7|BSCL2|NAAA|SMPDL3B|ANGPTL3|HSD17B11|HAO1|ECHDC1	-8.1
GO Biological Processes	19	GO:1901361	organic cyclic compound catabolic process	19_GO:0008152 metabolic process	-10	3.7	8.4	30286	422	655	34	5.2	0.87	272|1312|1544|1807|1854|2954|3251|3290|4129|4939|6718|6783|6999|7498|8578|8630|8882|8942|9337|10535|10599|10840|11277|11332|26002|51170|51733|51816|55753|58511|79670|129563|146857|169355	AMPD3|COMT|CYP1A2|DPYS|DUT|GSTZ1|HPRT1|HSD11B1|MAOB|OAS2|AKR1D1|SULT1E1|TDO2|XDH|SCARF1|HSD17B6|ZPR1|KYNU|CNOT8|RNASEH2A|SLCO1B1|ALDH1L1|TREX1|ACOT7|MOXD1|HSD17B11|UPB1|ADA2|OGDHL|DNASE2B|TUT7|DIS3L2|SLFN13|IDO2	-8
GO Biological Processes	19	GO:0031349	positive regulation of defense response	19_GO:0048518 positive regulation of biological process	-10	3.7	8.4	30286	422	655	34	5.2	0.87	695|718|912|1660|3134|3263|3430|3458|3821|3824|3949|4068|4818|4938|5294|6850|7294|7305|9173|22914|26191|56253|56670|57142|63940|64135|79132|81030|84166|91543|114836|115004|388325|729230	BTK|C3|CD1D|DHX9|HLA-F|HPX|IFI35|IFNG|KLRC1|KLRD1|LDLR|SH2D1A|NKG7|OAS1|PIK3CG|SYK|TXK|TYROBP|IL1RL1|KLRK1|PTPN22|CRTAM|SUCNR1|RTN4|GPSM3|IFIH1|DHX58|ZBP1|NLRC5|RSAD2|SLAMF6|CGAS|SCIMP|CCR2	-8
GO Biological Processes	19	GO:0002821	positive regulation of adaptive immune response	19_GO:0002376 immune system process	-10	6.7	9.7	30286	131	655	19	2.9	0.66	567|695|718|912|920|3122|3134|3263|3594|3717|4277|5590|8809|10673|30009|51571|54440|91543|729230	B2M|BTK|C3|CD1D|CD4|HLA-DRA|HLA-F|HPX|IL12RB1|JAK2|MICB|PRKCZ|IL18R1|TNFSF13B|TBX21|CYRIB|SASH3|RSAD2|CCR2	-8
GO Biological Processes	19	GO:1903706	regulation of hemopoiesis	19_GO:0002376 immune system process	-10	3.7	8.3	30286	424	655	34	5.2	0.87	567|695|714|814|914|920|942|972|3071|3111|3122|3458|3561|3575|3594|3635|3965|4982|5590|6772|6850|7305|8744|9290|9636|22806|29909|30009|54440|56253|56833|115352|257101|729230	B2M|BTK|C1QC|CAMK4|CD2|CD4|CD86|CD74|NCKAP1L|HLA-DOA|HLA-DRA|IFNG|IL2RG|IL7R|IL12RB1|INPP5D|LGALS9|TNFRSF11B|PRKCZ|STAT1|SYK|TYROBP|TNFSF9|GPR55|ISG15|IKZF3|GPR171|TBX21|SASH3|CRTAM|SLAMF8|FCRL3|ZNF683|CCR2	-8
GO Biological Processes	19	GO:0046394	carboxylic acid biosynthetic process	19_GO:0008152 metabolic process	-10	4.5	8.8	30286	275	655	27	4.1	0.78	216|972|1544|1565|2628|2948|3028|4259|4942|5009|5742|6718|6850|8942|9388|9415|10998|11001|11332|27306|51733|54363|57571|64902|113675|123876|341392	ALDH1A1|CD74|CYP1A2|CYP2D6|GATM|GSTM4|HSD17B10|MGST3|OAT|OTC|PTGS1|AKR1D1|SYK|KYNU|LIPG|FADS2|SLC27A5|SLC27A2|ACOT7|HPGDS|UPB1|HAO1|CARNS1|AGXT2|SDSL|ACSM2A|ACSM4	-8
GO Biological Processes	19	GO:0016053	organic acid biosynthetic process	19_GO:0008152 metabolic process	-10	4.5	8.7	30286	278	655	27	4.1	0.78	216|972|1544|1565|2628|2948|3028|4259|4942|5009|5742|6718|6850|8942|9388|9415|10998|11001|11332|27306|51733|54363|57571|64902|113675|123876|341392	ALDH1A1|CD74|CYP1A2|CYP2D6|GATM|GSTM4|HSD17B10|MGST3|OAT|OTC|PTGS1|AKR1D1|SYK|KYNU|LIPG|FADS2|SLC27A5|SLC27A2|ACOT7|HPGDS|UPB1|HAO1|CARNS1|AGXT2|SDSL|ACSM2A|ACSM4	-7.9
GO Biological Processes	19	GO:0009636	response to toxic substance	19_GO:0050896 response to stimulus	-10	4.8	8.8	30286	240	655	25	3.8	0.75	127|213|216|337|348|847|1312|1356|1728|2954|2984|4129|4193|4257|4259|5444|5446|5742|7173|9588|10249|23530|26034|54996|84883	ADH4|ALB|ALDH1A1|APOA4|APOE|CAT|COMT|CP|NQO1|GSTZ1|GUCY2C|MAOB|MDM2|MGST1|MGST3|PON1|PON3|PTGS1|TPO|PRDX6|GLYAT|NNT|IPCEF1|MTARC2|AIFM2	-7.8
GO Biological Processes	19	GO:0002274	myeloid leukocyte activation	19_GO:0002376 immune system process	-9.9	6.1	9.3	30286	152	655	20	3.1	0.67	199|695|712|814|1191|1794|3430|3458|3689|3717|5294|6850|7305|7462|10537|11277|56670|113277|116071|284021	AIF1|BTK|C1QA|CAMK4|CLU|DOCK2|IFI35|IFNG|ITGB2|JAK2|PIK3CG|SYK|TYROBP|LAT2|UBD|TREX1|SUCNR1|TMEM106A|BATF2|MILR1	-7.8
GO Biological Processes	19	GO:0046629	gamma-delta T cell activation	19_GO:0002376 immune system process	-9.9	21	13	30286	20	655	9	1.4	0.45	916|919|3702|3821|4277|6850|6966|10803|120425	CD3E|CD247|ITK|KLRC1|MICB|SYK|TRGC1|CCR9|JAML	-7.7
GO Biological Processes	19	GO:0097237	cellular response to toxic substance	19_GO:0050896 response to stimulus	-9.9	6.9	9.6	30286	121	655	18	2.7	0.64	127|213|216|337|348|847|1356|1728|2954|4257|4259|5742|7173|9588|23530|26034|54996|84883	ADH4|ALB|ALDH1A1|APOA4|APOE|CAT|CP|NQO1|GSTZ1|MGST1|MGST3|PTGS1|TPO|PRDX6|NNT|IPCEF1|MTARC2|AIFM2	-7.7
GO Biological Processes	19	GO:0002700	regulation of production of molecular mediator of immune response	19_GO:0002376 immune system process	-9.9	5.4	9.1	30286	187	655	22	3.4	0.7	567|684|695|933|942|972|3134|3263|5590|6850|7805|8809|11277|30009|51237|51744|54440|91543|115004|115352|388325|729230	B2M|BST2|BTK|CD22|CD86|CD74|HLA-F|HPX|PRKCZ|SYK|LAPTM5|IL18R1|TREX1|TBX21|MZB1|CD244|SASH3|RSAD2|CGAS|FCRL3|SCIMP|CCR2	-7.7
GO Biological Processes	19	GO:0032760	positive regulation of tumor necrosis factor production	19_GO:0048518 positive regulation of biological process	-9.7	7.2	9.7	30286	109	655	17	2.6	0.62	695|914|1191|1660|3458|3717|3965|4938|4939|5795|6850|7305|8832|54440|64135|113277|729230	BTK|CD2|CLU|DHX9|IFNG|JAK2|LGALS9|OAS1|OAS2|PTPRJ|SYK|TYROBP|CD84|SASH3|IFIH1|TMEM106A|CCR2	-7.6
GO Biological Processes	19	GO:0001912	positive regulation of leukocyte mediated cytotoxicity	19_GO:0002376 immune system process	-9.7	9.4	10	30286	69	655	14	2.1	0.57	567|912|3122|3134|3594|3821|3824|4068|4277|7305|22914|51571|56253|114836	B2M|CD1D|HLA-DRA|HLA-F|IL12RB1|KLRC1|KLRD1|SH2D1A|MICB|TYROBP|KLRK1|CYRIB|CRTAM|SLAMF6	-7.5
GO Biological Processes	19	GO:0031348	negative regulation of defense response	19_GO:0048519 negative regulation of biological process	-9.6	4.3	8.4	30286	291	655	27	4.1	0.78	348|710|3134|3587|3821|3824|3949|3965|4277|4598|4938|5272|6773|6850|7114|8530|9636|11277|27293|56833|79132|80263|84166|131450|149095|197358|338557	APOE|SERPING1|HLA-F|IL10RA|KLRC1|KLRD1|LDLR|LGALS9|MICB|MVK|OAS1|SERPINB9|STAT2|SYK|TMSB4X|CST7|ISG15|TREX1|SMPDL3B|SLAMF8|DHX58|TRIM45|NLRC5|CD200R1|DCST1|NLRC3|FFAR4	-7.4
GO Biological Processes	19	GO:0006909	phagocytosis	19_GO:0051179 localization	-9.5	5.8	9.1	30286	159	655	20	3.1	0.67	199|1089|1182|3683|3689|3949|4481|4688|4689|6850|7305|11151|11277|26762|51411|54734|64005|122618|196051|729230	AIF1|CEACAM4|CLCN3|ITGAL|ITGB2|LDLR|MSR1|NCF2|NCF4|SYK|TYROBP|CORO1A|TREX1|HAVCR1|BIN2|RAB39A|MYO1G|PLD4|PLPP4|CCR2	-7.4
GO Biological Processes	19	GO:1901606	alpha-amino acid catabolic process	19_GO:0008152 metabolic process	-9.2	7.9	9.6	30286	88	655	15	2.3	0.58	275|2954|3028|3155|3712|4942|5009|6999|8942|51268|56922|64902|113675|137872|169355	AMT|GSTZ1|HSD17B10|HMGCL|IVD|OAT|OTC|TDO2|KYNU|PIPOX|MCCC1|AGXT2|SDSL|ADHFE1|IDO2	-7.1
GO Biological Processes	19	GO:0045824	negative regulation of innate immune response	19_GO:0044419 biological process involved in interspecies interaction between organisms	-9.2	7.9	9.6	30286	88	655	15	2.3	0.58	710|3134|3821|3824|3965|4938|5272|6773|9636|11277|56833|79132|84166|149095|197358	SERPING1|HLA-F|KLRC1|KLRD1|LGALS9|OAS1|SERPINB9|STAT2|ISG15|TREX1|SLAMF8|DHX58|NLRC5|DCST1|NLRC3	-7.1
GO Biological Processes	19	GO:0006066	alcohol metabolic process	19_GO:0008152 metabolic process	-9.1	4	8	30286	326	655	28	4.3	0.79	126|127|216|337|348|847|1544|1565|2232|3613|3949|4598|5444|6718|6783|8578|8608|8630|10901|23780|26002|27163|27329|54363|55586|55911|84649|121214	ADH1C|ADH4|ALDH1A1|APOA4|APOE|CAT|CYP1A2|CYP2D6|FDXR|IMPA2|LDLR|MVK|PON1|AKR1D1|SULT1E1|SCARF1|RDH16|HSD17B6|DHRS4|APOL2|MOXD1|NAAA|ANGPTL3|HAO1|MIOX|APOBR|DGAT2|SDR9C7	-7
GO Biological Processes	19	GO:0044283	small molecule biosynthetic process	19_GO:0008152 metabolic process	-9.1	3.4	7.7	30286	464	655	34	5.2	0.87	216|972|1544|1565|2232|2628|2948|3028|3155|3251|3613|4259|4598|4942|5009|5742|6718|6850|8942|9388|9415|10998|11001|11332|26002|27306|51733|51816|54363|57571|64902|113675|123876|341392	ALDH1A1|CD74|CYP1A2|CYP2D6|FDXR|GATM|GSTM4|HSD17B10|HMGCL|HPRT1|IMPA2|MGST3|MVK|OAT|OTC|PTGS1|AKR1D1|SYK|KYNU|LIPG|FADS2|SLC27A5|SLC27A2|ACOT7|MOXD1|HPGDS|UPB1|ADA2|HAO1|CARNS1|AGXT2|SDSL|ACSM2A|ACSM4	-7
GO Biological Processes	19	GO:0051336	regulation of hydrolase activity	19_GO:0065007 biological regulation	-9.1	2.8	7.4	30286	746	655	45	6.9	0.99	12|29|148|153|337|356|489|552|710|942|1364|1512|2537|3001|3071|3458|3702|3717|3827|3965|4938|4939|5272|5330|5524|5641|5696|5698|5962|6850|7294|7498|7805|8530|9290|10681|22914|27329|55619|55843|115352|116986|130399|139818|221472	SERPINA3|ABR|ADRA1A|ADRB1|APOA4|FASLG|ATP2A3|AVPR1A|SERPING1|CD86|CLDN4|CTSH|IFI6|GZMA|NCKAP1L|IFNG|ITK|JAK2|KNG1|LGALS9|OAS1|OAS2|SERPINB9|PLCB2|PTPA|LGMN|PSMB8|PSMB9|RDX|SYK|TXK|XDH|LAPTM5|CST7|GPR55|GNB5|KLRK1|ANGPTL3|DOCK10|ARHGAP15|FCRL3|AGAP2|ACVR1C|DOCK11|FGD2	-7
GO Biological Processes	19	GO:0002833	positive regulation of response to biotic stimulus	19_GO:0048518 positive regulation of biological process	-9	4.1	8	30286	307	655	27	4.1	0.78	695|912|1660|3134|3263|3430|3821|3824|4064|4068|4938|6850|7294|7305|9450|22914|26191|56253|57142|64135|79132|81030|84166|91543|114836|115004|388325	BTK|CD1D|DHX9|HLA-F|HPX|IFI35|KLRC1|KLRD1|CD180|SH2D1A|OAS1|SYK|TXK|TYROBP|LY86|KLRK1|PTPN22|CRTAM|RTN4|IFIH1|DHX58|ZBP1|NLRC5|RSAD2|SLAMF6|CGAS|SCIMP	-6.9
GO Biological Processes	19	GO:0006520	amino acid metabolic process	19_GO:0008152 metabolic process	-9	4.2	8.1	30286	286	655	26	4	0.76	95|216|275|443|1629|2954|3028|3155|3712|4942|5009|6999|7166|8942|10249|51151|51268|51733|54363|56922|57571|64902|113675|131669|137872|169355	ACY1|ALDH1A1|AMT|ASPA|DBT|GSTZ1|HSD17B10|HMGCL|IVD|OAT|OTC|TDO2|TPH1|KYNU|GLYAT|SLC45A2|PIPOX|UPB1|HAO1|MCCC1|CARNS1|AGXT2|SDSL|UROC1|ADHFE1|IDO2	-6.9
GO Biological Processes	19	GO:0042113	B cell activation	19_GO:0002376 immune system process	-9	5.1	8.5	30286	189	655	21	3.2	0.69	684|695|933|942|3561|3575|3676|4064|4683|5795|6850|7163|7462|10673|22806|29760|54440|55024|55619|56833|139818	BST2|BTK|CD22|CD86|IL2RG|IL7R|ITGA4|CD180|NBN|PTPRJ|SYK|TPD52|LAT2|TNFSF13B|IKZF3|BLNK|SASH3|BANK1|DOCK10|SLAMF8|DOCK11	-6.9
GO Biological Processes	19	GO:0002698	negative regulation of immune effector process	19_GO:0002376 immune system process	-9	6.5	9	30286	121	655	17	2.6	0.62	684|710|722|725|933|3071|3134|3575|3821|3824|3965|5272|8832|30009|56833|115352|729230	BST2|SERPING1|C4BPA|C4BPB|CD22|NCKAP1L|HLA-F|IL7R|KLRC1|KLRD1|LGALS9|SERPINB9|CD84|TBX21|SLAMF8|FCRL3|CCR2	-6.9
GO Biological Processes	19	GO:0098754	detoxification	19_GO:0098754 detoxification	-8.9	6	8.8	30286	138	655	18	2.7	0.64	127|213|216|337|348|847|1356|1728|2954|4257|4259|5742|7173|9588|23530|26034|54996|84883	ADH4|ALB|ALDH1A1|APOA4|APOE|CAT|CP|NQO1|GSTZ1|MGST1|MGST3|PTGS1|TPO|PRDX6|NNT|IPCEF1|MTARC2|AIFM2	-6.8
GO Biological Processes	19	GO:0050858	negative regulation of antigen receptor-mediated signaling pathway	19_GO:0002376 immune system process	-8.9	14	11	30286	33	655	10	1.5	0.48	933|2633|4068|5795|7805|9404|26191|53347|79037|115352	CD22|GBP1|SH2D1A|PTPRJ|LAPTM5|LPXN|PTPN22|UBASH3A|PVRIG|FCRL3	-6.8
GO Biological Processes	19	GO:1903555	regulation of tumor necrosis factor superfamily cytokine production	19_GO:0032501 multicellular organismal process	-8.8	5	8.3	30286	194	655	21	3.2	0.69	695|914|942|1191|1660|3458|3717|3965|4938|4939|5795|6850|7305|8832|11277|26191|54440|64135|113277|197358|729230	BTK|CD2|CD86|CLU|DHX9|IFNG|JAK2|LGALS9|OAS1|OAS2|PTPRJ|SYK|TYROBP|CD84|TREX1|PTPN22|SASH3|IFIH1|TMEM106A|NLRC3|CCR2	-6.7
GO Biological Processes	19	GO:0002704	negative regulation of leukocyte mediated immunity	19_GO:0002376 immune system process	-8.7	8.8	9.6	30286	68	655	13	2	0.54	684|722|725|3071|3134|3575|3821|3824|3965|5272|8832|30009|729230	BST2|C4BPA|C4BPB|NCKAP1L|HLA-F|IL7R|KLRC1|KLRD1|LGALS9|SERPINB9|CD84|TBX21|CCR2	-6.6
GO Biological Processes	19	GO:0042129	regulation of T cell proliferation	19_GO:0002376 immune system process	-8.5	5.1	8.2	30286	181	655	20	3.1	0.67	199|912|916|942|3071|3109|3594|3717|3965|6441|6850|8744|10673|11151|54440|56253|57678|79679|80380|729230	AIF1|CD1D|CD3E|CD86|NCKAP1L|HLA-DMB|IL12RB1|JAK2|LGALS9|SFTPD|SYK|TNFSF9|TNFSF13B|CORO1A|SASH3|CRTAM|GPAM|VTCN1|PDCD1LG2|CCR2	-6.5
GO Biological Processes	19	GO:0045089	positive regulation of innate immune response	19_GO:0044419 biological process involved in interspecies interaction between organisms	-8.5	4.1	7.8	30286	281	655	25	3.8	0.75	695|912|1660|3134|3263|3430|3821|3824|4068|4938|6850|7294|7305|22914|26191|56253|57142|64135|79132|81030|84166|91543|114836|115004|388325	BTK|CD1D|DHX9|HLA-F|HPX|IFI35|KLRC1|KLRD1|SH2D1A|OAS1|SYK|TXK|TYROBP|KLRK1|PTPN22|CRTAM|RTN4|IFIH1|DHX58|ZBP1|NLRC5|RSAD2|SLAMF6|CGAS|SCIMP	-6.5
GO Biological Processes	19	GO:0050864	regulation of B cell activation	19_GO:0002376 immune system process	-8.5	6	8.6	30286	130	655	17	2.6	0.62	695|933|972|3071|3561|3635|6850|7305|7805|10673|22806|30009|51237|54440|55024|56833|115352	BTK|CD22|CD74|NCKAP1L|IL2RG|INPP5D|SYK|TYROBP|LAPTM5|TNFSF13B|IKZF3|TBX21|MZB1|SASH3|BANK1|SLAMF8|FCRL3	-6.4
GO Biological Processes	19	GO:0045580	regulation of T cell differentiation	19_GO:0002376 immune system process	-8.5	5.1	8.2	30286	183	655	20	3.1	0.67	814|914|942|972|3071|3111|3122|3458|3561|3575|3594|3965|5590|6850|8744|30009|54440|56253|257101|729230	CAMK4|CD2|CD86|CD74|NCKAP1L|HLA-DOA|HLA-DRA|IFNG|IL2RG|IL7R|IL12RB1|LGALS9|PRKCZ|SYK|TNFSF9|TBX21|SASH3|CRTAM|ZNF683|CCR2	-6.4
GO Biological Processes	19	GO:0046634	regulation of alpha-beta T cell activation	19_GO:0002376 immune system process	-8.4	6.4	8.7	30286	115	655	16	2.4	0.6	916|942|3071|3122|3458|3561|3594|3717|3965|5590|6850|30009|54440|56253|257101|729230	CD3E|CD86|NCKAP1L|HLA-DRA|IFNG|IL2RG|IL12RB1|JAK2|LGALS9|PRKCZ|SYK|TBX21|SASH3|CRTAM|ZNF683|CCR2	-6.3
GO Biological Processes	19	GO:0016125	sterol metabolic process	19_GO:0008152 metabolic process	-8.4	6	8.5	30286	132	655	17	2.6	0.62	337|348|847|1544|1565|1592|2232|3949|4598|5444|6718|8578|23780|27329|55911|84650|285440	APOA4|APOE|CAT|CYP1A2|CYP2D6|CYP26A1|FDXR|LDLR|MVK|PON1|AKR1D1|SCARF1|APOL2|ANGPTL3|APOBR|EBPL|CYP4V2	-6.3
GO Biological Processes	19	GO:0046635	positive regulation of alpha-beta T cell activation	19_GO:0002376 immune system process	-8.4	8.3	9.3	30286	72	655	13	2	0.54	916|942|3071|3122|3458|3561|3594|3717|3965|5590|6850|54440|729230	CD3E|CD86|NCKAP1L|HLA-DRA|IFNG|IL2RG|IL12RB1|JAK2|LGALS9|PRKCZ|SYK|SASH3|CCR2	-6.3
GO Biological Processes	19	GO:0055086	nucleobase-containing small molecule metabolic process	19_GO:0008152 metabolic process	-8.3	2.9	7.1	30286	599	655	38	5.8	0.91	109|113|272|506|1728|1807|1854|2984|3251|4351|4598|4832|5636|6783|6999|7276|7498|8942|9060|10249|10840|11001|11332|23530|28992|51268|51733|51816|55753|57678|84188|84649|84836|123876|124872|129607|169355|341392	ADCY3|ADCY7|AMPD3|ATP5F1B|NQO1|DPYS|DUT|GUCY2C|HPRT1|MPI|MVK|NME3|PRPSAP2|SULT1E1|TDO2|TTR|XDH|KYNU|PAPSS2|GLYAT|ALDH1L1|SLC27A2|ACOT7|NNT|MACROD1|PIPOX|UPB1|ADA2|OGDHL|GPAM|FAR1|DGAT2|ABHD14B|ACSM2A|B4GALNT2|CMPK2|IDO2|ACSM4	-6.3
GO Biological Processes	19	GO:0042445	hormone metabolic process	19_GO:0008152 metabolic process	-8.3	4.7	8	30286	205	655	21	3.2	0.69	126|127|216|1522|1544|1565|1592|3028|3283|6718|6783|7173|8608|8630|9060|10901|51170|59342|79799|84649|121214	ADH1C|ADH4|ALDH1A1|CTSZ|CYP1A2|CYP2D6|CYP26A1|HSD17B10|HSD3B1|AKR1D1|SULT1E1|TPO|RDH16|HSD17B6|PAPSS2|DHRS4|HSD17B11|SCPEP1|UGT2A3|DGAT2|SDR9C7	-6.3
GO Biological Processes	19	GO:0001818	negative regulation of cytokine production	19_GO:0048519 negative regulation of biological process	-8.2	3.5	7.4	30286	381	655	29	4.4	0.8	113|684|695|2633|3071|3134|3458|3635|3965|4938|5371|6441|6614|7305|7805|8832|9173|26191|28984|30009|55024|55353|57447|79132|80380|89795|131450|197358|338557	ADCY7|BST2|BTK|GBP1|NCKAP1L|HLA-F|IFNG|INPP5D|LGALS9|OAS1|PML|SFTPD|SIGLEC1|TYROBP|LAPTM5|CD84|IL1RL1|PTPN22|RGCC|TBX21|BANK1|LAPTM4B|NDRG2|DHX58|PDCD1LG2|NAV3|CD200R1|NLRC3|FFAR4	-6.2
GO Biological Processes	19	GO:0032680	regulation of tumor necrosis factor production	19_GO:0032501 multicellular organismal process	-8.2	4.9	8	30286	189	655	20	3.1	0.67	695|914|1191|1660|3458|3717|3965|4938|4939|5795|6850|7305|8832|11277|26191|54440|64135|113277|197358|729230	BTK|CD2|CLU|DHX9|IFNG|JAK2|LGALS9|OAS1|OAS2|PTPRJ|SYK|TYROBP|CD84|TREX1|PTPN22|SASH3|IFIH1|TMEM106A|NLRC3|CCR2	-6.2
GO Biological Processes	19	GO:0002832	negative regulation of response to biotic stimulus	19_GO:0048519 negative regulation of biological process	-8.2	6.2	8.5	30286	119	655	16	2.4	0.6	710|3134|3821|3824|3965|4277|4938|5272|6773|9636|11277|56833|79132|84166|149095|197358	SERPING1|HLA-F|KLRC1|KLRD1|LGALS9|MICB|OAS1|SERPINB9|STAT2|ISG15|TREX1|SLAMF8|DHX58|NLRC5|DCST1|NLRC3	-6.2
GO Biological Processes	19	GO:0042116	macrophage activation	19_GO:0002376 immune system process	-8.1	8.9	9.3	30286	62	655	12	1.8	0.52	199|712|1191|3430|3458|3689|3717|6850|7305|11277|56670|113277	AIF1|C1QA|CLU|IFI35|IFNG|ITGB2|JAK2|SYK|TYROBP|TREX1|SUCNR1|TMEM106A	-6.1
GO Biological Processes	19	GO:0001914	regulation of T cell mediated cytotoxicity	19_GO:0002376 immune system process	-8.1	10	9.7	30286	50	655	11	1.7	0.5	567|912|3071|3122|3134|3575|3594|3821|3824|4277|51571	B2M|CD1D|NCKAP1L|HLA-DRA|HLA-F|IL7R|IL12RB1|KLRC1|KLRD1|MICB|CYRIB	-6.1
GO Biological Processes	19	GO:0019221	cytokine-mediated signaling pathway	19_GO:0050896 response to stimulus	-8.1	3.5	7.3	30286	386	655	29	4.4	0.8	920|972|2829|2833|3263|3458|3561|3575|3587|3594|3717|4283|4938|4939|5795|6772|6773|6775|6850|7114|8519|8809|9173|10663|10673|10803|11277|64135|729230	CD4|CD74|XCR1|CXCR3|HPX|IFNG|IL2RG|IL7R|IL10RA|IL12RB1|JAK2|CXCL9|OAS1|OAS2|PTPRJ|STAT1|STAT2|STAT4|SYK|TMSB4X|IFITM1|IL18R1|IL1RL1|CXCR6|TNFSF13B|CCR9|TREX1|IFIH1|CCR2	-6.1
GO Biological Processes	19	GO:0032663	regulation of interleukin-2 production	19_GO:0032501 multicellular organismal process	-8	8.8	9.2	30286	63	655	12	1.8	0.52	916|920|942|2633|6441|6711|7805|30009|54440|79679|89795|729230	CD3E|CD4|CD86|GBP1|SFTPD|SPTBN1|LAPTM5|TBX21|SASH3|VTCN1|NAV3|CCR2	-6
GO Biological Processes	19	GO:0098869	cellular oxidant detoxification	19_GO:0098754 detoxification	-8	7.1	8.7	30286	91	655	14	2.1	0.57	213|337|348|847|1356|1728|2954|4257|4259|5742|7173|9588|23530|26034	ALB|APOA4|APOE|CAT|CP|NQO1|GSTZ1|MGST1|MGST3|PTGS1|TPO|PRDX6|NNT|IPCEF1	-6
GO Biological Processes	19	GO:0006957	complement activation, alternative pathway	19_GO:0044419 biological process involved in interspecies interaction between organisms	-7.9	22	12	30286	15	655	7	1.1	0.4	629|718|727|731|732|733|735	CFB|C3|C5|C8A|C8B|C8G|C9	-5.9
GO Biological Processes	19	GO:0072521	purine-containing compound metabolic process	19_GO:0008152 metabolic process	-7.9	3.1	7	30286	492	655	33	5	0.85	109|113|272|506|1728|2984|3251|4598|4832|5636|6568|6783|6999|7276|7498|8942|9060|10249|10840|11001|11332|23530|28992|51268|51816|55753|57678|84188|84649|84836|123876|169355|341392	ADCY3|ADCY7|AMPD3|ATP5F1B|NQO1|GUCY2C|HPRT1|MVK|NME3|PRPSAP2|SLC17A1|SULT1E1|TDO2|TTR|XDH|KYNU|PAPSS2|GLYAT|ALDH1L1|SLC27A2|ACOT7|NNT|MACROD1|PIPOX|ADA2|OGDHL|GPAM|FAR1|DGAT2|ABHD14B|ACSM2A|IDO2|ACSM4	-5.9
GO Biological Processes	19	GO:0019439	aromatic compound catabolic process	19_GO:0008152 metabolic process	-7.9	3.4	7.1	30286	394	655	29	4.4	0.8	272|1312|1807|1854|2954|3251|4129|4939|5444|5446|6999|7498|8882|8942|9337|10535|10599|10840|11277|11332|26002|51733|51816|55753|58511|79670|129563|146857|169355	AMPD3|COMT|DPYS|DUT|GSTZ1|HPRT1|MAOB|OAS2|PON1|PON3|TDO2|XDH|ZPR1|KYNU|CNOT8|RNASEH2A|SLCO1B1|ALDH1L1|TREX1|ACOT7|MOXD1|UPB1|ADA2|OGDHL|DNASE2B|TUT7|DIS3L2|SLFN13|IDO2	-5.9
GO Biological Processes	19	GO:0050854	regulation of antigen receptor-mediated signaling pathway	19_GO:0002376 immune system process	-7.6	8.2	8.8	30286	68	655	12	1.8	0.52	933|2633|4068|5795|7805|9214|9404|26191|50852|53347|79037|115352	CD22|GBP1|SH2D1A|PTPRJ|LAPTM5|FCMR|LPXN|PTPN22|TRAT1|UBASH3A|PVRIG|FCRL3	-5.6
GO Biological Processes	19	GO:0141061	disruption of cell in another organism	19_GO:0044419 biological process involved in interspecies interaction between organisms	-7.6	7.3	8.5	30286	82	655	13	2	0.54	727|729|731|732|733|735|2633|2999|3001|4277|4818|5551|10578	C5|C6|C8A|C8B|C8G|C9|GBP1|GZMH|GZMA|MICB|NKG7|PRF1|GNLY	-5.6
GO Biological Processes	19	GO:0031640	killing of cells of another organism	19_GO:0044419 biological process involved in interspecies interaction between organisms	-7.6	7.3	8.5	30286	82	655	13	2	0.54	727|729|731|732|733|735|2633|2999|3001|4277|4818|5551|10578	C5|C6|C8A|C8B|C8G|C9|GBP1|GZMH|GZMA|MICB|NKG7|PRF1|GNLY	-5.6
GO Biological Processes	19	GO:0050852	T cell receptor signaling pathway	19_GO:0002376 immune system process	-7.6	6.1	8.1	30286	113	655	15	2.3	0.58	695|915|916|919|925|2533|3635|3702|5795|6966|7294|26191|28638|28755|79679	BTK|CD3D|CD3E|CD247|CD8A|FYB1|INPP5D|ITK|PTPRJ|TRGC1|TXK|PTPN22|TRBC2|TRAC|VTCN1	-5.6
GO Biological Processes	19	GO:0001523	retinoid metabolic process	19_GO:0008152 metabolic process	-7.6	7.2	8.5	30286	83	655	13	2	0.54	126|127|216|1544|1565|1592|8608|8630|10901|59342|84649|121214|285440	ADH1C|ADH4|ALDH1A1|CYP1A2|CYP2D6|CYP26A1|RDH16|HSD17B6|DHRS4|SCPEP1|DGAT2|SDR9C7|CYP4V2	-5.6
GO Biological Processes	19	GO:0002711	positive regulation of T cell mediated immunity	19_GO:0002376 immune system process	-7.6	8	8.7	30286	69	655	12	1.8	0.52	567|912|3122|3134|3594|4277|5590|8809|30009|51571|54440|91543	B2M|CD1D|HLA-DRA|HLA-F|IL12RB1|MICB|PRKCZ|IL18R1|TBX21|CYRIB|SASH3|RSAD2	-5.6
GO Biological Processes	19	GO:0072329	monocarboxylic acid catabolic process	19_GO:0008152 metabolic process	-7.5	6	8	30286	115	655	15	2.3	0.58	33|34|1592|1666|1962|3028|3425|3712|6718|9942|11001|11332|54363|55862|64902	ACADL|ACADM|CYP26A1|DECR1|EHHADH|HSD17B10|IDUA|IVD|AKR1D1|XYLB|SLC27A2|ACOT7|HAO1|ECHDC1|AGXT2	-5.5
GO Biological Processes	19	GO:1901605	alpha-amino acid metabolic process	19_GO:0008152 metabolic process	-7.5	4.4	7.4	30286	208	655	20	3.1	0.67	275|443|2954|3028|3155|3712|4942|5009|6999|8942|10249|51151|51268|54363|56922|64902|113675|131669|137872|169355	AMT|ASPA|GSTZ1|HSD17B10|HMGCL|IVD|OAT|OTC|TDO2|KYNU|GLYAT|SLC45A2|PIPOX|HAO1|MCCC1|AGXT2|SDSL|UROC1|ADHFE1|IDO2	-5.5
GO Biological Processes	19	GO:0048002	antigen processing and presentation of peptide antigen	19_GO:0002376 immune system process	-7.5	7.9	8.6	30286	70	655	12	1.8	0.52	567|972|3108|3109|3111|3112|3122|3134|4277|5641|6890|55080	B2M|CD74|HLA-DMA|HLA-DMB|HLA-DOA|HLA-DOB|HLA-DRA|HLA-F|MICB|LGMN|TAP1|TAPBPL	-5.5
GO Biological Processes	19	GO:2000516	positive regulation of CD4-positive, alpha-beta T cell activation	19_GO:0002376 immune system process	-7.5	10	9.3	30286	45	655	10	1.5	0.48	916|942|3071|3122|3458|3561|3594|3965|5590|54440	CD3E|CD86|NCKAP1L|HLA-DRA|IFNG|IL2RG|IL12RB1|LGALS9|PRKCZ|SASH3	-5.5
GO Biological Processes	19	GO:0008610	lipid biosynthetic process	19_GO:0008152 metabolic process	-7.5	2.8	6.6	30286	593	655	36	5.5	0.89	972|1544|1565|2232|2948|3028|3155|3283|3613|3635|4598|5288|5291|5294|5742|6718|8630|9388|9415|10351|10998|11001|11332|27306|51170|54947|57678|84188|84649|84879|91012|94103|123876|204962|341392|392636	CD74|CYP1A2|CYP2D6|FDXR|GSTM4|HSD17B10|HMGCL|HSD3B1|IMPA2|INPP5D|MVK|PIK3C2G|PIK3CB|PIK3CG|PTGS1|AKR1D1|HSD17B6|LIPG|FADS2|ABCA8|SLC27A5|SLC27A2|ACOT7|HPGDS|HSD17B11|LPCAT2|GPAM|FAR1|DGAT2|MFSD2A|CERS5|ORMDL3|ACSM2A|SLC44A5|ACSM4|AGMO	-5.5
GO Biological Processes	19	GO:0141060	disruption of anatomical structure in another organism	19_GO:0044419 biological process involved in interspecies interaction between organisms	-7.4	7.1	8.3	30286	85	655	13	2	0.54	727|729|731|732|733|735|2633|2999|3001|4277|4818|5551|10578	C5|C6|C8A|C8B|C8G|C9|GBP1|GZMH|GZMA|MICB|NKG7|PRF1|GNLY	-5.5
GO Biological Processes	19	GO:0002702	positive regulation of production of molecular mediator of immune response	19_GO:0002376 immune system process	-7.4	5.5	7.8	30286	134	655	16	2.4	0.6	567|695|942|972|3134|3263|5590|6850|7805|8809|30009|51237|51744|54440|91543|388325	B2M|BTK|CD86|CD74|HLA-F|HPX|PRKCZ|SYK|LAPTM5|IL18R1|TBX21|MZB1|CD244|SASH3|RSAD2|SCIMP	-5.5
GO Biological Processes	19	GO:0002695	negative regulation of leukocyte activation	19_GO:0002376 immune system process	-7.4	4.6	7.4	30286	192	655	19	2.9	0.66	695|942|972|3635|3949|3965|6441|7305|7805|8530|8832|26191|30009|55024|55824|56253|79679|80380|284021	BTK|CD86|CD74|INPP5D|LDLR|LGALS9|SFTPD|TYROBP|LAPTM5|CST7|CD84|PTPN22|TBX21|BANK1|PAG1|CRTAM|VTCN1|PDCD1LG2|MILR1	-5.4
GO Biological Processes	19	GO:0071345	cellular response to cytokine stimulus	19_GO:0050896 response to stimulus	-7.3	2.6	6.4	30286	738	655	41	6.3	0.95	199|356|506|695|920|972|1660|2633|2829|2833|3070|3263|3458|3561|3575|3587|3594|3676|3717|3965|4283|4938|4939|5371|5795|6772|6773|6775|6850|7114|8519|8809|9173|10663|10673|10803|11151|11277|64135|163351|729230	AIF1|FASLG|ATP5F1B|BTK|CD4|CD74|DHX9|GBP1|XCR1|CXCR3|HELLS|HPX|IFNG|IL2RG|IL7R|IL10RA|IL12RB1|ITGA4|JAK2|LGALS9|CXCL9|OAS1|OAS2|PML|PTPRJ|STAT1|STAT2|STAT4|SYK|TMSB4X|IFITM1|IL18R1|IL1RL1|CXCR6|TNFSF13B|CCR9|CORO1A|TREX1|IFIH1|GBP6|CCR2	-5.4
GO Biological Processes	19	GO:0045807	positive regulation of endocytosis	19_GO:0051179 localization	-7.3	5.1	7.6	30286	155	655	17	2.6	0.62	348|567|695|717|718|720|1191|1601|1794|3071|3458|3561|5795|6441|6850|7036|23327	APOE|B2M|BTK|C2|C3|C4A|CLU|DAB2|DOCK2|NCKAP1L|IFNG|IL2RG|PTPRJ|SFTPD|SYK|TFR2|NEDD4L	-5.3
GO Biological Processes	19	GO:0050866	negative regulation of cell activation	19_GO:0048519 negative regulation of biological process	-7.3	4.3	7.2	30286	215	655	20	3.1	0.67	348|695|942|972|3635|3949|3965|6441|7305|7805|8530|8832|26191|30009|55024|55824|56253|79679|80380|284021	APOE|BTK|CD86|CD74|INPP5D|LDLR|LGALS9|SFTPD|TYROBP|LAPTM5|CST7|CD84|PTPN22|TBX21|BANK1|PAG1|CRTAM|VTCN1|PDCD1LG2|MILR1	-5.3
GO Biological Processes	19	GO:0016101	diterpenoid metabolic process	19_GO:0008152 metabolic process	-7.3	6.8	8.1	30286	88	655	13	2	0.54	126|127|216|1544|1565|1592|8608|8630|10901|59342|84649|121214|285440	ADH1C|ADH4|ALDH1A1|CYP1A2|CYP2D6|CYP26A1|RDH16|HSD17B6|DHRS4|SCPEP1|DGAT2|SDR9C7|CYP4V2	-5.3
GO Biological Processes	19	GO:0043372	positive regulation of CD4-positive, alpha-beta T cell differentiation	19_GO:0002376 immune system process	-7.3	12	9.4	30286	36	655	9	1.4	0.45	942|3071|3122|3458|3561|3594|3965|5590|54440	CD86|NCKAP1L|HLA-DRA|IFNG|IL2RG|IL12RB1|LGALS9|PRKCZ|SASH3	-5.3
GO Biological Processes	19	GO:0009117	nucleotide metabolic process	19_GO:0008152 metabolic process	-7.3	2.9	6.6	30286	524	655	33	5	0.85	109|113|272|506|1728|1807|1854|2984|3251|4598|4832|5636|6783|6999|7498|8942|9060|10249|10840|11001|11332|23530|51268|51733|55753|57678|84188|84649|84836|123876|129607|169355|341392	ADCY3|ADCY7|AMPD3|ATP5F1B|NQO1|DPYS|DUT|GUCY2C|HPRT1|MVK|NME3|PRPSAP2|SULT1E1|TDO2|XDH|KYNU|PAPSS2|GLYAT|ALDH1L1|SLC27A2|ACOT7|NNT|PIPOX|UPB1|OGDHL|GPAM|FAR1|DGAT2|ABHD14B|ACSM2A|CMPK2|IDO2|ACSM4	-5.3
GO Biological Processes	19	GO:0032675	regulation of interleukin-6 production	19_GO:0032501 multicellular organismal process	-7.2	4.7	7.4	30286	176	655	18	2.7	0.64	199|695|972|1660|3071|3458|3635|3965|6850|7305|8832|26191|55024|64135|113277|131450|197358|388325	AIF1|BTK|CD74|DHX9|NCKAP1L|IFNG|INPP5D|LGALS9|SYK|TYROBP|CD84|PTPN22|BANK1|IFIH1|TMEM106A|CD200R1|NLRC3|SCIMP	-5.3
GO Biological Processes	19	GO:0046637	regulation of alpha-beta T cell differentiation	19_GO:0002376 immune system process	-7.2	7.5	8.3	30286	74	655	12	1.8	0.52	942|3071|3122|3458|3561|3594|3965|5590|6850|30009|54440|257101	CD86|NCKAP1L|HLA-DRA|IFNG|IL2RG|IL12RB1|LGALS9|PRKCZ|SYK|TBX21|SASH3|ZNF683	-5.3
GO Biological Processes	19	GO:0050727	regulation of inflammatory response	19_GO:0050896 response to stimulus	-7.2	3.2	6.7	30286	425	655	29	4.4	0.8	348|695|718|1660|2161|3430|3458|3587|3717|3818|3949|4598|4818|5294|6850|7114|8530|9173|11277|27293|56670|56833|63940|80263|81030|131450|197358|338557|729230	APOE|BTK|C3|DHX9|F12|IFI35|IFNG|IL10RA|JAK2|KLKB1|LDLR|MVK|NKG7|PIK3CG|SYK|TMSB4X|CST7|IL1RL1|TREX1|SMPDL3B|SUCNR1|SLAMF8|GPSM3|TRIM45|ZBP1|CD200R1|NLRC3|FFAR4|CCR2	-5.2
GO Biological Processes	19	GO:0006753	nucleoside phosphate metabolic process	19_GO:0008152 metabolic process	-7.1	2.9	6.5	30286	532	655	33	5	0.85	109|113|272|506|1728|1807|1854|2984|3251|4598|4832|5636|6783|6999|7498|8942|9060|10249|10840|11001|11332|23530|51268|51733|55753|57678|84188|84649|84836|123876|129607|169355|341392	ADCY3|ADCY7|AMPD3|ATP5F1B|NQO1|DPYS|DUT|GUCY2C|HPRT1|MVK|NME3|PRPSAP2|SULT1E1|TDO2|XDH|KYNU|PAPSS2|GLYAT|ALDH1L1|SLC27A2|ACOT7|NNT|PIPOX|UPB1|OGDHL|GPAM|FAR1|DGAT2|ABHD14B|ACSM2A|CMPK2|IDO2|ACSM4	-5.2
GO Biological Processes	19	GO:0042269	regulation of natural killer cell mediated cytotoxicity	19_GO:0044419 biological process involved in interspecies interaction between organisms	-7.1	9.4	8.8	30286	49	655	10	1.5	0.48	3134|3820|3821|3824|3965|4068|5272|22914|56253|114836	HLA-F|KLRB1|KLRC1|KLRD1|LGALS9|SH2D1A|SERPINB9|KLRK1|CRTAM|SLAMF6	-5.2
GO Biological Processes	19	GO:0019884	antigen processing and presentation of exogenous antigen	19_GO:0002376 immune system process	-7	9.2	8.7	30286	50	655	10	1.5	0.48	567|912|972|3108|3109|3111|3112|3122|3134|5641	B2M|CD1D|CD74|HLA-DMA|HLA-DMB|HLA-DOA|HLA-DOB|HLA-DRA|HLA-F|LGMN	-5.1
GO Biological Processes	19	GO:0006790	sulfur compound metabolic process	19_GO:0008152 metabolic process	-6.9	3.5	6.7	30286	314	655	24	3.7	0.73	2948|2954|2990|3425|4598|6783|6999|9060|10249|11001|11332|23553|25774|27306|51268|56922|57678|79369|84188|84649|84836|123876|341392|100131187	GSTM4|GSTZ1|GUSB|IDUA|MVK|SULT1E1|TDO2|PAPSS2|GLYAT|SLC27A2|ACOT7|HYAL4|GSTT4|HPGDS|PIPOX|MCCC1|GPAM|B3GNT4|FAR1|DGAT2|ABHD14B|ACSM2A|ACSM4|TSTD1	-5
GO Biological Processes	19	GO:0002456	T cell mediated immunity	19_GO:0002376 immune system process	-6.9	11	9	30286	39	655	9	1.4	0.45	567|722|925|1512|3251|3575|5551|11277|64005	B2M|C4BPA|CD8A|CTSH|HPRT1|IL7R|PRF1|TREX1|MYO1G	-5
GO Biological Processes	19	GO:0030888	regulation of B cell proliferation	19_GO:0002376 immune system process	-6.9	7.9	8.3	30286	64	655	11	1.7	0.5	695|933|972|3071|3635|7305|10673|22806|51237|54440|115352	BTK|CD22|CD74|NCKAP1L|INPP5D|TYROBP|TNFSF13B|IKZF3|MZB1|SASH3|FCRL3	-5
GO Biological Processes	19	GO:0002275	myeloid cell activation involved in immune response	19_GO:0002376 immune system process	-6.9	7.8	8.2	30286	65	655	11	1.7	0.5	695|1794|3430|3458|5294|6850|7305|7462|11277|56670|284021	BTK|DOCK2|IFI35|IFNG|PIK3CG|SYK|TYROBP|LAT2|TREX1|SUCNR1|MILR1	-4.9
GO Biological Processes	19	GO:0034341	response to type II interferon	19_GO:0044419 biological process involved in interspecies interaction between organisms	-6.9	5.4	7.4	30286	129	655	15	2.3	0.58	199|356|684|972|2633|3263|3458|3594|3717|3965|6772|8519|8942|10537|163351	AIF1|FASLG|BST2|CD74|GBP1|HPX|IFNG|IL12RB1|JAK2|LGALS9|STAT1|IFITM1|KYNU|UBD|GBP6	-4.9
GO Biological Processes	19	GO:0042572	retinol metabolic process	19_GO:0008152 metabolic process	-6.8	8.9	8.5	30286	52	655	10	1.5	0.48	126|127|216|1544|1565|8608|8630|10901|84649|121214	ADH1C|ADH4|ALDH1A1|CYP1A2|CYP2D6|RDH16|HSD17B6|DHRS4|DGAT2|SDR9C7	-4.9
GO Biological Processes	19	GO:0034308	primary alcohol metabolic process	19_GO:0008152 metabolic process	-6.8	6.3	7.7	30286	96	655	13	2	0.54	126|127|216|1544|1565|6783|8608|8630|10901|27163|54363|84649|121214	ADH1C|ADH4|ALDH1A1|CYP1A2|CYP2D6|SULT1E1|RDH16|HSD17B6|DHRS4|NAAA|HAO1|DGAT2|SDR9C7	-4.9
GO Biological Processes	19	GO:0001909	leukocyte mediated cytotoxicity	19_GO:0002376 immune system process	-6.8	7.7	8.1	30286	66	655	11	1.7	0.5	567|914|1512|2215|3251|3575|4068|4818|5551|11151|22914	B2M|CD2|CTSH|FCGR3B|HPRT1|IL7R|SH2D1A|NKG7|PRF1|CORO1A|KLRK1	-4.9
GO Biological Processes	19	GO:0002715	regulation of natural killer cell mediated immunity	19_GO:0044419 biological process involved in interspecies interaction between organisms	-6.8	8.7	8.4	30286	53	655	10	1.5	0.48	3134|3820|3821|3824|3965|4068|5272|22914|56253|114836	HLA-F|KLRB1|KLRC1|KLRD1|LGALS9|SH2D1A|SERPINB9|KLRK1|CRTAM|SLAMF6	-4.8
GO Biological Processes	19	GO:0002478	antigen processing and presentation of exogenous peptide antigen	19_GO:0002376 immune system process	-6.7	10	8.7	30286	41	655	9	1.4	0.45	567|972|3108|3109|3111|3112|3122|3134|5641	B2M|CD74|HLA-DMA|HLA-DMB|HLA-DOA|HLA-DOB|HLA-DRA|HLA-F|LGMN	-4.8
GO Biological Processes	19	GO:0002396	MHC protein complex assembly	19_GO:0009987 cellular process	-6.7	15	9.8	30286	21	655	7	1.1	0.4	567|3108|3109|3111|3112|3122|55080	B2M|HLA-DMA|HLA-DMB|HLA-DOA|HLA-DOB|HLA-DRA|TAPBPL	-4.8
GO Biological Processes	19	GO:0002501	peptide antigen assembly with MHC protein complex	19_GO:0002376 immune system process	-6.7	15	9.8	30286	21	655	7	1.1	0.4	567|3108|3109|3111|3112|3122|55080	B2M|HLA-DMA|HLA-DMB|HLA-DOA|HLA-DOB|HLA-DRA|TAPBPL	-4.8
GO Biological Processes	19	GO:0045621	positive regulation of lymphocyte differentiation	19_GO:0002376 immune system process	-6.7	5.2	7.2	30286	133	655	15	2.3	0.58	695|942|972|3071|3122|3458|3561|3575|3594|3635|3965|5590|6850|8744|54440	BTK|CD86|CD74|NCKAP1L|HLA-DRA|IFNG|IL2RG|IL7R|IL12RB1|INPP5D|LGALS9|PRKCZ|SYK|TNFSF9|SASH3	-4.8
GO Biological Processes	19	GO:0060627	regulation of vesicle-mediated transport	19_GO:0051179 localization	-6.7	2.8	6.2	30286	528	655	32	4.9	0.84	348|567|695|717|718|720|933|1191|1601|1731|1794|2771|3071|3134|3458|3561|3689|3965|5291|5795|5962|6441|6850|7036|7249|8832|11151|23327|23332|30817|64284|729230	APOE|B2M|BTK|C2|C3|C4A|CD22|CLU|DAB2|SEPTIN1|DOCK2|GNAI2|NCKAP1L|HLA-F|IFNG|IL2RG|ITGB2|LGALS9|PIK3CB|PTPRJ|RDX|SFTPD|SYK|TFR2|TSC2|CD84|CORO1A|NEDD4L|CLASP1|ADGRE2|RAB17|CCR2	-4.8
GO Biological Processes	19	GO:0046638	positive regulation of alpha-beta T cell differentiation	19_GO:0002376 immune system process	-6.7	8.6	8.3	30286	54	655	10	1.5	0.48	942|3071|3122|3458|3561|3594|3965|5590|6850|54440	CD86|NCKAP1L|HLA-DRA|IFNG|IL2RG|IL12RB1|LGALS9|PRKCZ|SYK|SASH3	-4.8
GO Biological Processes	19	GO:0006721	terpenoid metabolic process	19_GO:0008152 metabolic process	-6.6	6.1	7.5	30286	99	655	13	2	0.54	126|127|216|1544|1565|1592|8608|8630|10901|59342|84649|121214|285440	ADH1C|ADH4|ALDH1A1|CYP1A2|CYP2D6|CYP26A1|RDH16|HSD17B6|DHRS4|SCPEP1|DGAT2|SDR9C7|CYP4V2	-4.7
GO Biological Processes	19	GO:0019886	antigen processing and presentation of exogenous peptide antigen via MHC class II	19_GO:0002376 immune system process	-6.6	12	9.1	30286	31	655	8	1.2	0.43	567|972|3108|3109|3111|3112|3122|5641	B2M|CD74|HLA-DMA|HLA-DMB|HLA-DOA|HLA-DOB|HLA-DRA|LGMN	-4.7
GO Biological Processes	19	GO:0002285	lymphocyte activation involved in immune response	19_GO:0002376 immune system process	-6.6	5.1	7.2	30286	135	655	15	2.3	0.58	972|3683|4064|4683|4818|6775|8320|8809|11151|30009|51744|55619|64218|114836|139818	CD74|ITGAL|CD180|NBN|NKG7|STAT4|EOMES|IL18R1|CORO1A|TBX21|CD244|DOCK10|SEMA4A|SLAMF6|DOCK11	-4.7
GO Biological Processes	19	GO:0008203	cholesterol metabolic process	19_GO:0008152 metabolic process	-6.6	5.5	7.3	30286	118	655	14	2.1	0.57	337|348|847|1544|1565|2232|3949|4598|5444|6718|8578|23780|27329|55911	APOA4|APOE|CAT|CYP1A2|CYP2D6|FDXR|LDLR|MVK|PON1|AKR1D1|SCARF1|APOL2|ANGPTL3|APOBR	-4.7
GO Biological Processes	19	GO:0003013	circulatory system process	19_GO:0032501 multicellular organismal process	-6.5	2.8	6.2	30286	508	655	31	4.7	0.83	148|153|348|367|489|552|710|1312|1522|1756|3676|3753|3778|3781|3827|5742|5795|5973|6542|6772|8671|9424|10008|10396|11277|23327|54716|56670|59342|83943|84879	ADRA1A|ADRB1|APOE|AR|ATP2A3|AVPR1A|SERPING1|COMT|CTSZ|DMD|ITGA4|KCNE1|KCNMA1|KCNN2|KNG1|PTGS1|PTPRJ|RENBP|SLC7A2|STAT1|SLC4A4|KCNK6|KCNE3|ATP8A1|TREX1|NEDD4L|SLC6A20|SUCNR1|SCPEP1|IMMP2L|MFSD2A	-4.7
GO Biological Processes	19	GO:0043370	regulation of CD4-positive, alpha-beta T cell differentiation	19_GO:0002376 immune system process	-6.5	8.3	8.1	30286	56	655	10	1.5	0.48	942|3071|3122|3458|3561|3594|3965|5590|30009|54440	CD86|NCKAP1L|HLA-DRA|IFNG|IL2RG|IL12RB1|LGALS9|PRKCZ|TBX21|SASH3	-4.6
GO Biological Processes	19	GO:0033875	ribonucleoside bisphosphate metabolic process	19_GO:0008152 metabolic process	-6.5	5.4	7.2	30286	119	655	14	2.1	0.57	4598|6783|6999|9060|10249|11001|11332|51268|57678|84188|84649|84836|123876|341392	MVK|SULT1E1|TDO2|PAPSS2|GLYAT|SLC27A2|ACOT7|PIPOX|GPAM|FAR1|DGAT2|ABHD14B|ACSM2A|ACSM4	-4.6
GO Biological Processes	19	GO:0034032	purine nucleoside bisphosphate metabolic process	19_GO:0008152 metabolic process	-6.5	5.4	7.2	30286	119	655	14	2.1	0.57	4598|6783|6999|9060|10249|11001|11332|51268|57678|84188|84649|84836|123876|341392	MVK|SULT1E1|TDO2|PAPSS2|GLYAT|SLC27A2|ACOT7|PIPOX|GPAM|FAR1|DGAT2|ABHD14B|ACSM2A|ACSM4	-4.6
GO Biological Processes	19	GO:0033865	nucleoside bisphosphate metabolic process	19_GO:0008152 metabolic process	-6.5	5.4	7.2	30286	119	655	14	2.1	0.57	4598|6783|6999|9060|10249|11001|11332|51268|57678|84188|84649|84836|123876|341392	MVK|SULT1E1|TDO2|PAPSS2|GLYAT|SLC27A2|ACOT7|PIPOX|GPAM|FAR1|DGAT2|ABHD14B|ACSM2A|ACSM4	-4.6
GO Biological Processes	19	GO:0010817	regulation of hormone levels	19_GO:0065007 biological regulation	-6.5	2.7	6.1	30286	539	655	32	4.9	0.84	126|127|216|695|1522|1544|1565|1592|1601|2672|3028|3283|3458|3717|6718|6783|7036|7173|8608|8630|9060|10599|10901|26056|51170|55107|59342|79799|84649|121214|130399|338557	ADH1C|ADH4|ALDH1A1|BTK|CTSZ|CYP1A2|CYP2D6|CYP26A1|DAB2|GFI1|HSD17B10|HSD3B1|IFNG|JAK2|AKR1D1|SULT1E1|TFR2|TPO|RDH16|HSD17B6|PAPSS2|SLCO1B1|DHRS4|RAB11FIP5|HSD17B11|ANO1|SCPEP1|UGT2A3|DGAT2|SDR9C7|ACVR1C|FFAR4	-4.6
GO Biological Processes	19	GO:0002718	regulation of cytokine production involved in immune response	19_GO:0002376 immune system process	-6.5	5.4	7.2	30286	120	655	14	2.1	0.57	567|684|695|972|3134|5590|6850|7805|8809|30009|54440|91543|388325|729230	B2M|BST2|BTK|CD74|HLA-F|PRKCZ|SYK|LAPTM5|IL18R1|TBX21|SASH3|RSAD2|SCIMP|CCR2	-4.6
GO Biological Processes	19	GO:0007162	negative regulation of cell adhesion	19_GO:0048519 negative regulation of biological process	-6.5	3.4	6.4	30286	310	655	23	3.5	0.72	506|942|972|2192|2633|3339|3717|3827|3965|5921|5962|6441|7805|9404|26191|28984|30009|55824|56253|79679|80380|91663|124872	ATP5F1B|CD86|CD74|FBLN1|GBP1|HSPG2|JAK2|KNG1|LGALS9|RASA1|RDX|SFTPD|LAPTM5|LPXN|PTPN22|RGCC|TBX21|PAG1|CRTAM|VTCN1|PDCD1LG2|MYADM|B4GALNT2	-4.6
GO Biological Processes	19	GO:1901616	organic hydroxy compound catabolic process	19_GO:0008152 metabolic process	-6.4	8.1	8	30286	57	655	10	1.5	0.48	127|1312|4129|6718|6783|8578|8630|26002|54363|55586	ADH4|COMT|MAOB|AKR1D1|SULT1E1|SCARF1|HSD17B6|MOXD1|HAO1|MIOX	-4.6
GO Biological Processes	19	GO:0002707	negative regulation of lymphocyte mediated immunity	19_GO:0002376 immune system process	-6.4	8.1	8	30286	57	655	10	1.5	0.48	722|725|3071|3134|3575|3821|3824|3965|5272|30009	C4BPA|C4BPB|NCKAP1L|HLA-F|IL7R|KLRC1|KLRD1|LGALS9|SERPINB9|TBX21	-4.6
GO Biological Processes	19	GO:0002495	antigen processing and presentation of peptide antigen via MHC class II	19_GO:0002376 immune system process	-6.4	11	8.7	30286	33	655	8	1.2	0.43	567|972|3108|3109|3111|3112|3122|5641	B2M|CD74|HLA-DMA|HLA-DMB|HLA-DOA|HLA-DOB|HLA-DRA|LGMN	-4.5
GO Biological Processes	19	GO:0006163	purine nucleotide metabolic process	19_GO:0008152 metabolic process	-6.4	2.9	6.1	30286	463	655	29	4.4	0.8	109|113|272|506|1728|2984|3251|4598|4832|5636|6783|6999|7498|8942|9060|10249|10840|11001|11332|23530|51268|55753|57678|84188|84649|84836|123876|169355|341392	ADCY3|ADCY7|AMPD3|ATP5F1B|NQO1|GUCY2C|HPRT1|MVK|NME3|PRPSAP2|SULT1E1|TDO2|XDH|KYNU|PAPSS2|GLYAT|ALDH1L1|SLC27A2|ACOT7|NNT|PIPOX|OGDHL|GPAM|FAR1|DGAT2|ABHD14B|ACSM2A|IDO2|ACSM4	-4.5
GO Biological Processes	19	GO:0002504	antigen processing and presentation of peptide or polysaccharide antigen via MHC class II	19_GO:0002376 immune system process	-6.3	11	8.6	30286	34	655	8	1.2	0.43	567|972|3108|3109|3111|3112|3122|5641	B2M|CD74|HLA-DMA|HLA-DMB|HLA-DOA|HLA-DOB|HLA-DRA|LGMN	-4.4
GO Biological Processes	19	GO:0032479	regulation of type I interferon production	19_GO:0032501 multicellular organismal process	-6.3	5.2	7	30286	124	655	14	2.1	0.57	1660|4938|4939|6614|6772|6850|7305|9636|11277|26191|64135|79132|115004|197358	DHX9|OAS1|OAS2|SIGLEC1|STAT1|SYK|TYROBP|ISG15|TREX1|PTPN22|IFIH1|DHX58|CGAS|NLRC3	-4.4
GO Biological Processes	19	GO:0006706	steroid catabolic process	19_GO:0008152 metabolic process	-6.3	13	9.1	30286	24	655	7	1.1	0.4	1544|3290|6718|6783|8578|8630|51170	CYP1A2|HSD11B1|AKR1D1|SULT1E1|SCARF1|HSD17B6|HSD17B11	-4.4
GO Biological Processes	19	GO:0030335	positive regulation of cell migration	19_GO:0040011 locomotion	-6.2	2.6	5.9	30286	580	655	33	5	0.85	199|506|972|1364|1512|1601|2255|2771|3071|3458|3676|3717|3965|4193|4638|5291|5294|5328|5641|5962|7114|7869|10396|11151|23224|23332|27329|57142|63940|64218|80031|91663|729230	AIF1|ATP5F1B|CD74|CLDN4|CTSH|DAB2|FGF10|GNAI2|NCKAP1L|IFNG|ITGA4|JAK2|LGALS9|MDM2|MYLK|PIK3CB|PIK3CG|PLAU|LGMN|RDX|TMSB4X|SEMA3B|ATP8A1|CORO1A|SYNE2|CLASP1|ANGPTL3|RTN4|GPSM3|SEMA4A|SEMA6D|MYADM|CCR2	-4.4
GO Biological Processes	19	GO:0045058	T cell selection	19_GO:0002376 immune system process	-6.2	8.9	8	30286	47	655	9	1.4	0.45	912|915|916|920|972|1794|6850|30009|114836	CD1D|CD3D|CD3E|CD4|CD74|DOCK2|SYK|TBX21|SLAMF6	-4.3
GO Biological Processes	19	GO:0120254	olefinic compound metabolic process	19_GO:0008152 metabolic process	-6.2	4.8	6.8	30286	145	655	15	2.3	0.58	126|127|216|1544|1553|1565|4259|5742|8608|8630|9415|10901|84649|113612|121214	ADH1C|ADH4|ALDH1A1|CYP1A2|CYP2A13|CYP2D6|MGST3|PTGS1|RDH16|HSD17B6|FADS2|DHRS4|DGAT2|CYP2U1|SDR9C7	-4.3
GO Biological Processes	19	GO:0045577	regulation of B cell differentiation	19_GO:0002376 immune system process	-6.2	11	8.4	30286	35	655	8	1.2	0.43	695|3071|3561|3635|6850|22806|56833|115352	BTK|NCKAP1L|IL2RG|INPP5D|SYK|IKZF3|SLAMF8|FCRL3	-4.3
GO Biological Processes	19	GO:0002399	MHC class II protein complex assembly	19_GO:0009987 cellular process	-6.2	17	9.7	30286	16	655	6	0.92	0.37	567|3108|3109|3111|3112|3122	B2M|HLA-DMA|HLA-DMB|HLA-DOA|HLA-DOB|HLA-DRA	-4.3
GO Biological Processes	19	GO:0002503	peptide antigen assembly with MHC class II protein complex	19_GO:0002376 immune system process	-6.2	17	9.7	30286	16	655	6	0.92	0.37	567|3108|3109|3111|3112|3122	B2M|HLA-DMA|HLA-DMB|HLA-DOA|HLA-DOB|HLA-DRA	-4.3
GO Biological Processes	19	GO:0046632	alpha-beta T cell differentiation	19_GO:0002376 immune system process	-6.1	6.7	7.4	30286	76	655	11	1.7	0.5	3561|3702|6775|6850|8320|8809|30009|54440|64218|91543|114836	IL2RG|ITK|STAT4|SYK|EOMES|IL18R1|TBX21|SASH3|SEMA4A|RSAD2|SLAMF6	-4.3
GO Biological Processes	19	GO:0050860	negative regulation of T cell receptor signaling pathway	19_GO:0002376 immune system process	-6.1	13	8.9	30286	25	655	7	1.1	0.4	2633|4068|5795|7805|26191|53347|79037	GBP1|SH2D1A|PTPRJ|LAPTM5|PTPN22|UBASH3A|PVRIG	-4.3
GO Biological Processes	19	GO:0044270	cellular nitrogen compound catabolic process	19_GO:0008152 metabolic process	-6.1	3.1	6.1	30286	373	655	25	3.8	0.75	33|272|1565|1807|1854|3251|4939|6999|7498|8882|8942|9337|10535|10599|10840|11277|11332|51733|51816|55753|58511|79670|129563|146857|169355	ACADL|AMPD3|CYP2D6|DPYS|DUT|HPRT1|OAS2|TDO2|XDH|ZPR1|KYNU|CNOT8|RNASEH2A|SLCO1B1|ALDH1L1|TREX1|ACOT7|UPB1|ADA2|OGDHL|DNASE2B|TUT7|DIS3L2|SLFN13|IDO2	-4.3
GO Biological Processes	19	GO:0008285	negative regulation of cell population proliferation	19_GO:0048519 negative regulation of biological process	-6.1	2.3	5.7	30286	791	655	40	6.1	0.94	148|199|348|367|563|567|695|942|1601|1805|2192|2255|3339|3430|3437|3458|3490|3635|3717|3965|5371|5795|6441|6772|7249|7305|7498|8519|9289|27306|28984|56253|57447|79084|79679|80380|127435|129563|130399|197358	ADRA1A|AIF1|APOE|AR|AZGP1|B2M|BTK|CD86|DAB2|DPT|FBLN1|FGF10|HSPG2|IFI35|IFIT3|IFNG|IGFBP7|INPP5D|JAK2|LGALS9|PML|PTPRJ|SFTPD|STAT1|TSC2|TYROBP|XDH|IFITM1|ADGRG1|HPGDS|RGCC|CRTAM|NDRG2|WDR77|VTCN1|PDCD1LG2|PODN|DIS3L2|ACVR1C|NLRC3	-4.3
GO Biological Processes	19	GO:0072330	monocarboxylic acid biosynthetic process	19_GO:0008152 metabolic process	-6.1	4.4	6.6	30286	167	655	16	2.4	0.6	972|1544|1565|2628|2948|3028|5742|6718|9388|9415|10998|11001|11332|27306|123876|341392	CD74|CYP1A2|CYP2D6|GATM|GSTM4|HSD17B10|PTGS1|AKR1D1|LIPG|FADS2|SLC27A5|SLC27A2|ACOT7|HPGDS|ACSM2A|ACSM4	-4.3
GO Biological Processes	19	GO:1902652	secondary alcohol metabolic process	19_GO:0008152 metabolic process	-6.1	5	6.8	30286	129	655	14	2.1	0.57	337|348|847|1544|1565|2232|3949|4598|5444|6718|8578|23780|27329|55911	APOA4|APOE|CAT|CYP1A2|CYP2D6|FDXR|LDLR|MVK|PON1|AKR1D1|SCARF1|APOL2|ANGPTL3|APOBR	-4.2
GO Biological Processes	19	GO:0040017	positive regulation of locomotion	19_GO:0040011 locomotion	-6	2.5	5.7	30286	621	655	34	5.2	0.87	199|506|972|1364|1512|1601|2255|2771|3071|3458|3676|3717|3965|4193|4638|5291|5294|5328|5641|5962|7114|7869|10396|11151|23224|23332|27329|56670|57142|63940|64218|80031|91663|729230	AIF1|ATP5F1B|CD74|CLDN4|CTSH|DAB2|FGF10|GNAI2|NCKAP1L|IFNG|ITGA4|JAK2|LGALS9|MDM2|MYLK|PIK3CB|PIK3CG|PLAU|LGMN|RDX|TMSB4X|SEMA3B|ATP8A1|CORO1A|SYNE2|CLASP1|ANGPTL3|SUCNR1|RTN4|GPSM3|SEMA4A|SEMA6D|MYADM|CCR2	-4.2
GO Biological Processes	19	GO:1903708	positive regulation of hemopoiesis	19_GO:0002376 immune system process	-6	4.1	6.4	30286	190	655	17	2.6	0.62	695|920|942|972|3071|3122|3458|3561|3575|3594|3635|3965|5590|6850|7305|8744|54440	BTK|CD4|CD86|CD74|NCKAP1L|HLA-DRA|IFNG|IL2RG|IL7R|IL12RB1|INPP5D|LGALS9|PRKCZ|SYK|TYROBP|TNFSF9|SASH3	-4.2
GO Biological Processes	19	GO:1902107	positive regulation of leukocyte differentiation	19_GO:0002376 immune system process	-6	4.1	6.4	30286	190	655	17	2.6	0.62	695|920|942|972|3071|3122|3458|3561|3575|3594|3635|3965|5590|6850|7305|8744|54440	BTK|CD4|CD86|CD74|NCKAP1L|HLA-DRA|IFNG|IL2RG|IL7R|IL12RB1|INPP5D|LGALS9|PRKCZ|SYK|TYROBP|TNFSF9|SASH3	-4.2
GO Biological Processes	19	GO:2000514	regulation of CD4-positive, alpha-beta T cell activation	19_GO:0002376 immune system process	-6	6.5	7.3	30286	78	655	11	1.7	0.5	916|942|3071|3122|3458|3561|3594|3965|5590|30009|54440	CD3E|CD86|NCKAP1L|HLA-DRA|IFNG|IL2RG|IL12RB1|LGALS9|PRKCZ|TBX21|SASH3	-4.2
GO Biological Processes	19	GO:0001911	negative regulation of leukocyte mediated cytotoxicity	19_GO:0002376 immune system process	-6	12	8.7	30286	26	655	7	1.1	0.4	3071|3134|3575|3821|3824|3965|5272	NCKAP1L|HLA-F|IL7R|KLRC1|KLRD1|LGALS9|SERPINB9	-4.2
GO Biological Processes	19	GO:0007202	activation of phospholipase C activity	19_GO:0065007 biological regulation	-6	12	8.7	30286	26	655	7	1.1	0.4	148|552|942|3702|5330|7294|9290	ADRA1A|AVPR1A|CD86|ITK|PLCB2|TXK|GPR55	-4.2
GO Biological Processes	19	GO:0001776	leukocyte homeostasis	19_GO:0042592 homeostatic process	-6	5.8	7	30286	95	655	12	1.8	0.52	695|3071|3575|10673|11151|27240|54440|55619|57678|84636|139818|729230	BTK|NCKAP1L|IL7R|TNFSF13B|CORO1A|SIT1|SASH3|DOCK10|GPAM|GPR174|DOCK11|CCR2	-4.2
GO Biological Processes	19	GO:0060326	cell chemotaxis	19_GO:0040011 locomotion	-5.9	3.9	6.3	30286	215	655	18	2.7	0.64	727|2829|2833|3071|3689|4283|5294|6441|6850|7226|10663|10803|11151|30817|51411|56833|120425|729230	C5|XCR1|CXCR3|NCKAP1L|ITGB2|CXCL9|PIK3CG|SFTPD|SYK|TRPM2|CXCR6|CCR9|CORO1A|ADGRE2|BIN2|SLAMF8|JAML|CCR2	-4.1
GO Biological Processes	19	GO:0010876	lipid localization	19_GO:0051179 localization	-5.9	3	5.9	30286	383	655	25	3.8	0.75	337|346|348|1191|1312|2760|3949|4481|6579|9388|10351|10396|10599|10998|11001|23780|26580|27329|55911|57476|57674|83850|84649|84879|130399	APOA4|APOC4|APOE|CLU|COMT|GM2A|LDLR|MSR1|SLCO1A2|LIPG|ABCA8|ATP8A1|SLCO1B1|SLC27A5|SLC27A2|APOL2|BSCL2|ANGPTL3|APOBR|GRAMD1B|RNF213|ESYT3|DGAT2|MFSD2A|ACVR1C	-4.1
GO Biological Processes	19	GO:0090066	regulation of anatomical structure size	19_GO:0065007 biological regulation	-5.9	2.7	5.8	30286	516	655	30	4.6	0.82	148|153|348|393|552|1182|2017|3071|3575|3676|3778|3827|4703|5921|5962|6711|7114|7869|10458|11151|51334|51393|51571|53841|57142|59342|64218|80031|83547|91663	ADRA1A|ADRB1|APOE|ARHGAP4|AVPR1A|CLCN3|CTTN|NCKAP1L|IL7R|ITGA4|KCNMA1|KNG1|NEB|RASA1|RDX|SPTBN1|TMSB4X|SEMA3B|BAIAP2|CORO1A|PRR16|TRPV2|CYRIB|CDHR5|RTN4|SCPEP1|SEMA4A|SEMA6D|RILP|MYADM	-4.1
GO Biological Processes	19	GO:0006720	isoprenoid metabolic process	19_GO:0008152 metabolic process	-5.9	4.9	6.6	30286	133	655	14	2.1	0.57	126|127|216|1544|1565|1592|4598|8608|8630|10901|59342|84649|121214|285440	ADH1C|ADH4|ALDH1A1|CYP1A2|CYP2D6|CYP26A1|MVK|RDH16|HSD17B6|DHRS4|SCPEP1|DGAT2|SDR9C7|CYP4V2	-4.1
GO Biological Processes	19	GO:0002724	regulation of T cell cytokine production	19_GO:0002376 immune system process	-5.9	9.7	8	30286	38	655	8	1.2	0.43	567|3134|5590|8809|30009|54440|91543|729230	B2M|HLA-F|PRKCZ|IL18R1|TBX21|SASH3|RSAD2|CCR2	-4.1
GO Biological Processes	19	GO:0048871	multicellular organismal-level homeostasis	19_GO:0042592 homeostatic process	-5.9	2.5	5.6	30286	603	655	33	5	0.85	12|33|153|216|348|567|695|1182|1512|1756|3071|3575|3587|3717|4938|6441|7036|7226|7373|9289|9290|10673|11151|27240|54440|55619|57678|64081|84636|84879|130399|139818|729230	SERPINA3|ACADL|ADRB1|ALDH1A1|APOE|B2M|BTK|CLCN3|CTSH|DMD|NCKAP1L|IL7R|IL10RA|JAK2|OAS1|SFTPD|TFR2|TRPM2|COL14A1|ADGRG1|GPR55|TNFSF13B|CORO1A|SIT1|SASH3|DOCK10|GPAM|PBLD|GPR174|MFSD2A|ACVR1C|DOCK11|CCR2	-4.1
GO Biological Processes	19	GO:0019395	fatty acid oxidation	19_GO:0008152 metabolic process	-5.9	6.3	7.1	30286	81	655	11	1.7	0.5	33|34|127|1666|1962|3028|3712|11001|54363|55862|285440	ACADL|ACADM|ADH4|DECR1|EHHADH|HSD17B10|IVD|SLC27A2|HAO1|ECHDC1|CYP4V2	-4.1
GO Biological Processes	19	GO:0002720	positive regulation of cytokine production involved in immune response	19_GO:0002376 immune system process	-5.9	6.3	7.1	30286	81	655	11	1.7	0.5	567|972|3134|5590|6850|7805|8809|30009|54440|91543|388325	B2M|CD74|HLA-F|PRKCZ|SYK|LAPTM5|IL18R1|TBX21|SASH3|RSAD2|SCIMP	-4.1
GO Biological Processes	19	GO:0044242	cellular lipid catabolic process	19_GO:0008152 metabolic process	-5.8	4	6.3	30286	197	655	17	2.6	0.62	33|34|1592|1666|1962|2760|3028|3712|4758|9388|9588|11001|11332|27293|27329|54363|55862	ACADL|ACADM|CYP26A1|DECR1|EHHADH|GM2A|HSD17B10|IVD|NEU1|LIPG|PRDX6|SLC27A2|ACOT7|SMPDL3B|ANGPTL3|HAO1|ECHDC1	-4
GO Biological Processes	19	GO:2000147	positive regulation of cell motility	19_GO:0040011 locomotion	-5.8	2.5	5.6	30286	607	655	33	5	0.85	199|506|972|1364|1512|1601|2255|2771|3071|3458|3676|3717|3965|4193|4638|5291|5294|5328|5641|5962|7114|7869|10396|11151|23224|23332|27329|57142|63940|64218|80031|91663|729230	AIF1|ATP5F1B|CD74|CLDN4|CTSH|DAB2|FGF10|GNAI2|NCKAP1L|IFNG|ITGA4|JAK2|LGALS9|MDM2|MYLK|PIK3CB|PIK3CG|PLAU|LGMN|RDX|TMSB4X|SEMA3B|ATP8A1|CORO1A|SYNE2|CLASP1|ANGPTL3|RTN4|GPSM3|SEMA4A|SEMA6D|MYADM|CCR2	-4
GO Biological Processes	19	GO:0019693	ribose phosphate metabolic process	19_GO:0008152 metabolic process	-5.8	2.9	5.8	30286	416	655	26	4	0.76	109|113|272|506|1807|2984|3251|4598|4832|5636|6783|6999|7498|9060|10249|11001|11332|51268|51733|55753|57678|84188|84649|84836|123876|341392	ADCY3|ADCY7|AMPD3|ATP5F1B|DPYS|GUCY2C|HPRT1|MVK|NME3|PRPSAP2|SULT1E1|TDO2|XDH|PAPSS2|GLYAT|SLC27A2|ACOT7|PIPOX|UPB1|OGDHL|GPAM|FAR1|DGAT2|ABHD14B|ACSM2A|ACSM4	-4
GO Biological Processes	19	GO:0043269	regulation of monoatomic ion transport	19_GO:0051179 localization	-5.8	2.8	5.7	30286	470	655	28	4.3	0.79	567|920|1318|1756|2040|2771|3458|3753|3781|4129|4283|4638|5294|5371|6769|7114|7225|8832|10008|10681|11060|11151|23327|51393|54899|115352|196051|729230	B2M|CD4|SLC31A2|DMD|STOM|GNAI2|IFNG|KCNE1|KCNN2|MAOB|CXCL9|MYLK|PIK3CG|PML|STAC|TMSB4X|TRPC6|CD84|KCNE3|GNB5|WWP2|CORO1A|NEDD4L|TRPV2|PXK|FCRL3|PLPP4|CCR2	-4
GO Biological Processes	19	GO:0030100	regulation of endocytosis	19_GO:0051179 localization	-5.8	3.3	6	30286	291	655	21	3.2	0.69	348|567|695|717|718|720|933|1191|1601|1794|3071|3458|3561|5291|5795|6441|6850|7036|7249|23327|64284	APOE|B2M|BTK|C2|C3|C4A|CD22|CLU|DAB2|DOCK2|NCKAP1L|IFNG|IL2RG|PIK3CB|PTPRJ|SFTPD|SYK|TFR2|TSC2|NEDD4L|RAB17	-4
GO Biological Processes	19	GO:1901136	carbohydrate derivative catabolic process	19_GO:0008152 metabolic process	-5.7	3.7	6.1	30286	222	655	18	2.7	0.64	216|272|695|1807|1854|2760|2990|3251|3425|4126|4758|5973|7498|11332|23553|51733|51816|55753	ALDH1A1|AMPD3|BTK|DPYS|DUT|GM2A|GUSB|HPRT1|IDUA|MANBA|NEU1|RENBP|XDH|ACOT7|HYAL4|UPB1|ADA2|OGDHL	-3.9
GO Biological Processes	19	GO:0045582	positive regulation of T cell differentiation	19_GO:0002376 immune system process	-5.7	5.1	6.6	30286	119	655	13	2	0.54	942|972|3071|3122|3458|3561|3575|3594|3965|5590|6850|8744|54440	CD86|CD74|NCKAP1L|HLA-DRA|IFNG|IL2RG|IL7R|IL12RB1|LGALS9|PRKCZ|SYK|TNFSF9|SASH3	-3.9
GO Biological Processes	19	GO:0035710	CD4-positive, alpha-beta T cell activation	19_GO:0002376 immune system process	-5.7	6.8	7.1	30286	68	655	10	1.5	0.48	916|3561|4818|6775|8809|30009|54440|64218|91543|114836	CD3E|IL2RG|NKG7|STAT4|IL18R1|TBX21|SASH3|SEMA4A|RSAD2|SLAMF6	-3.9
GO Biological Processes	19	GO:0002281	macrophage activation involved in immune response	19_GO:0002376 immune system process	-5.7	15	8.8	30286	19	655	6	0.92	0.37	3430|3458|6850|7305|11277|56670	IFI35|IFNG|SYK|TYROBP|TREX1|SUCNR1	-3.9
GO Biological Processes	19	GO:0032535	regulation of cellular component size	19_GO:0065007 biological regulation	-5.7	3	5.8	30286	370	655	24	3.7	0.73	348|393|1182|2017|3071|3575|3778|4703|5921|5962|6711|7114|7869|10458|11151|51334|51393|51571|53841|57142|64218|80031|83547|91663	APOE|ARHGAP4|CLCN3|CTTN|NCKAP1L|IL7R|KCNMA1|NEB|RASA1|RDX|SPTBN1|TMSB4X|SEMA3B|BAIAP2|CORO1A|PRR16|TRPV2|CYRIB|CDHR5|RTN4|SEMA4A|SEMA6D|RILP|MYADM	-3.9
GO Biological Processes	19	GO:0031342	negative regulation of cell killing	19_GO:0048519 negative regulation of biological process	-5.7	11	8.1	30286	29	655	7	1.1	0.4	3071|3134|3575|3821|3824|3965|5272	NCKAP1L|HLA-F|IL7R|KLRC1|KLRD1|LGALS9|SERPINB9	-3.9
GO Biological Processes	19	GO:0045954	positive regulation of natural killer cell mediated cytotoxicity	19_GO:0044419 biological process involved in interspecies interaction between organisms	-5.7	11	8.1	30286	29	655	7	1.1	0.4	3134|3821|3824|4068|22914|56253|114836	HLA-F|KLRC1|KLRD1|SH2D1A|KLRK1|CRTAM|SLAMF6	-3.9
GO Biological Processes	19	GO:0002260	lymphocyte homeostasis	19_GO:0042592 homeostatic process	-5.6	6.7	7	30286	69	655	10	1.5	0.48	3071|3575|10673|11151|27240|54440|55619|57678|84636|139818	NCKAP1L|IL7R|TNFSF13B|CORO1A|SIT1|SASH3|DOCK10|GPAM|GPR174|DOCK11	-3.9
GO Biological Processes	19	GO:0051345	positive regulation of hydrolase activity	19_GO:0065007 biological regulation	-5.6	2.7	5.5	30286	482	655	28	4.3	0.79	29|148|153|337|356|489|552|942|1364|1512|3458|3702|3717|3965|5330|5524|5641|6850|7294|7498|7805|9290|10681|55619|115352|116986|130399|139818	ABR|ADRA1A|ADRB1|APOA4|FASLG|ATP2A3|AVPR1A|CD86|CLDN4|CTSH|IFNG|ITK|JAK2|LGALS9|PLCB2|PTPA|LGMN|SYK|TXK|XDH|LAPTM5|GPR55|GNB5|DOCK10|FCRL3|AGAP2|ACVR1C|DOCK11	-3.8
GO Biological Processes	19	GO:0034440	lipid oxidation	19_GO:0008152 metabolic process	-5.6	5.8	6.7	30286	87	655	11	1.7	0.5	33|34|127|1666|1962|3028|3712|11001|54363|55862|285440	ACADL|ACADM|ADH4|DECR1|EHHADH|HSD17B10|IVD|SLC27A2|HAO1|ECHDC1|CYP4V2	-3.8
GO Biological Processes	19	GO:0019725	cellular homeostasis	19_GO:0042592 homeostatic process	-5.5	2.4	5.4	30286	683	655	35	5.3	0.88	348|356|489|492|506|552|567|1182|1318|1356|1639|1728|1756|2512|3263|3778|5291|5371|7036|7225|8671|9588|10008|23530|26056|51151|51218|54734|55013|55277|56833|57142|84649|94103|729230	APOE|FASLG|ATP2A3|ATP2B3|ATP5F1B|AVPR1A|B2M|CLCN3|SLC31A2|CP|DCTN1|NQO1|DMD|FTL|HPX|KCNMA1|PIK3CB|PML|TFR2|TRPC6|SLC4A4|PRDX6|KCNE3|NNT|RAB11FIP5|SLC45A2|GLRX5|RAB39A|MCUB|FGGY|SLAMF8|RTN4|DGAT2|ORMDL3|CCR2	-3.8
GO Biological Processes	19	GO:0006898	receptor-mediated endocytosis	19_GO:0051179 localization	-5.5	4.3	6.2	30286	163	655	15	2.3	0.58	348|1601|2017|3339|3676|3689|3949|4481|6441|6453|6614|6850|7036|8578|9214	APOE|DAB2|CTTN|HSPG2|ITGA4|ITGB2|LDLR|MSR1|SFTPD|ITSN1|SIGLEC1|SYK|TFR2|SCARF1|FCMR	-3.8
GO Biological Processes	19	GO:0009259	ribonucleotide metabolic process	19_GO:0008152 metabolic process	-5.5	2.9	5.6	30286	402	655	25	3.8	0.75	109|113|272|506|1807|2984|3251|4598|4832|6783|6999|7498|9060|10249|11001|11332|51268|51733|55753|57678|84188|84649|84836|123876|341392	ADCY3|ADCY7|AMPD3|ATP5F1B|DPYS|GUCY2C|HPRT1|MVK|NME3|SULT1E1|TDO2|XDH|PAPSS2|GLYAT|SLC27A2|ACOT7|PIPOX|UPB1|OGDHL|GPAM|FAR1|DGAT2|ABHD14B|ACSM2A|ACSM4	-3.8
GO Biological Processes	19	GO:0002823	negative regulation of adaptive immune response based on somatic recombination of immune receptors built from immunoglobulin superfamily domains	19_GO:0002376 immune system process	-5.5	7.4	7.2	30286	56	655	9	1.4	0.45	722|725|3071|3134|3575|3821|3824|9173|30009	C4BPA|C4BPB|NCKAP1L|HLA-F|IL7R|KLRC1|KLRD1|IL1RL1|TBX21	-3.8
GO Biological Processes	19	GO:0051250	negative regulation of lymphocyte activation	19_GO:0002376 immune system process	-5.5	4.2	6.1	30286	165	655	15	2.3	0.58	695|942|972|3635|3965|6441|7305|7805|26191|30009|55024|55824|56253|79679|80380	BTK|CD86|CD74|INPP5D|LGALS9|SFTPD|TYROBP|LAPTM5|PTPN22|TBX21|BANK1|PAG1|CRTAM|VTCN1|PDCD1LG2	-3.7
GO Biological Processes	19	GO:0050766	positive regulation of phagocytosis	19_GO:0051179 localization	-5.5	6.4	6.8	30286	72	655	10	1.5	0.48	695|717|718|720|1794|3071|3458|3561|5795|6441	BTK|C2|C3|C4A|DOCK2|NCKAP1L|IFNG|IL2RG|PTPRJ|SFTPD	-3.7
GO Biological Processes	19	GO:0002886	regulation of myeloid leukocyte mediated immunity	19_GO:0002376 immune system process	-5.5	7.3	7.1	30286	57	655	9	1.4	0.45	695|718|3689|3965|6850|7305|8832|30817|729230	BTK|C3|ITGB2|LGALS9|SYK|TYROBP|CD84|ADGRE2|CCR2	-3.7
GO Biological Processes	19	GO:0001774	microglial cell activation	19_GO:0002376 immune system process	-5.4	10	7.8	30286	31	655	7	1.1	0.4	199|712|1191|3458|3689|3717|7305	AIF1|C1QA|CLU|IFNG|ITGB2|JAK2|TYROBP	-3.7
GO Biological Processes	19	GO:0032481	positive regulation of type I interferon production	19_GO:0048518 positive regulation of biological process	-5.4	6.3	6.8	30286	73	655	10	1.5	0.48	1660|4938|4939|6772|6850|9636|26191|64135|79132|115004	DHX9|OAS1|OAS2|STAT1|SYK|ISG15|PTPN22|IFIH1|DHX58|CGAS	-3.7
GO Biological Processes	19	GO:0030258	lipid modification	19_GO:0008152 metabolic process	-5.4	4.2	6.1	30286	167	655	15	2.3	0.58	33|34|127|1666|1962|3028|3635|3712|11001|54363|55862|57674|124872|196051|285440	ACADL|ACADM|ADH4|DECR1|EHHADH|HSD17B10|INPP5D|IVD|SLC27A2|HAO1|ECHDC1|RNF213|B4GALNT2|PLPP4|CYP4V2	-3.7
GO Biological Processes	19	GO:0060759	regulation of response to cytokine stimulus	19_GO:0050896 response to stimulus	-5.4	3.9	6	30286	189	655	16	2.4	0.6	972|1660|2672|3263|4938|6773|6850|7294|7805|9636|11277|64135|81030|84166|149095|204851	CD74|DHX9|GFI1|HPX|OAS1|STAT2|SYK|TXK|LAPTM5|ISG15|TREX1|IFIH1|ZBP1|NLRC5|DCST1|HIPK1	-3.6
GO Biological Processes	19	GO:0050792	regulation of viral process	19_GO:0016032 viral process	-5.4	4.1	6	30286	168	655	15	2.3	0.58	684|920|972|1660|2040|3965|4938|4939|6772|7726|8519|9636|53840|64135|91543	BST2|CD4|CD74|DHX9|STOM|LGALS9|OAS1|OAS2|STAT1|TRIM26|IFITM1|ISG15|TRIM34|IFIH1|RSAD2	-3.6
GO Biological Processes	19	GO:0072593	reactive oxygen species metabolic process	19_GO:0008152 metabolic process	-5.4	5.1	6.4	30286	109	655	12	1.8	0.52	337|847|1544|1728|2537|4129|4688|4689|6441|7173|23530|83943	APOA4|CAT|CYP1A2|NQO1|IFI6|MAOB|NCF2|NCF4|SFTPD|TPO|NNT|IMMP2L	-3.6
GO Biological Processes	19	GO:0001676	long-chain fatty acid metabolic process	19_GO:0008152 metabolic process	-5.4	5.1	6.4	30286	109	655	12	1.8	0.52	33|1544|1553|1565|2948|4259|5742|9415|10998|11001|11332|113612	ACADL|CYP1A2|CYP2A13|CYP2D6|GSTM4|MGST3|PTGS1|FADS2|SLC27A5|SLC27A2|ACOT7|CYP2U1	-3.6
GO Biological Processes	19	GO:0035383	thioester metabolic process	19_GO:0008152 metabolic process	-5.4	5.6	6.5	30286	91	655	11	1.7	0.5	4598|6999|10249|11001|11332|51268|57678|84188|84649|123876|341392	MVK|TDO2|GLYAT|SLC27A2|ACOT7|PIPOX|GPAM|FAR1|DGAT2|ACSM2A|ACSM4	-3.6
GO Biological Processes	19	GO:0006637	acyl-CoA metabolic process	19_GO:0008152 metabolic process	-5.4	5.6	6.5	30286	91	655	11	1.7	0.5	4598|6999|10249|11001|11332|51268|57678|84188|84649|123876|341392	MVK|TDO2|GLYAT|SLC27A2|ACOT7|PIPOX|GPAM|FAR1|DGAT2|ACSM2A|ACSM4	-3.6
GO Biological Processes	19	GO:0019883	antigen processing and presentation of endogenous antigen	19_GO:0002376 immune system process	-5.3	10	7.7	30286	32	655	7	1.1	0.4	567|912|972|3122|3134|4277|6890	B2M|CD1D|CD74|HLA-DRA|HLA-F|MICB|TAP1	-3.6
GO Biological Processes	19	GO:0006644	phospholipid metabolic process	19_GO:0008152 metabolic process	-5.3	2.9	5.5	30286	361	655	23	3.5	0.72	337|3613|3635|4598|5288|5291|5294|5330|5444|9388|9588|10351|27163|27293|27329|54947|57678|84188|84879|94103|196051|204962|255043	APOA4|IMPA2|INPP5D|MVK|PIK3C2G|PIK3CB|PIK3CG|PLCB2|PON1|LIPG|PRDX6|ABCA8|NAAA|SMPDL3B|ANGPTL3|LPCAT2|GPAM|FAR1|MFSD2A|ORMDL3|PLPP4|SLC44A5|TMEM86B	-3.6
GO Biological Processes	19	GO:0043300	regulation of leukocyte degranulation	19_GO:0002376 immune system process	-5.3	8.2	7.2	30286	45	655	8	1.2	0.43	3071|3134|3689|3965|6850|8832|30817|729230	NCKAP1L|HLA-F|ITGB2|LGALS9|SYK|CD84|ADGRE2|CCR2	-3.6
GO Biological Processes	19	GO:0002637	regulation of immunoglobulin production	19_GO:0002376 immune system process	-5.3	6.2	6.7	30286	75	655	10	1.5	0.48	695|933|942|3263|11277|30009|51237|54440|115004|115352	BTK|CD22|CD86|HPX|TREX1|TBX21|MZB1|SASH3|CGAS|FCRL3	-3.6
GO Biological Processes	19	GO:0043301	negative regulation of leukocyte degranulation	19_GO:0002376 immune system process	-5.3	18	9	30286	13	655	5	0.76	0.34	3071|3134|3965|8832|729230	NCKAP1L|HLA-F|LGALS9|CD84|CCR2	-3.5
GO Biological Processes	19	GO:0140888	interferon-mediated signaling pathway	19_GO:0050896 response to stimulus	-5.3	6.9	6.8	30286	60	655	9	1.4	0.45	3263|3458|3717|4939|6772|6773|8519|11277|64135	HPX|IFNG|JAK2|OAS2|STAT1|STAT2|IFITM1|TREX1|IFIH1	-3.5
GO Biological Processes	19	GO:0120161	regulation of cold-induced thermogenesis	19_GO:0042592 homeostatic process	-5.3	4.3	6	30286	151	655	14	2.1	0.57	33|153|216|1666|2628|3717|6009|6850|8809|26580|51316|51393|338557|729230	ACADL|ADRB1|ALDH1A1|DECR1|GATM|JAK2|RHEB|SYK|IL18R1|BSCL2|PLAC8|TRPV2|FFAR4|CCR2	-3.5
GO Biological Processes	19	GO:0050856	regulation of T cell receptor signaling pathway	19_GO:0002376 immune system process	-5.2	8	7.1	30286	46	655	8	1.2	0.43	2633|4068|5795|7805|26191|50852|53347|79037	GBP1|SH2D1A|PTPRJ|LAPTM5|PTPN22|TRAT1|UBASH3A|PVRIG	-3.5
GO Biological Processes	19	GO:0002820	negative regulation of adaptive immune response	19_GO:0002376 immune system process	-5.2	6.8	6.8	30286	61	655	9	1.4	0.45	722|725|3071|3134|3575|3821|3824|9173|30009	C4BPA|C4BPB|NCKAP1L|HLA-F|IL7R|KLRC1|KLRD1|IL1RL1|TBX21	-3.5
GO Biological Processes	19	GO:0032743	positive regulation of interleukin-2 production	19_GO:0048518 positive regulation of biological process	-5.2	9.5	7.4	30286	34	655	7	1.1	0.4	916|920|942|6711|54440|79679|729230	CD3E|CD4|CD86|SPTBN1|SASH3|VTCN1|CCR2	-3.4
GO Biological Processes	19	GO:0010863	positive regulation of phospholipase C activity	19_GO:0065007 biological regulation	-5.2	9.5	7.4	30286	34	655	7	1.1	0.4	148|552|942|3702|5330|7294|9290	ADRA1A|AVPR1A|CD86|ITK|PLCB2|TXK|GPR55	-3.4
GO Biological Processes	19	GO:0002717	positive regulation of natural killer cell mediated immunity	19_GO:0044419 biological process involved in interspecies interaction between organisms	-5.2	9.5	7.4	30286	34	655	7	1.1	0.4	3134|3821|3824|4068|22914|56253|114836	HLA-F|KLRC1|KLRD1|SH2D1A|KLRK1|CRTAM|SLAMF6	-3.4
GO Biological Processes	19	GO:0002269	leukocyte activation involved in inflammatory response	19_GO:0002376 immune system process	-5.2	9.5	7.4	30286	34	655	7	1.1	0.4	199|712|1191|3458|3689|3717|7305	AIF1|C1QA|CLU|IFNG|ITGB2|JAK2|TYROBP	-3.4
GO Biological Processes	19	GO:0050801	monoatomic ion homeostasis	19_GO:0042592 homeostatic process	-5.1	2.6	5.2	30286	507	655	28	4.3	0.79	348|356|489|492|506|552|567|1182|1312|1318|1356|2512|3263|3778|5009|5291|5371|7036|7225|8671|10008|26505|51151|51218|54734|55013|56833|729230	APOE|FASLG|ATP2A3|ATP2B3|ATP5F1B|AVPR1A|B2M|CLCN3|COMT|SLC31A2|CP|FTL|HPX|KCNMA1|OTC|PIK3CB|PML|TFR2|TRPC6|SLC4A4|KCNE3|CNNM3|SLC45A2|GLRX5|RAB39A|MCUB|SLAMF8|CCR2	-3.4
GO Biological Processes	19	GO:0032829	regulation of CD4-positive, CD25-positive, alpha-beta regulatory T cell differentiation	19_GO:0002376 immune system process	-5.1	26	10	30286	7	655	4	0.61	0.3	3122|3458|3561|3965	HLA-DRA|IFNG|IL2RG|LGALS9	-3.4
GO Biological Processes	19	GO:0032831	positive regulation of CD4-positive, CD25-positive, alpha-beta regulatory T cell differentiation	19_GO:0002376 immune system process	-5.1	26	10	30286	7	655	4	0.61	0.3	3122|3458|3561|3965	HLA-DRA|IFNG|IL2RG|LGALS9	-3.4
GO Biological Processes	19	GO:0009158	ribonucleoside monophosphate catabolic process	19_GO:0008152 metabolic process	-5.1	17	8.6	30286	14	655	5	0.76	0.34	272|1807|3251|7498|51733	AMPD3|DPYS|HPRT1|XDH|UPB1	-3.4
GO Biological Processes	19	GO:0007584	response to nutrient	19_GO:0050896 response to stimulus	-5.1	4.1	5.9	30286	156	655	14	2.1	0.57	178|717|847|1592|1728|2350|2771|4193|4982|5009|6772|8942|9388|23530	AGL|C2|CAT|CYP26A1|NQO1|FOLR2|GNAI2|MDM2|TNFRSF11B|OTC|STAT1|KYNU|LIPG|NNT	-3.4
GO Biological Processes	19	GO:0009308	amine metabolic process	19_GO:0008152 metabolic process	-5.1	5.2	6.2	30286	97	655	11	1.7	0.5	501|1312|2861|3251|4129|6999|8942|26002|27163|112483|169355	ALDH7A1|COMT|GPR37|HPRT1|MAOB|TDO2|KYNU|MOXD1|NAAA|SAT2|IDO2	-3.4
GO Biological Processes	19	GO:0046700	heterocycle catabolic process	19_GO:0008152 metabolic process	-5.1	2.8	5.3	30286	374	655	23	3.5	0.72	272|1807|1854|3251|4939|6999|7498|8882|8942|9337|10535|10599|10840|11277|11332|51733|51816|55753|58511|79670|129563|146857|169355	AMPD3|DPYS|DUT|HPRT1|OAS2|TDO2|XDH|ZPR1|KYNU|CNOT8|RNASEH2A|SLCO1B1|ALDH1L1|TREX1|ACOT7|UPB1|ADA2|OGDHL|DNASE2B|TUT7|DIS3L2|SLFN13|IDO2	-3.4
GO Biological Processes	19	GO:0006812	monoatomic cation transport	19_GO:0051179 localization	-5.1	2.2	5	30286	780	655	37	5.6	0.9	148|356|489|492|506|567|1182|1318|1340|1356|2512|2829|3263|3753|3778|3781|5330|5446|6568|6574|7036|7225|7226|8671|9424|10008|10396|11151|23530|51393|54716|55013|55089|55107|55238|56666|200010	ADRA1A|FASLG|ATP2A3|ATP2B3|ATP5F1B|B2M|CLCN3|SLC31A2|COX6B1|CP|FTL|XCR1|HPX|KCNE1|KCNMA1|KCNN2|PLCB2|PON3|SLC17A1|SLC20A1|TFR2|TRPC6|TRPM2|SLC4A4|KCNK6|KCNE3|ATP8A1|CORO1A|NNT|TRPV2|SLC6A20|MCUB|SLC38A4|ANO1|SLC38A7|PANX2|SLC5A9	-3.3
GO Biological Processes	19	GO:0030162	regulation of proteolysis	19_GO:0008152 metabolic process	-5.1	2.4	5.1	30286	600	655	31	4.7	0.83	12|348|356|489|710|1191|1364|1512|1522|1601|2161|2537|3458|3717|3818|3827|3965|4193|5272|5328|5371|5641|5696|5698|6850|7498|7805|8530|10869|54103|130399	SERPINA3|APOE|FASLG|ATP2A3|SERPING1|CLU|CLDN4|CTSH|CTSZ|DAB2|F12|IFI6|IFNG|JAK2|KLKB1|KNG1|LGALS9|MDM2|SERPINB9|PLAU|PML|LGMN|PSMB8|PSMB9|SYK|XDH|LAPTM5|CST7|USP19|GSAP|ACVR1C	-3.3
GO Biological Processes	19	GO:0044092	negative regulation of molecular function	19_GO:0065007 biological regulation	-5	2.2	5	30286	751	655	36	5.5	0.89	12|348|489|567|710|1565|1601|2537|2672|2771|3001|3071|3458|3676|3717|3753|3827|4591|5272|5524|5795|5962|7249|8320|8530|10008|10681|11060|22914|23327|26191|27329|54899|84166|197358|729230	SERPINA3|APOE|ATP2A3|B2M|SERPING1|CYP2D6|DAB2|IFI6|GFI1|GNAI2|GZMA|NCKAP1L|IFNG|ITGA4|JAK2|KCNE1|KNG1|TRIM37|SERPINB9|PTPA|PTPRJ|RDX|TSC2|EOMES|CST7|KCNE3|GNB5|WWP2|KLRK1|NEDD4L|PTPN22|ANGPTL3|PXK|NLRC5|NLRC3|CCR2	-3.3
GO Biological Processes	19	GO:0090407	organophosphate biosynthetic process	19_GO:0008152 metabolic process	-5	2.5	5.1	30286	544	655	29	4.4	0.8	109|113|272|506|1854|2984|3251|3613|3635|4598|4832|5288|5291|5294|5636|8942|9060|9942|10351|11001|11332|54947|57678|84188|84879|94103|129607|169355|204962	ADCY3|ADCY7|AMPD3|ATP5F1B|DUT|GUCY2C|HPRT1|IMPA2|INPP5D|MVK|NME3|PIK3C2G|PIK3CB|PIK3CG|PRPSAP2|KYNU|PAPSS2|XYLB|ABCA8|SLC27A2|ACOT7|LPCAT2|GPAM|FAR1|MFSD2A|ORMDL3|CMPK2|IDO2|SLC44A5	-3.3
GO Biological Processes	19	GO:0060339	negative regulation of type I interferon-mediated signaling pathway	19_GO:0044419 biological process involved in interspecies interaction between organisms	-5	12	7.7	30286	24	655	6	0.92	0.37	4938|6773|9636|11277|84166|149095	OAS1|STAT2|ISG15|TREX1|NLRC5|DCST1	-3.3
GO Biological Processes	19	GO:0022408	negative regulation of cell-cell adhesion	19_GO:0048519 negative regulation of biological process	-5	3.6	5.6	30286	203	655	16	2.4	0.6	942|972|3717|3965|5962|6441|7805|26191|28984|30009|55824|56253|79679|80380|91663|124872	CD86|CD74|JAK2|LGALS9|RDX|SFTPD|LAPTM5|PTPN22|RGCC|TBX21|PAG1|CRTAM|VTCN1|PDCD1LG2|MYADM|B4GALNT2	-3.3
GO Biological Processes	19	GO:0006873	intracellular monoatomic ion homeostasis	19_GO:0042592 homeostatic process	-5	2.7	5.2	30286	432	655	25	3.8	0.75	348|356|489|492|506|552|567|1182|1318|1356|2512|3263|3778|5291|5371|7036|7225|8671|10008|51151|51218|54734|55013|56833|729230	APOE|FASLG|ATP2A3|ATP2B3|ATP5F1B|AVPR1A|B2M|CLCN3|SLC31A2|CP|FTL|HPX|KCNMA1|PIK3CB|PML|TFR2|TRPC6|SLC4A4|KCNE3|SLC45A2|GLRX5|RAB39A|MCUB|SLAMF8|CCR2	-3.3
GO Biological Processes	19	GO:0055082	intracellular chemical homeostasis	19_GO:0042592 homeostatic process	-5	2.4	5.1	30286	575	655	30	4.6	0.82	348|356|489|492|506|552|567|1182|1318|1356|2512|3263|3778|5291|5371|7036|7225|8671|10008|23530|26056|51151|51218|54734|55013|56833|57142|84649|94103|729230	APOE|FASLG|ATP2A3|ATP2B3|ATP5F1B|AVPR1A|B2M|CLCN3|SLC31A2|CP|FTL|HPX|KCNMA1|PIK3CB|PML|TFR2|TRPC6|SLC4A4|KCNE3|NNT|RAB11FIP5|SLC45A2|GLRX5|RAB39A|MCUB|SLAMF8|RTN4|DGAT2|ORMDL3|CCR2	-3.3
GO Biological Processes	19	GO:0019216	regulation of lipid metabolic process	19_GO:0008152 metabolic process	-5	3	5.3	30286	326	655	21	3.2	0.69	12|13|33|337|348|552|718|972|1601|2672|3458|3490|3949|5294|11277|26580|27329|57674|84879|94103|345275	SERPINA3|AADAC|ACADL|APOA4|APOE|AVPR1A|C3|CD74|DAB2|GFI1|IFNG|IGFBP7|LDLR|PIK3CG|TREX1|BSCL2|ANGPTL3|RNF213|MFSD2A|ORMDL3|HSD17B13	-3.3
GO Biological Processes	19	GO:1900274	regulation of phospholipase C activity	19_GO:0065007 biological regulation	-5	9	7.1	30286	36	655	7	1.1	0.4	148|552|942|3702|5330|7294|9290	ADRA1A|AVPR1A|CD86|ITK|PLCB2|TXK|GPR55	-3.3
GO Biological Processes	19	GO:0050764	regulation of phagocytosis	19_GO:0051179 localization	-5	5.1	6.1	30286	100	655	11	1.7	0.5	695|717|718|720|1794|3071|3458|3561|5795|6441|6850	BTK|C2|C3|C4A|DOCK2|NCKAP1L|IFNG|IL2RG|PTPRJ|SFTPD|SYK	-3.3
GO Biological Processes	19	GO:0002237	response to molecule of bacterial origin	19_GO:0044419 biological process involved in interspecies interaction between organisms	-4.9	2.9	5.3	30286	354	655	22	3.4	0.7	356|567|695|717|942|1728|2255|2672|3587|3717|3965|4064|4129|4283|5732|9450|22914|23097|26191|51571|80380|129607	FASLG|B2M|BTK|C2|CD86|NQO1|FGF10|GFI1|IL10RA|JAK2|LGALS9|CD180|MAOB|CXCL9|PTGER2|LY86|KLRK1|CDK19|PTPN22|CYRIB|PDCD1LG2|CMPK2	-3.2
GO Biological Processes	19	GO:0050920	regulation of chemotaxis	19_GO:0040011 locomotion	-4.9	3.4	5.5	30286	229	655	17	2.6	0.62	199|727|972|2255|3071|3965|5641|7114|7869|22914|51571|56670|56833|63940|64218|80031|729230	AIF1|C5|CD74|FGF10|NCKAP1L|LGALS9|LGMN|TMSB4X|SEMA3B|KLRK1|CYRIB|SUCNR1|SLAMF8|GPSM3|SEMA4A|SEMA6D|CCR2	-3.2
GO Biological Processes	19	GO:0009150	purine ribonucleotide metabolic process	19_GO:0008152 metabolic process	-4.9	2.8	5.2	30286	382	655	23	3.5	0.72	109|113|272|506|2984|3251|4598|4832|6783|6999|7498|9060|10249|11001|11332|51268|55753|57678|84188|84649|84836|123876|341392	ADCY3|ADCY7|AMPD3|ATP5F1B|GUCY2C|HPRT1|MVK|NME3|SULT1E1|TDO2|XDH|PAPSS2|GLYAT|SLC27A2|ACOT7|PIPOX|OGDHL|GPAM|FAR1|DGAT2|ABHD14B|ACSM2A|ACSM4	-3.2
GO Biological Processes	19	GO:0120162	positive regulation of cold-induced thermogenesis	19_GO:0042592 homeostatic process	-4.9	5	6	30286	101	655	11	1.7	0.5	33|153|1666|2628|3717|6850|26580|51316|51393|338557|729230	ACADL|ADRB1|DECR1|GATM|JAK2|SYK|BSCL2|PLAC8|TRPV2|FFAR4|CCR2	-3.2
GO Biological Processes	19	GO:0032755	positive regulation of interleukin-6 production	19_GO:0048518 positive regulation of biological process	-4.9	5	6	30286	101	655	11	1.7	0.5	199|695|972|1660|3458|3965|6850|7305|64135|113277|388325	AIF1|BTK|CD74|DHX9|IFNG|LGALS9|SYK|TYROBP|IFIH1|TMEM106A|SCIMP	-3.2
GO Biological Processes	19	GO:0050871	positive regulation of B cell activation	19_GO:0002376 immune system process	-4.9	5.6	6.2	30286	83	655	10	1.5	0.48	695|972|3071|3561|3635|6850|10673|30009|54440|115352	BTK|CD74|NCKAP1L|IL2RG|INPP5D|SYK|TNFSF13B|TBX21|SASH3|FCRL3	-3.2
GO Biological Processes	19	GO:1903306	negative regulation of regulated secretory pathway	19_GO:0051179 localization	-4.9	11	7.5	30286	25	655	6	0.92	0.37	2771|3071|3134|3965|8832|729230	GNAI2|NCKAP1L|HLA-F|LGALS9|CD84|CCR2	-3.2
GO Biological Processes	19	GO:0046486	glycerolipid metabolic process	19_GO:0008152 metabolic process	-4.9	2.8	5.2	30286	357	655	22	3.4	0.7	337|348|847|3613|3635|5288|5291|5294|5330|5444|9388|9588|27163|54947|55911|57678|84188|84649|84879|204962|255043|392636	APOA4|APOE|CAT|IMPA2|INPP5D|PIK3C2G|PIK3CB|PIK3CG|PLCB2|PON1|LIPG|PRDX6|NAAA|LPCAT2|APOBR|GPAM|FAR1|DGAT2|MFSD2A|SLC44A5|TMEM86B|AGMO	-3.2
GO Biological Processes	19	GO:0060760	positive regulation of response to cytokine stimulus	19_GO:0048518 positive regulation of biological process	-4.9	6.2	6.3	30286	67	655	9	1.4	0.45	972|1660|2672|3263|7294|7805|64135|81030|84166	CD74|DHX9|GFI1|HPX|TXK|LAPTM5|IFIH1|ZBP1|NLRC5	-3.2
GO Biological Processes	19	GO:0017038	protein import	19_GO:0051179 localization	-4.8	23	9.3	30286	8	655	4	0.61	0.3	348|1191|5551|124872	APOE|CLU|PRF1|B4GALNT2	-3.2
GO Biological Processes	19	GO:0010517	regulation of phospholipase activity	19_GO:0065007 biological regulation	-4.8	7.1	6.6	30286	52	655	8	1.2	0.43	148|552|942|3702|5330|7294|9290|27329	ADRA1A|AVPR1A|CD86|ITK|PLCB2|TXK|GPR55|ANGPTL3	-3.1
GO Biological Processes	19	GO:0046890	regulation of lipid biosynthetic process	19_GO:0008152 metabolic process	-4.8	3.7	5.5	30286	187	655	15	2.3	0.58	33|337|348|552|718|972|1601|2672|3458|3490|3949|11277|84879|94103|345275	ACADL|APOA4|APOE|AVPR1A|C3|CD74|DAB2|GFI1|IFNG|IGFBP7|LDLR|TREX1|MFSD2A|ORMDL3|HSD17B13	-3.1
GO Biological Processes	19	GO:0002726	positive regulation of T cell cytokine production	19_GO:0002376 immune system process	-4.8	11	7.3	30286	26	655	6	0.92	0.37	567|5590|8809|30009|54440|91543	B2M|PRKCZ|IL18R1|TBX21|SASH3|RSAD2	-3.1
GO Biological Processes	19	GO:0051235	maintenance of location	19_GO:0051179 localization	-4.8	3.9	5.6	30286	166	655	14	2.1	0.57	348|920|2512|2760|5371|7114|10956|23353|26580|27329|57674|84649|130399|375387	APOE|CD4|FTL|GM2A|PML|TMSB4X|OS9|SUN1|BSCL2|ANGPTL3|RNF213|DGAT2|ACVR1C|NRROS	-3.1
GO Biological Processes	19	GO:0045579	positive regulation of B cell differentiation	19_GO:0002376 immune system process	-4.8	14	8	30286	16	655	5	0.76	0.34	695|3071|3561|3635|6850	BTK|NCKAP1L|IL2RG|INPP5D|SYK	-3.1
GO Biological Processes	19	GO:0043605	amide catabolic process	19_GO:0008152 metabolic process	-4.8	14	8	30286	16	655	5	0.76	0.34	4817|6999|7498|51268|131669	NIT1|TDO2|XDH|PIPOX|UROC1	-3.1
GO Biological Processes	19	GO:0042180	cellular ketone metabolic process	19_GO:0008152 metabolic process	-4.8	5.4	6	30286	86	655	10	1.5	0.48	127|1728|2232|3028|6999|8630|8942|10901|84883|169355	ADH4|NQO1|FDXR|HSD17B10|TDO2|HSD17B6|KYNU|DHRS4|AIFM2|IDO2	-3.1
GO Biological Processes	19	GO:0008015	blood circulation	19_GO:0032501 multicellular organismal process	-4.8	2.7	5.1	30286	418	655	24	3.7	0.73	148|153|348|367|552|710|1312|1522|1756|3676|3753|3778|3781|3827|5742|5795|5973|6772|9424|10008|23327|56670|59342|83943	ADRA1A|ADRB1|APOE|AR|AVPR1A|SERPING1|COMT|CTSZ|DMD|ITGA4|KCNE1|KCNMA1|KCNN2|KNG1|PTGS1|PTPRJ|RENBP|STAT1|KCNK6|KCNE3|NEDD4L|SUCNR1|SCPEP1|IMMP2L	-3.1
GO Biological Processes	19	GO:0043254	regulation of protein-containing complex assembly	19_GO:0050789 regulation of biological process	-4.8	2.7	5.1	30286	418	655	24	3.7	0.73	348|695|1191|1639|1854|2017|3071|3458|5590|5921|5962|6711|6850|7114|9636|10458|11151|23332|26191|51100|51571|89795|91663|197358	APOE|BTK|CLU|DCTN1|DUT|CTTN|NCKAP1L|IFNG|PRKCZ|RASA1|RDX|SPTBN1|SYK|TMSB4X|ISG15|BAIAP2|CORO1A|CLASP1|PTPN22|SH3GLB1|CYRIB|NAV3|MYADM|NLRC3	-3.1
GO Biological Processes	19	GO:0060193	positive regulation of lipase activity	19_GO:0065007 biological regulation	-4.8	7	6.5	30286	53	655	8	1.2	0.43	148|337|552|942|3702|5330|7294|9290	ADRA1A|APOA4|AVPR1A|CD86|ITK|PLCB2|TXK|GPR55	-3.1
GO Biological Processes	19	GO:0060191	regulation of lipase activity	19_GO:0065007 biological regulation	-4.8	6	6.2	30286	69	655	9	1.4	0.45	148|337|552|942|3702|5330|7294|9290|27329	ADRA1A|APOA4|AVPR1A|CD86|ITK|PLCB2|TXK|GPR55|ANGPTL3	-3.1
GO Biological Processes	19	GO:0061900	glial cell activation	19_GO:0032501 multicellular organismal process	-4.7	8.3	6.8	30286	39	655	7	1.1	0.4	199|712|1191|3458|3689|3717|7305	AIF1|C1QA|CLU|IFNG|ITGB2|JAK2|TYROBP	-3.1
GO Biological Processes	19	GO:0006979	response to oxidative stress	19_GO:0050896 response to stimulus	-4.7	2.8	5.1	30286	366	655	22	3.4	0.7	199|337|348|695|847|1312|1728|2861|3717|4193|4257|4277|5742|6772|7173|7226|9588|10110|10218|11277|26034|54363	AIF1|APOA4|APOE|BTK|CAT|COMT|NQO1|GPR37|JAK2|MDM2|MGST1|MICB|PTGS1|STAT1|TPO|TRPM2|PRDX6|SGK2|ANGPTL7|TREX1|IPCEF1|HAO1	-3.1
GO Biological Processes	19	GO:0010959	regulation of metal ion transport	19_GO:0051179 localization	-4.7	2.7	5	30286	394	655	23	3.5	0.72	567|920|1318|1756|2771|3458|3753|3781|4283|4638|5294|5371|6769|7225|8832|10008|10681|11060|11151|23327|51393|115352|196051	B2M|CD4|SLC31A2|DMD|GNAI2|IFNG|KCNE1|KCNN2|CXCL9|MYLK|PIK3CG|PML|STAC|TRPC6|CD84|KCNE3|GNB5|WWP2|CORO1A|NEDD4L|TRPV2|FCRL3|PLPP4	-3
GO Biological Processes	19	GO:0032753	positive regulation of interleukin-4 production	19_GO:0048518 positive regulation of biological process	-4.7	10	7.2	30286	27	655	6	0.92	0.37	916|942|3965|5590|6850|54440	CD3E|CD86|LGALS9|PRKCZ|SYK|SASH3	-3
GO Biological Processes	19	GO:0009991	response to extracellular stimulus	19_GO:0050896 response to stimulus	-4.7	2.5	4.9	30286	508	655	27	4.1	0.78	34|153|178|213|348|552|717|847|1312|1592|1728|2350|2771|3676|3949|4193|4982|5009|6009|6772|7249|8942|9388|23530|51100|84879|130399	ACADM|ADRB1|AGL|ALB|APOE|AVPR1A|C2|CAT|COMT|CYP26A1|NQO1|FOLR2|GNAI2|ITGA4|LDLR|MDM2|TNFRSF11B|OTC|RHEB|STAT1|TSC2|KYNU|LIPG|NNT|SH3GLB1|MFSD2A|ACVR1C	-3
GO Biological Processes	19	GO:0030003	intracellular monoatomic cation homeostasis	19_GO:0042592 homeostatic process	-4.7	2.6	5	30286	423	655	24	3.7	0.73	348|356|489|492|506|552|567|1182|1318|1356|2512|3263|3778|5291|5371|7036|7225|8671|51151|51218|54734|55013|56833|729230	APOE|FASLG|ATP2A3|ATP2B3|ATP5F1B|AVPR1A|B2M|CLCN3|SLC31A2|CP|FTL|HPX|KCNMA1|PIK3CB|PML|TFR2|TRPC6|SLC4A4|SLC45A2|GLRX5|RAB39A|MCUB|SLAMF8|CCR2	-3
GO Biological Processes	19	GO:0006576	biogenic amine metabolic process	19_GO:0008152 metabolic process	-4.7	5.3	5.9	30286	88	655	10	1.5	0.48	1312|2861|3251|4129|6999|8942|26002|27163|112483|169355	COMT|GPR37|HPRT1|MAOB|TDO2|KYNU|MOXD1|NAAA|SAT2|IDO2	-3
GO Biological Processes	19	GO:0008210	estrogen metabolic process	19_GO:0008152 metabolic process	-4.7	8.1	6.7	30286	40	655	7	1.1	0.4	1544|1565|3028|3283|6783|51170|79799	CYP1A2|CYP2D6|HSD17B10|HSD3B1|SULT1E1|HSD17B11|UGT2A3	-3
GO Biological Processes	19	GO:0001916	positive regulation of T cell mediated cytotoxicity	19_GO:0002376 immune system process	-4.7	8.1	6.7	30286	40	655	7	1.1	0.4	567|912|3122|3134|3594|4277|51571	B2M|CD1D|HLA-DRA|HLA-F|IL12RB1|MICB|CYRIB	-3
GO Biological Processes	19	GO:0043367	CD4-positive, alpha-beta T cell differentiation	19_GO:0002376 immune system process	-4.6	6.7	6.3	30286	55	655	8	1.2	0.43	3561|6775|8809|30009|54440|64218|91543|114836	IL2RG|STAT4|IL18R1|TBX21|SASH3|SEMA4A|RSAD2|SLAMF6	-3
GO Biological Processes	19	GO:0070661	leukocyte proliferation	19_GO:0009987 cellular process	-4.6	4	5.5	30286	149	655	13	2	0.54	695|916|1191|1794|3070|3251|3575|4064|5294|10673|11151|54440|57678	BTK|CD3E|CLU|DOCK2|HELLS|HPRT1|IL7R|CD180|PIK3CG|TNFSF13B|CORO1A|SASH3|GPAM	-3
GO Biological Processes	19	GO:0019722	calcium-mediated signaling	19_GO:0050896 response to stimulus	-4.6	3.8	5.4	30286	171	655	14	2.1	0.57	552|695|916|920|1756|2829|2833|5795|6850|7226|7462|10663|10803|729230	AVPR1A|BTK|CD3E|CD4|DMD|XCR1|CXCR3|PTPRJ|SYK|TRPM2|LAT2|CXCR6|CCR9|CCR2	-3
GO Biological Processes	19	GO:0001913	T cell mediated cytotoxicity	19_GO:0002376 immune system process	-4.6	14	7.7	30286	17	655	5	0.76	0.34	567|1512|3251|3575|5551	B2M|CTSH|HPRT1|IL7R|PRF1	-3
GO Biological Processes	19	GO:0032722	positive regulation of chemokine production	19_GO:0048518 positive regulation of biological process	-4.6	5.8	6	30286	72	655	9	1.4	0.45	199|727|972|3458|3965|4938|6850|8832|9173	AIF1|C5|CD74|IFNG|LGALS9|OAS1|SYK|CD84|IL1RL1	-2.9
GO Biological Processes	19	GO:0009081	branched-chain amino acid metabolic process	19_GO:0008152 metabolic process	-4.6	9.9	7	30286	28	655	6	0.92	0.37	1629|3028|3155|3712|56922|113675	DBT|HSD17B10|HMGCL|IVD|MCCC1|SDSL	-2.9
GO Biological Processes	19	GO:0009062	fatty acid catabolic process	19_GO:0008152 metabolic process	-4.6	5.1	5.8	30286	90	655	10	1.5	0.48	33|34|1666|1962|3028|3712|11001|11332|54363|55862	ACADL|ACADM|DECR1|EHHADH|HSD17B10|IVD|SLC27A2|ACOT7|HAO1|ECHDC1	-2.9
GO Biological Processes	19	GO:1904407	positive regulation of nitric oxide metabolic process	19_GO:0048518 positive regulation of biological process	-4.6	7.9	6.6	30286	41	655	7	1.1	0.4	1191|3458|3717|5291|22914|64902|113277	CLU|IFNG|JAK2|PIK3CB|KLRK1|AGXT2|TMEM106A	-2.9
GO Biological Processes	19	GO:0030183	B cell differentiation	19_GO:0002376 immune system process	-4.6	4.3	5.6	30286	130	655	12	1.8	0.52	695|3561|3676|5795|6850|7163|10673|22806|29760|55619|56833|139818	BTK|IL2RG|ITGA4|PTPRJ|SYK|TPD52|TNFSF13B|IKZF3|BLNK|DOCK10|SLAMF8|DOCK11	-2.9
GO Biological Processes	19	GO:0050900	leukocyte migration	19_GO:0002376 immune system process	-4.6	3.2	5.2	30286	245	655	17	2.6	0.62	3071|3676|3683|3689|4283|5294|6441|6850|7226|11151|30009|30817|56253|56833|64005|120425|729230	NCKAP1L|ITGA4|ITGAL|ITGB2|CXCL9|PIK3CG|SFTPD|SYK|TRPM2|CORO1A|TBX21|ADGRE2|CRTAM|SLAMF8|MYO1G|JAML|CCR2	-2.9
GO Biological Processes	19	GO:0050729	positive regulation of inflammatory response	19_GO:0048518 positive regulation of biological process	-4.5	3.9	5.4	30286	153	655	13	2	0.54	695|718|1660|3430|3458|3949|4818|5294|9173|56670|63940|81030|729230	BTK|C3|DHX9|IFI35|IFNG|LDLR|NKG7|PIK3CG|IL1RL1|SUCNR1|GPSM3|ZBP1|CCR2	-2.9
GO Biological Processes	19	GO:0002710	negative regulation of T cell mediated immunity	19_GO:0002376 immune system process	-4.5	9.6	6.9	30286	29	655	6	0.92	0.37	3071|3134|3575|3821|3824|30009	NCKAP1L|HLA-F|IL7R|KLRC1|KLRD1|TBX21	-2.9
GO Biological Processes	19	GO:0009125	nucleoside monophosphate catabolic process	19_GO:0008152 metabolic process	-4.5	13	7.5	30286	18	655	5	0.76	0.34	272|1807|3251|7498|51733	AMPD3|DPYS|HPRT1|XDH|UPB1	-2.9
GO Biological Processes	19	GO:0001959	regulation of cytokine-mediated signaling pathway	19_GO:0050896 response to stimulus	-4.5	3.7	5.3	30286	177	655	14	2.1	0.57	972|2672|3263|4938|6773|6850|7294|7805|9636|11277|81030|84166|149095|204851	CD74|GFI1|HPX|OAS1|STAT2|SYK|TXK|LAPTM5|ISG15|TREX1|ZBP1|NLRC5|DCST1|HIPK1	-2.8
GO Biological Processes	19	GO:0050853	B cell receptor signaling pathway	19_GO:0002376 immune system process	-4.5	6.4	6.1	30286	58	655	8	1.2	0.43	695|3071|3495|3702|6850|7462|29760|55024	BTK|NCKAP1L|IGHD|ITK|SYK|LAT2|BLNK|BANK1	-2.8
GO Biological Processes	19	GO:0030029	actin filament-based process	19_GO:0009987 cellular process	-4.5	2.3	4.7	30286	614	655	30	4.6	0.82	199|752|800|1794|2017|2037|2255|3071|3717|3753|3781|4542|4703|6711|7114|7305|10008|10458|10788|10810|11151|23136|23224|23327|55761|57553|64005|80774|116986|221472	AIF1|FMNL1|CALD1|DOCK2|CTTN|EPB41L2|FGF10|NCKAP1L|JAK2|KCNE1|KCNN2|MYO1F|NEB|SPTBN1|TMSB4X|TYROBP|KCNE3|BAIAP2|IQGAP2|WASF3|CORO1A|EPB41L3|SYNE2|NEDD4L|TTC17|MICAL3|MYO1G|LIMD2|AGAP2|FGD2	-2.8
GO Biological Processes	19	GO:0010518	positive regulation of phospholipase activity	19_GO:0065007 biological regulation	-4.5	7.5	6.4	30286	43	655	7	1.1	0.4	148|552|942|3702|5330|7294|9290	ADRA1A|AVPR1A|CD86|ITK|PLCB2|TXK|GPR55	-2.8
GO Biological Processes	19	GO:0043299	leukocyte degranulation	19_GO:0002376 immune system process	-4.5	7.5	6.4	30286	43	655	7	1.1	0.4	695|4818|5294|6850|7462|11151|284021	BTK|NKG7|PIK3CG|SYK|LAT2|CORO1A|MILR1	-2.8
GO Biological Processes	19	GO:0031638	zymogen activation	19_GO:0008152 metabolic process	-4.5	7.5	6.4	30286	43	655	7	1.1	0.4	1512|2161|3818|5328|5641|5648|51279	CTSH|F12|KLKB1|PLAU|LGMN|MASP1|C1RL	-2.8
GO Biological Processes	19	GO:0006091	generation of precursor metabolites and energy	19_GO:0008152 metabolic process	-4.4	2.6	4.8	30286	410	655	23	3.5	0.72	34|126|127|178|506|552|847|1312|1340|1544|2232|3155|4129|4688|8608|8630|9942|10840|11277|23530|55753|83943|84883	ACADM|ADH1C|ADH4|AGL|ATP5F1B|AVPR1A|CAT|COMT|COX6B1|CYP1A2|FDXR|HMGCL|MAOB|NCF2|RDH16|HSD17B6|XYLB|ALDH1L1|TREX1|NNT|OGDHL|IMMP2L|AIFM2	-2.8
GO Biological Processes	19	GO:0170033	L-amino acid metabolic process	19_GO:0008152 metabolic process	-4.4	3.9	5.3	30286	156	655	13	2	0.54	275|443|2954|4942|5009|8942|10249|51268|54363|64902|113675|131669|137872	AMT|ASPA|GSTZ1|OAT|OTC|KYNU|GLYAT|PIPOX|HAO1|AGXT2|SDSL|UROC1|ADHFE1	-2.8
GO Biological Processes	19	GO:0055080	monoatomic cation homeostasis	19_GO:0042592 homeostatic process	-4.4	2.4	4.7	30286	497	655	26	4	0.76	348|356|489|492|506|552|567|1182|1312|1318|1356|2512|3263|3778|5291|5371|7036|7225|8671|26505|51151|51218|54734|55013|56833|729230	APOE|FASLG|ATP2A3|ATP2B3|ATP5F1B|AVPR1A|B2M|CLCN3|COMT|SLC31A2|CP|FTL|HPX|KCNMA1|PIK3CB|PML|TFR2|TRPC6|SLC4A4|CNNM3|SLC45A2|GLRX5|RAB39A|MCUB|SLAMF8|CCR2	-2.8
GO Biological Processes	19	GO:0006635	fatty acid beta-oxidation	19_GO:0008152 metabolic process	-4.4	6.3	6	30286	59	655	8	1.2	0.43	33|34|1666|1962|3028|3712|11001|55862	ACADL|ACADM|DECR1|EHHADH|HSD17B10|IVD|SLC27A2|ECHDC1	-2.8
GO Biological Processes	19	GO:0170035	L-amino acid catabolic process	19_GO:0008152 metabolic process	-4.4	6.3	6	30286	59	655	8	1.2	0.43	275|2954|4942|8942|51268|64902|113675|137872	AMT|GSTZ1|OAT|KYNU|PIPOX|AGXT2|SDSL|ADHFE1	-2.8
GO Biological Processes	19	GO:0071226	cellular response to molecule of fungal origin	19_GO:0044419 biological process involved in interspecies interaction between organisms	-4.4	35	10	30286	4	655	3	0.46	0.26	695|6850|388325	BTK|SYK|SCIMP	-2.8
GO Biological Processes	19	GO:0002584	negative regulation of antigen processing and presentation of peptide antigen	19_GO:0002376 immune system process	-4.4	35	10	30286	4	655	3	0.46	0.26	3111|3112|55080	HLA-DOA|HLA-DOB|TAPBPL	-2.8
GO Biological Processes	19	GO:0002414	immunoglobulin transcytosis in epithelial cells	19_GO:0051179 localization	-4.4	35	10	30286	4	655	3	0.46	0.26	2217|9214|64284	FCGRT|FCMR|RAB17	-2.8
GO Biological Processes	19	GO:0052547	regulation of peptidase activity	19_GO:0008152 metabolic process	-4.4	2.9	4.9	30286	304	655	19	2.9	0.66	12|356|489|710|1364|1512|2537|3717|3827|3965|5272|5641|5696|5698|6850|7498|7805|8530|130399	SERPINA3|FASLG|ATP2A3|SERPING1|CLDN4|CTSH|IFI6|JAK2|KNG1|LGALS9|SERPINB9|LGMN|PSMB8|PSMB9|SYK|XDH|LAPTM5|CST7|ACVR1C	-2.8
GO Biological Processes	19	GO:0051056	regulation of small GTPase mediated signal transduction	19_GO:0050896 response to stimulus	-4.4	2.9	4.9	30286	304	655	19	2.9	0.66	29|348|393|1794|2255|4649|5291|5294|5962|6453|7249|9138|9289|9290|51571|54869|55843|84636|221472	ABR|APOE|ARHGAP4|DOCK2|FGF10|MYO9A|PIK3CB|PIK3CG|RDX|ITSN1|TSC2|ARHGEF1|ADGRG1|GPR55|CYRIB|EPS8L1|ARHGAP15|GPR174|FGD2	-2.8
GO Biological Processes	19	GO:0031295	T cell costimulation	19_GO:0002376 immune system process	-4.4	7.4	6.3	30286	44	655	7	1.1	0.4	916|921|942|10673|22914|29851|80380	CD3E|CD5|CD86|TNFSF13B|KLRK1|ICOS|PDCD1LG2	-2.8
GO Biological Processes	19	GO:0098883	synapse pruning	19_GO:0009987 cellular process	-4.4	18	8.2	30286	10	655	4	0.61	0.3	712|713|714|718	C1QA|C1QB|C1QC|C3	-2.8
GO Biological Processes	19	GO:0001915	negative regulation of T cell mediated cytotoxicity	19_GO:0002376 immune system process	-4.4	18	8.2	30286	10	655	4	0.61	0.3	3071|3575|3821|3824	NCKAP1L|IL7R|KLRC1|KLRD1	-2.8
GO Biological Processes	19	GO:0032496	response to lipopolysaccharide	19_GO:0044419 biological process involved in interspecies interaction between organisms	-4.3	2.8	4.8	30286	333	655	20	3.1	0.67	356|695|717|942|1728|2255|2672|3587|3717|3965|4064|4129|4283|5732|9450|22914|23097|26191|80380|129607	FASLG|BTK|C2|CD86|NQO1|FGF10|GFI1|IL10RA|JAK2|LGALS9|CD180|MAOB|CXCL9|PTGER2|LY86|KLRK1|CDK19|PTPN22|PDCD1LG2|CMPK2	-2.7
GO Biological Processes	19	GO:0009072	aromatic amino acid metabolic process	19_GO:0008152 metabolic process	-4.3	8.9	6.6	30286	31	655	6	0.92	0.37	2954|6999|7166|8942|51151|169355	GSTZ1|TDO2|TPH1|KYNU|SLC45A2|IDO2	-2.7
GO Biological Processes	19	GO:0001782	B cell homeostasis	19_GO:0042592 homeostatic process	-4.3	8.9	6.6	30286	31	655	6	0.92	0.37	3071|3575|10673|54440|55619|139818	NCKAP1L|IL7R|TNFSF13B|SASH3|DOCK10|DOCK11	-2.7
GO Biological Processes	19	GO:0060338	regulation of type I interferon-mediated signaling pathway	19_GO:0044419 biological process involved in interspecies interaction between organisms	-4.3	7.2	6.2	30286	45	655	7	1.1	0.4	4938|6773|9636|11277|81030|84166|149095	OAS1|STAT2|ISG15|TREX1|ZBP1|NLRC5|DCST1	-2.7
GO Biological Processes	19	GO:0031294	lymphocyte costimulation	19_GO:0002376 immune system process	-4.3	7.2	6.2	30286	45	655	7	1.1	0.4	916|921|942|10673|22914|29851|80380	CD3E|CD5|CD86|TNFSF13B|KLRK1|ICOS|PDCD1LG2	-2.7
GO Biological Processes	19	GO:0006633	fatty acid biosynthetic process	19_GO:0008152 metabolic process	-4.3	4.3	5.4	30286	117	655	11	1.7	0.5	972|1544|1565|2948|5742|9388|9415|11332|27306|123876|341392	CD74|CYP1A2|CYP2D6|GSTM4|PTGS1|LIPG|FADS2|ACOT7|HPGDS|ACSM2A|ACSM4	-2.7
GO Biological Processes	19	GO:0140352	export from cell	19_GO:0051179 localization	-4.3	2.4	4.7	30286	476	655	25	3.8	0.75	492|695|1312|2255|3753|4818|5294|5551|6453|6850|7166|7462|8671|8825|10008|11151|26056|54843|56670|57553|64005|130399|284021|338557|340307	ATP2B3|BTK|COMT|FGF10|KCNE1|NKG7|PIK3CG|PRF1|ITSN1|SYK|TPH1|LAT2|SLC4A4|LIN7A|KCNE3|CORO1A|RAB11FIP5|SYTL2|SUCNR1|MICAL3|MYO1G|ACVR1C|MILR1|FFAR4|CTAGE6	-2.7
GO Biological Processes	19	GO:0031667	response to nutrient levels	19_GO:0050896 response to stimulus	-4.3	2.4	4.6	30286	479	655	25	3.8	0.75	34|153|178|213|348|717|847|1312|1592|1728|2350|2771|3949|4193|4982|5009|6009|6772|7249|8942|9388|23530|51100|84879|130399	ACADM|ADRB1|AGL|ALB|APOE|C2|CAT|COMT|CYP26A1|NQO1|FOLR2|GNAI2|LDLR|MDM2|TNFRSF11B|OTC|RHEB|STAT1|TSC2|KYNU|LIPG|NNT|SH3GLB1|MFSD2A|ACVR1C	-2.6
GO Biological Processes	19	GO:0090207	regulation of triglyceride metabolic process	19_GO:0008152 metabolic process	-4.3	7	6.1	30286	46	655	7	1.1	0.4	13|337|348|718|3949|5294|84879	AADAC|APOA4|APOE|C3|LDLR|PIK3CG|MFSD2A	-2.6
GO Biological Processes	19	GO:0045953	negative regulation of natural killer cell mediated cytotoxicity	19_GO:0044419 biological process involved in interspecies interaction between organisms	-4.3	12	7	30286	20	655	5	0.76	0.34	3134|3821|3824|3965|5272	HLA-F|KLRC1|KLRD1|LGALS9|SERPINB9	-2.6
GO Biological Processes	19	GO:0002448	mast cell mediated immunity	19_GO:0002376 immune system process	-4.3	8.7	6.5	30286	32	655	6	0.92	0.37	695|5272|5294|6850|7462|284021	BTK|SERPINB9|PIK3CG|SYK|LAT2|MILR1	-2.6
GO Biological Processes	19	GO:0170039	proteinogenic amino acid metabolic process	19_GO:0008152 metabolic process	-4.2	3.9	5.2	30286	141	655	12	1.8	0.52	275|443|2954|4942|5009|10249|51268|54363|64902|113675|131669|137872	AMT|ASPA|GSTZ1|OAT|OTC|GLYAT|PIPOX|HAO1|AGXT2|SDSL|UROC1|ADHFE1	-2.6
GO Biological Processes	19	GO:0030001	metal ion transport	19_GO:0051179 localization	-4.2	2.2	4.5	30286	634	655	30	4.6	0.82	148|356|489|492|567|1318|1356|2512|2829|3263|3753|3778|3781|5330|5446|6568|6574|7036|7225|7226|8671|9424|10008|11151|51393|54716|55013|55089|55238|200010	ADRA1A|FASLG|ATP2A3|ATP2B3|B2M|SLC31A2|CP|FTL|XCR1|HPX|KCNE1|KCNMA1|KCNN2|PLCB2|PON3|SLC17A1|SLC20A1|TFR2|TRPC6|TRPM2|SLC4A4|KCNK6|KCNE3|CORO1A|TRPV2|SLC6A20|MCUB|SLC38A4|SLC38A7|SLC5A9	-2.6
GO Biological Processes	19	GO:0007204	positive regulation of cytosolic calcium ion concentration	19_GO:0065007 biological regulation	-4.2	3.6	5.1	30286	165	655	13	2	0.54	148|552|2829|2833|3717|3827|5294|5732|7225|10663|10803|338557|729230	ADRA1A|AVPR1A|XCR1|CXCR3|JAK2|KNG1|PIK3CG|PTGER2|TRPC6|CXCR6|CCR9|FFAR4|CCR2	-2.6
GO Biological Processes	19	GO:1903900	regulation of viral life cycle	19_GO:0016032 viral process	-4.2	3.9	5.1	30286	143	655	12	1.8	0.52	684|920|972|3965|4938|4939|7726|8519|9636|53840|64135|91543	BST2|CD4|CD74|LGALS9|OAS1|OAS2|TRIM26|IFITM1|ISG15|TRIM34|IFIH1|RSAD2	-2.6
GO Biological Processes	19	GO:0032928	regulation of superoxide anion generation	19_GO:0008152 metabolic process	-4.1	11	6.8	30286	21	655	5	0.76	0.34	2771|3689|5446|6850|7305	GNAI2|ITGB2|PON3|SYK|TYROBP	-2.5
GO Biological Processes	19	GO:0002716	negative regulation of natural killer cell mediated immunity	19_GO:0044419 biological process involved in interspecies interaction between organisms	-4.1	11	6.8	30286	21	655	5	0.76	0.34	3134|3821|3824|3965|5272	HLA-F|KLRC1|KLRD1|LGALS9|SERPINB9	-2.5
GO Biological Processes	19	GO:0045834	positive regulation of lipid metabolic process	19_GO:0048518 positive regulation of biological process	-4.1	4.1	5.2	30286	123	655	11	1.7	0.5	13|337|348|552|972|1601|3458|3949|27329|84879|345275	AADAC|APOA4|APOE|AVPR1A|CD74|DAB2|IFNG|LDLR|ANGPTL3|MFSD2A|HSD17B13	-2.5
GO Biological Processes	19	GO:0032653	regulation of interleukin-10 production	19_GO:0032501 multicellular organismal process	-4.1	5.7	5.6	30286	65	655	8	1.2	0.43	695|3965|5590|6850|7305|9636|54440|80380	BTK|LGALS9|PRKCZ|SYK|TYROBP|ISG15|SASH3|PDCD1LG2	-2.5
GO Biological Processes	19	GO:0043368	positive T cell selection	19_GO:0002376 immune system process	-4.1	8.2	6.2	30286	34	655	6	0.92	0.37	915|916|972|1794|30009|114836	CD3D|CD3E|CD74|DOCK2|TBX21|SLAMF6	-2.5
GO Biological Processes	19	GO:0002828	regulation of type 2 immune response	19_GO:0002376 immune system process	-4.1	8.2	6.2	30286	34	655	6	0.92	0.37	942|972|5590|30009|91543|729230	CD86|CD74|PRKCZ|TBX21|RSAD2|CCR2	-2.5
GO Biological Processes	19	GO:0006869	lipid transport	19_GO:0051179 localization	-4.1	2.7	4.6	30286	348	655	20	3.1	0.67	337|346|348|1191|1312|2760|3949|4481|6579|9388|10351|10396|10599|10998|11001|23780|55911|57476|83850|84879	APOA4|APOC4|APOE|CLU|COMT|GM2A|LDLR|MSR1|SLCO1A2|LIPG|ABCA8|ATP8A1|SLCO1B1|SLC27A5|SLC27A2|APOL2|APOBR|GRAMD1B|ESYT3|MFSD2A	-2.5
GO Biological Processes	19	GO:0019915	lipid storage	19_GO:0051179 localization	-4.1	6.6	5.8	30286	49	655	7	1.1	0.4	348|2760|26580|27329|57674|84649|130399	APOE|GM2A|BSCL2|ANGPTL3|RNF213|DGAT2|ACVR1C	-2.5
GO Biological Processes	19	GO:0033559	unsaturated fatty acid metabolic process	19_GO:0008152 metabolic process	-4.1	4.4	5.2	30286	104	655	10	1.5	0.48	972|1312|1544|1553|1565|4259|5742|9415|27306|113612	CD74|COMT|CYP1A2|CYP2A13|CYP2D6|MGST3|PTGS1|FADS2|HPGDS|CYP2U1	-2.5
GO Biological Processes	19	GO:0005975	carbohydrate metabolic process	19_GO:0008152 metabolic process	-4.1	2.4	4.5	30286	435	655	23	3.5	0.72	34|178|1312|2760|2990|3425|3795|4126|4351|4758|4938|5973|8972|9942|23553|27329|55277|55753|64847|84649|124872|130589|100131187	ACADM|AGL|COMT|GM2A|GUSB|IDUA|KHK|MANBA|MPI|NEU1|OAS1|RENBP|MGAM|XYLB|HYAL4|ANGPTL3|FGGY|OGDHL|SPATA20|DGAT2|B4GALNT2|GALM|TSTD1	-2.5
GO Biological Processes	19	GO:0009083	branched-chain amino acid catabolic process	19_GO:0008152 metabolic process	-4	11	6.6	30286	22	655	5	0.76	0.34	1629|3028|3155|3712|56922	DBT|HSD17B10|HMGCL|IVD|MCCC1	-2.5
GO Biological Processes	19	GO:0030163	protein catabolic process	19_GO:0008152 metabolic process	-4	2.1	4.3	30286	711	655	32	4.9	0.84	695|1191|1512|1521|1522|1728|2990|3001|3425|3949|4126|4193|5371|5641|5696|5698|7726|9246|9354|9636|10537|10869|10956|11060|23327|30009|51191|57674|79084|79845|80263|149095	BTK|CLU|CTSH|CTSW|CTSZ|NQO1|GUSB|GZMA|IDUA|LDLR|MANBA|MDM2|PML|LGMN|PSMB8|PSMB9|TRIM26|UBE2L6|UBE4A|ISG15|UBD|USP19|OS9|WWP2|NEDD4L|TBX21|HERC5|RNF213|WDR77|RNF122|TRIM45|DCST1	-2.4
GO Biological Processes	19	GO:0045059	positive thymic T cell selection	19_GO:0002376 immune system process	-4	15	7.4	30286	12	655	4	0.61	0.3	915|916|972|1794	CD3D|CD3E|CD74|DOCK2	-2.4
GO Biological Processes	19	GO:0046164	alcohol catabolic process	19_GO:0008152 metabolic process	-4	7.9	6.1	30286	35	655	6	0.92	0.37	127|6718|6783|8578|54363|55586	ADH4|AKR1D1|SULT1E1|SCARF1|HAO1|MIOX	-2.4
GO Biological Processes	19	GO:0032673	regulation of interleukin-4 production	19_GO:0032501 multicellular organismal process	-4	7.9	6.1	30286	35	655	6	0.92	0.37	916|942|3965|5590|6850|54440	CD3E|CD86|LGALS9|PRKCZ|SYK|SASH3	-2.4
GO Biological Processes	19	GO:0030595	leukocyte chemotaxis	19_GO:0040011 locomotion	-4	3.7	5	30286	148	655	12	1.8	0.52	3071|3689|4283|5294|6441|6850|7226|11151|30817|56833|120425|729230	NCKAP1L|ITGB2|CXCL9|PIK3CG|SFTPD|SYK|TRPM2|CORO1A|ADGRE2|SLAMF8|JAML|CCR2	-2.4
GO Biological Processes	19	GO:0150076	neuroinflammatory response	19_GO:0050896 response to stimulus	-4	6.5	5.8	30286	50	655	7	1.1	0.4	199|712|1191|3458|3689|3717|7305	AIF1|C1QA|CLU|IFNG|ITGB2|JAK2|TYROBP	-2.4
GO Biological Processes	19	GO:0046651	lymphocyte proliferation	19_GO:0002376 immune system process	-4	4	5.1	30286	126	655	11	1.7	0.5	916|1794|3070|3251|3575|4064|5294|10673|11151|54440|57678	CD3E|DOCK2|HELLS|HPRT1|IL7R|CD180|PIK3CG|TNFSF13B|CORO1A|SASH3|GPAM	-2.4
GO Biological Processes	19	GO:0006805	xenobiotic metabolic process	19_GO:0050896 response to stimulus	-4	4	5.1	30286	126	655	11	1.7	0.5	13|1544|1553|1565|1592|1728|2948|6579|10249|10599|113612	AADAC|CYP1A2|CYP2A13|CYP2D6|CYP26A1|NQO1|GSTM4|SLCO1A2|GLYAT|SLCO1B1|CYP2U1	-2.4
GO Biological Processes	19	GO:0002238	response to molecule of fungal origin	19_GO:0044419 biological process involved in interspecies interaction between organisms	-4	28	8.9	30286	5	655	3	0.46	0.26	695|6850|388325	BTK|SYK|SCIMP	-2.4
GO Biological Processes	19	GO:0019441	tryptophan catabolic process to kynurenine	19_GO:0008152 metabolic process	-4	28	8.9	30286	5	655	3	0.46	0.26	6999|8942|169355	TDO2|KYNU|IDO2	-2.4
GO Biological Processes	19	GO:0051048	negative regulation of secretion	19_GO:0051179 localization	-4	3.5	4.9	30286	173	655	13	2	0.54	348|972|2771|3071|3134|3965|4129|8832|26056|91543|130399|338557|729230	APOE|CD74|GNAI2|NCKAP1L|HLA-F|LGALS9|MAOB|CD84|RAB11FIP5|RSAD2|ACVR1C|FFAR4|CCR2	-2.4
GO Biological Processes	19	GO:0071346	cellular response to type II interferon	19_GO:0044419 biological process involved in interspecies interaction between organisms	-4	4.3	5.1	30286	107	655	10	1.5	0.48	199|356|2633|3263|3458|3594|3717|3965|6772|163351	AIF1|FASLG|GBP1|HPX|IFNG|IL12RB1|JAK2|LGALS9|STAT1|GBP6	-2.4
GO Biological Processes	19	GO:0006911	phagocytosis, engulfment	19_GO:0051179 localization	-4	7.7	6	30286	36	655	6	0.92	0.37	199|1182|3689|4481|26762|51411	AIF1|CLCN3|ITGB2|MSR1|HAVCR1|BIN2	-2.4
GO Biological Processes	19	GO:0002228	natural killer cell mediated immunity	19_GO:0044419 biological process involved in interspecies interaction between organisms	-4	7.7	6	30286	36	655	6	0.92	0.37	914|3824|4068|4818|11151|22914	CD2|KLRD1|SH2D1A|NKG7|CORO1A|KLRK1	-2.4
GO Biological Processes	19	GO:0045920	negative regulation of exocytosis	19_GO:0051179 localization	-4	7.7	6	30286	36	655	6	0.92	0.37	2771|3071|3134|3965|8832|729230	GNAI2|NCKAP1L|HLA-F|LGALS9|CD84|CCR2	-2.4
GO Biological Processes	19	GO:1990840	response to lectin	19_GO:0050896 response to stimulus	-3.9	10	6.5	30286	23	655	5	0.76	0.34	3821|3824|6850|7305|22914	KLRC1|KLRD1|SYK|TYROBP|KLRK1	-2.4
GO Biological Processes	19	GO:0002223	stimulatory C-type lectin receptor signaling pathway	19_GO:0044419 biological process involved in interspecies interaction between organisms	-3.9	10	6.5	30286	23	655	5	0.76	0.34	3821|3824|6850|7305|22914	KLRC1|KLRD1|SYK|TYROBP|KLRK1	-2.4
GO Biological Processes	19	GO:1990858	cellular response to lectin	19_GO:0050896 response to stimulus	-3.9	10	6.5	30286	23	655	5	0.76	0.34	3821|3824|6850|7305|22914	KLRC1|KLRD1|SYK|TYROBP|KLRK1	-2.4
GO Biological Processes	19	GO:0050868	negative regulation of T cell activation	19_GO:0002376 immune system process	-3.9	3.9	5	30286	129	655	11	1.7	0.5	942|972|3965|6441|7805|26191|30009|55824|56253|79679|80380	CD86|CD74|LGALS9|SFTPD|LAPTM5|PTPN22|TBX21|PAG1|CRTAM|VTCN1|PDCD1LG2	-2.4
GO Biological Processes	19	GO:0015918	sterol transport	19_GO:0051179 localization	-3.9	4.7	5.2	30286	88	655	9	1.4	0.45	337|348|1191|1312|3949|4481|9388|10351|57476	APOA4|APOE|CLU|COMT|LDLR|MSR1|LIPG|ABCA8|GRAMD1B	-2.3
GO Biological Processes	19	GO:0046889	positive regulation of lipid biosynthetic process	19_GO:0048518 positive regulation of biological process	-3.9	4.7	5.2	30286	88	655	9	1.4	0.45	337|348|552|972|1601|3458|3949|84879|345275	APOA4|APOE|AVPR1A|CD74|DAB2|IFNG|LDLR|MFSD2A|HSD17B13	-2.3
GO Biological Processes	19	GO:1903531	negative regulation of secretion by cell	19_GO:0051179 localization	-3.9	3.7	4.9	30286	152	655	12	1.8	0.52	348|2771|3071|3134|3965|4129|8832|26056|91543|130399|338557|729230	APOE|GNAI2|NCKAP1L|HLA-F|LGALS9|MAOB|CD84|RAB11FIP5|RSAD2|ACVR1C|FFAR4|CCR2	-2.3
GO Biological Processes	19	GO:0038093	Fc receptor signaling pathway	19_GO:0002376 immune system process	-3.9	6.2	5.6	30286	52	655	7	1.1	0.4	695|919|6850|9214|64005|131450|196051	BTK|CD247|SYK|FCMR|MYO1G|CD200R1|PLPP4	-2.3
GO Biological Processes	19	GO:0043410	positive regulation of MAPK cascade	19_GO:0048518 positive regulation of biological process	-3.9	2.3	4.4	30286	475	655	24	3.7	0.73	148|348|367|920|972|2255|2771|2861|3717|3965|5294|5590|5795|6850|7498|7805|9046|9290|26191|55024|113277|115352|338557|388325	ADRA1A|APOE|AR|CD4|CD74|FGF10|GNAI2|GPR37|JAK2|LGALS9|PIK3CG|PRKCZ|PTPRJ|SYK|XDH|LAPTM5|DOK2|GPR55|PTPN22|BANK1|TMEM106A|FCRL3|FFAR4|SCIMP	-2.3
GO Biological Processes	19	GO:0032943	mononuclear cell proliferation	19_GO:0009987 cellular process	-3.9	3.9	4.9	30286	130	655	11	1.7	0.5	916|1794|3070|3251|3575|4064|5294|10673|11151|54440|57678	CD3E|DOCK2|HELLS|HPRT1|IL7R|CD180|PIK3CG|TNFSF13B|CORO1A|SASH3|GPAM	-2.3
GO Biological Processes	19	GO:0060333	type II interferon-mediated signaling pathway	19_GO:0044419 biological process involved in interspecies interaction between organisms	-3.9	14	7.1	30286	13	655	4	0.61	0.3	3263|3458|3717|6772	HPX|IFNG|JAK2|STAT1	-2.3
GO Biological Processes	19	GO:2000379	positive regulation of reactive oxygen species metabolic process	19_GO:0048518 positive regulation of biological process	-3.9	5.3	5.3	30286	70	655	8	1.2	0.43	1182|2771|3689|6850|7305|7498|10901|23530	CLCN3|GNAI2|ITGB2|SYK|TYROBP|XDH|DHRS4|NNT	-2.3
GO Biological Processes	19	GO:0050672	negative regulation of lymphocyte proliferation	19_GO:0002376 immune system process	-3.9	4.7	5.2	30286	89	655	9	1.4	0.45	695|942|3635|3965|6441|7305|56253|79679|80380	BTK|CD86|INPP5D|LGALS9|SFTPD|TYROBP|CRTAM|VTCN1|PDCD1LG2	-2.3
GO Biological Processes	19	GO:0061024	membrane organization	19_GO:0009987 cellular process	-3.9	2	4.2	30286	760	655	33	5	0.85	199|337|348|356|914|1182|1191|1639|1794|2350|3689|4481|6711|7805|10396|10458|11151|23136|26762|51100|51411|54734|54947|55353|56904|57142|57476|83547|83597|84879|91663|149095|163590	AIF1|APOA4|APOE|FASLG|CD2|CLCN3|CLU|DCTN1|DOCK2|FOLR2|ITGB2|MSR1|SPTBN1|LAPTM5|ATP8A1|BAIAP2|CORO1A|EPB41L3|HAVCR1|SH3GLB1|BIN2|RAB39A|LPCAT2|LAPTM4B|SH3GLB2|RTN4|GRAMD1B|RILP|RTP3|MFSD2A|MYADM|DCST1|TOR1AIP2	-2.3
GO Biological Processes	19	GO:0050855	regulation of B cell receptor signaling pathway	19_GO:0002376 immune system process	-3.9	9.6	6.3	30286	24	655	5	0.76	0.34	933|9214|9404|26191|115352	CD22|FCMR|LPXN|PTPN22|FCRL3	-2.3
GO Biological Processes	19	GO:0046641	positive regulation of alpha-beta T cell proliferation	19_GO:0002376 immune system process	-3.9	9.6	6.3	30286	24	655	5	0.76	0.34	916|3717|3965|6850|729230	CD3E|JAK2|LGALS9|SYK|CCR2	-2.3
GO Biological Processes	19	GO:0052548	regulation of endopeptidase activity	19_GO:0008152 metabolic process	-3.8	2.8	4.5	30286	280	655	17	2.6	0.62	12|356|489|710|2537|3717|3827|3965|5272|5641|5696|5698|6850|7498|7805|8530|130399	SERPINA3|FASLG|ATP2A3|SERPING1|IFI6|JAK2|KNG1|LGALS9|SERPINB9|LGMN|PSMB8|PSMB9|SYK|XDH|LAPTM5|CST7|ACVR1C	-2.3
GO Biological Processes	19	GO:0032945	negative regulation of mononuclear cell proliferation	19_GO:0048519 negative regulation of biological process	-3.8	4.6	5.1	30286	90	655	9	1.4	0.45	695|942|3635|3965|6441|7305|56253|79679|80380	BTK|CD86|INPP5D|LGALS9|SFTPD|TYROBP|CRTAM|VTCN1|PDCD1LG2	-2.3
GO Biological Processes	19	GO:0015850	organic hydroxy compound transport	19_GO:0051179 localization	-3.8	3.4	4.7	30286	179	655	13	2	0.54	337|348|1191|1312|3949|4481|6579|6850|9388|10351|10599|10998|57476	APOA4|APOE|CLU|COMT|LDLR|MSR1|SLCO1A2|SYK|LIPG|ABCA8|SLCO1B1|SLC27A5|GRAMD1B	-2.3
GO Biological Processes	19	GO:0034340	response to type I interferon	19_GO:0044419 biological process involved in interspecies interaction between organisms	-3.8	6	5.5	30286	54	655	7	1.1	0.4	4939|6772|6773|8519|9636|11277|64135	OAS2|STAT1|STAT2|IFITM1|ISG15|TREX1|IFIH1	-2.3
GO Biological Processes	19	GO:0043068	positive regulation of programmed cell death	19_GO:0048518 positive regulation of biological process	-3.8	2.2	4.2	30286	574	655	27	4.1	0.78	356|1191|1512|1728|2633|3001|3458|3635|3676|3717|3778|3827|3965|5291|5371|5524|5551|5654|6850|7805|10537|23097|28984|79845|81030|84883|130399	FASLG|CLU|CTSH|NQO1|GBP1|GZMA|IFNG|INPP5D|ITGA4|JAK2|KCNMA1|KNG1|LGALS9|PIK3CB|PML|PTPA|PRF1|HTRA1|SYK|LAPTM5|UBD|CDK19|RGCC|RNF122|ZBP1|AIFM2|ACVR1C	-2.2
GO Biological Processes	19	GO:0043408	regulation of MAPK cascade	19_GO:0050896 response to stimulus	-3.8	2.1	4.2	30286	669	655	30	4.6	0.82	148|348|367|920|972|1601|2192|2255|2633|2771|2861|3717|3965|5291|5294|5590|5795|6850|7498|7805|9046|9290|9402|26191|55024|57447|113277|115352|338557|388325	ADRA1A|APOE|AR|CD4|CD74|DAB2|FBLN1|FGF10|GBP1|GNAI2|GPR37|JAK2|LGALS9|PIK3CB|PIK3CG|PRKCZ|PTPRJ|SYK|XDH|LAPTM5|DOK2|GPR55|GRAP2|PTPN22|BANK1|NDRG2|TMEM106A|FCRL3|FFAR4|SCIMP	-2.2
GO Biological Processes	19	GO:0030301	cholesterol transport	19_GO:0051179 localization	-3.8	5.1	5.2	30286	72	655	8	1.2	0.43	337|348|1191|1312|3949|4481|9388|10351	APOA4|APOE|CLU|COMT|LDLR|MSR1|LIPG|ABCA8	-2.2
GO Biological Processes	19	GO:1905954	positive regulation of lipid localization	19_GO:0051179 localization	-3.8	4.1	4.9	30286	112	655	10	1.5	0.48	346|348|356|718|1601|4481|5444|9388|10351|10396	APOC4|APOE|FASLG|C3|DAB2|MSR1|PON1|LIPG|ABCA8|ATP8A1	-2.2
GO Biological Processes	19	GO:0002483	antigen processing and presentation of endogenous peptide antigen	19_GO:0002376 immune system process	-3.8	9.2	6.1	30286	25	655	5	0.76	0.34	567|3122|3134|4277|6890	B2M|HLA-DRA|HLA-F|MICB|TAP1	-2.2
GO Biological Processes	19	GO:0170040	proteinogenic amino acid catabolic process	19_GO:0008152 metabolic process	-3.8	5.9	5.4	30286	55	655	7	1.1	0.4	275|2954|4942|51268|64902|113675|137872	AMT|GSTZ1|OAT|PIPOX|AGXT2|SDSL|ADHFE1	-2.2
GO Biological Processes	19	GO:0045071	negative regulation of viral genome replication	19_GO:0016032 viral process	-3.8	5.9	5.4	30286	55	655	7	1.1	0.4	684|4938|4939|8519|9636|64135|91543	BST2|OAS1|OAS2|IFITM1|ISG15|IFIH1|RSAD2	-2.2
GO Biological Processes	19	GO:0045063	T-helper 1 cell differentiation	19_GO:0002376 immune system process	-3.7	13	6.8	30286	14	655	4	0.61	0.3	6775|8809|30009|64218	STAT4|IL18R1|TBX21|SEMA4A	-2.2
GO Biological Processes	19	GO:0150146	cell junction disassembly	19_GO:0009987 cellular process	-3.7	13	6.8	30286	14	655	4	0.61	0.3	712|713|714|718	C1QA|C1QB|C1QC|C3	-2.2
GO Biological Processes	19	GO:0098761	cellular response to interleukin-7	19_GO:0050896 response to stimulus	-3.7	13	6.8	30286	14	655	4	0.61	0.3	506|695|3561|3575	ATP5F1B|BTK|IL2RG|IL7R	-2.2
GO Biological Processes	19	GO:0009410	response to xenobiotic stimulus	19_GO:0050896 response to stimulus	-3.7	2.4	4.3	30286	428	655	22	3.4	0.7	13|148|847|969|1312|1544|1553|1565|1592|1728|2948|3071|3339|4129|4193|4982|5009|6579|6772|10249|10599|113612	AADAC|ADRA1A|CAT|CD69|COMT|CYP1A2|CYP2A13|CYP2D6|CYP26A1|NQO1|GSTM4|NCKAP1L|HSPG2|MAOB|MDM2|TNFRSF11B|OTC|SLCO1A2|STAT1|GLYAT|SLCO1B1|CYP2U1	-2.2
GO Biological Processes	19	GO:0048525	negative regulation of viral process	19_GO:0016032 viral process	-3.7	4.5	5	30286	93	655	9	1.4	0.45	684|4938|4939|6772|7726|8519|9636|64135|91543	BST2|OAS1|OAS2|STAT1|TRIM26|IFITM1|ISG15|IFIH1|RSAD2	-2.2
GO Biological Processes	19	GO:0032020	ISG15-protein conjugation	19_GO:0008152 metabolic process	-3.7	23	8.1	30286	6	655	3	0.46	0.26	9246|9636|51191	UBE2L6|ISG15|HERC5	-2.2
GO Biological Processes	19	GO:0060332	positive regulation of response to type II interferon	19_GO:0044419 biological process involved in interspecies interaction between organisms	-3.7	23	8.1	30286	6	655	3	0.46	0.26	3263|7294|84166	HPX|TXK|NLRC5	-2.2
GO Biological Processes	19	GO:0006552	leucine catabolic process	19_GO:0008152 metabolic process	-3.7	23	8.1	30286	6	655	3	0.46	0.26	3155|3712|56922	HMGCL|IVD|MCCC1	-2.2
GO Biological Processes	19	GO:0060335	positive regulation of type II interferon-mediated signaling pathway	19_GO:0044419 biological process involved in interspecies interaction between organisms	-3.7	23	8.1	30286	6	655	3	0.46	0.26	3263|7294|84166	HPX|TXK|NLRC5	-2.2
GO Biological Processes	19	GO:0002583	regulation of antigen processing and presentation of peptide antigen	19_GO:0002376 immune system process	-3.7	23	8.1	30286	6	655	3	0.46	0.26	3111|3112|55080	HLA-DOA|HLA-DOB|TAPBPL	-2.2
GO Biological Processes	19	GO:0045964	positive regulation of dopamine metabolic process	19_GO:0048518 positive regulation of biological process	-3.7	23	8.1	30286	6	655	3	0.46	0.26	2861|3251|4129	GPR37|HPRT1|MAOB	-2.2
GO Biological Processes	19	GO:0045915	positive regulation of catecholamine metabolic process	19_GO:0048518 positive regulation of biological process	-3.7	23	8.1	30286	6	655	3	0.46	0.26	2861|3251|4129	GPR37|HPRT1|MAOB	-2.2
GO Biological Processes	19	GO:0046434	organophosphate catabolic process	19_GO:0008152 metabolic process	-3.7	3.3	4.6	30286	184	655	13	2	0.54	272|1807|1854|3251|5444|7498|9388|9588|11332|27293|27329|51733|55753	AMPD3|DPYS|DUT|HPRT1|PON1|XDH|LIPG|PRDX6|ACOT7|SMPDL3B|ANGPTL3|UPB1|OGDHL	-2.2
GO Biological Processes	19	GO:0045429	positive regulation of nitric oxide biosynthetic process	19_GO:0048518 positive regulation of biological process	-3.7	6.9	5.6	30286	40	655	6	0.92	0.37	1191|3458|3717|5291|22914|64902	CLU|IFNG|JAK2|PIK3CB|KLRK1|AGXT2	-2.2
GO Biological Processes	19	GO:0040013	negative regulation of locomotion	19_GO:0040011 locomotion	-3.7	2.4	4.2	30286	431	655	22	3.4	0.7	199|348|393|684|727|972|2192|5795|7869|8519|9289|22914|23332|23613|28984|56833|64218|80031|89795|127435|130399|131450	AIF1|APOE|ARHGAP4|BST2|C5|CD74|FBLN1|PTPRJ|SEMA3B|IFITM1|ADGRG1|KLRK1|CLASP1|ZMYND8|RGCC|SLAMF8|SEMA4A|SEMA6D|NAV3|PODN|ACVR1C|CD200R1	-2.2
GO Biological Processes	19	GO:0051051	negative regulation of transport	19_GO:0051179 localization	-3.7	2.3	4.2	30286	462	655	23	3.5	0.72	348|972|2771|3071|3134|3753|3965|4129|8832|9972|10008|10681|10956|11060|11151|23327|26056|50852|54899|91543|130399|338557|729230	APOE|CD74|GNAI2|NCKAP1L|HLA-F|KCNE1|LGALS9|MAOB|CD84|NUP153|KCNE3|GNB5|OS9|WWP2|CORO1A|NEDD4L|RAB11FIP5|TRAT1|PXK|RSAD2|ACVR1C|FFAR4|CCR2	-2.1
GO Biological Processes	19	GO:0006690	icosanoid metabolic process	19_GO:0008152 metabolic process	-3.7	4	4.8	30286	116	655	10	1.5	0.48	972|1312|1544|1553|1565|4259|5742|6850|27306|113612	CD74|COMT|CYP1A2|CYP2A13|CYP2D6|MGST3|PTGS1|SYK|HPGDS|CYP2U1	-2.1
GO Biological Processes	19	GO:0032814	regulation of natural killer cell activation	19_GO:0002376 immune system process	-3.6	6.8	5.5	30286	41	655	6	0.92	0.37	3717|3821|3824|7305|26191|257101	JAK2|KLRC1|KLRD1|TYROBP|PTPN22|ZNF683	-2.1
GO Biological Processes	19	GO:0008360	regulation of cell shape	19_GO:0032502 developmental process	-3.6	3.6	4.6	30286	140	655	11	1.7	0.5	752|3689|5921|5962|10458|10810|11151|23136|55843|64218|221472	FMNL1|ITGB2|RASA1|RDX|BAIAP2|WASF3|CORO1A|EPB41L3|ARHGAP15|SEMA4A|FGD2	-2.1
GO Biological Processes	19	GO:0071639	positive regulation of monocyte chemotactic protein-1 production	19_GO:0048518 positive regulation of biological process	-3.6	12	6.5	30286	15	655	4	0.61	0.3	3965|4938|6850|8832	LGALS9|OAS1|SYK|CD84	-2.1
GO Biological Processes	19	GO:0098760	response to interleukin-7	19_GO:0050896 response to stimulus	-3.6	12	6.5	30286	15	655	4	0.61	0.3	506|695|3561|3575	ATP5F1B|BTK|IL2RG|IL7R	-2.1
GO Biological Processes	19	GO:0008361	regulation of cell size	19_GO:0065007 biological regulation	-3.6	3.2	4.5	30286	188	655	13	2	0.54	348|393|1182|2017|3575|3778|5962|7869|51334|51393|57142|64218|80031	APOE|ARHGAP4|CLCN3|CTTN|IL7R|KCNMA1|RDX|SEMA3B|PRR16|TRPV2|RTN4|SEMA4A|SEMA6D	-2.1
GO Biological Processes	19	GO:0070228	regulation of lymphocyte apoptotic process	19_GO:0050789 regulation of biological process	-3.6	5.6	5.2	30286	58	655	7	1.1	0.4	695|972|3575|3965|57678|94103|155038	BTK|CD74|IL7R|LGALS9|GPAM|ORMDL3|GIMAP8	-2.1
GO Biological Processes	19	GO:0044057	regulation of system process	19_GO:0032501 multicellular organismal process	-3.6	2.1	4.1	30286	561	655	26	4	0.76	148|153|348|489|492|552|1135|1601|1756|2017|2255|3676|3753|3781|4193|5294|5590|8530|10008|10458|10810|23613|29909|84525|84866|94103	ADRA1A|ADRB1|APOE|ATP2A3|ATP2B3|AVPR1A|CHRNA2|DAB2|DMD|CTTN|FGF10|ITGA4|KCNE1|KCNN2|MDM2|PIK3CG|PRKCZ|CST7|KCNE3|BAIAP2|WASF3|ZMYND8|GPR171|HOPX|TMEM25|ORMDL3	-2.1
GO Biological Processes	19	GO:0043029	T cell homeostasis	19_GO:0042592 homeostatic process	-3.6	6.6	5.4	30286	42	655	6	0.92	0.37	3071|3575|11151|27240|57678|84636	NCKAP1L|IL7R|CORO1A|SIT1|GPAM|GPR174	-2
GO Biological Processes	19	GO:0002758	innate immune response-activating signaling pathway	19_GO:0044419 biological process involved in interspecies interaction between organisms	-3.6	3.6	4.6	30286	142	655	11	1.7	0.5	695|3821|3824|4938|6850|7305|22914|64135|79132|115004|388325	BTK|KLRC1|KLRD1|OAS1|SYK|TYROBP|KLRK1|IFIH1|DHX58|CGAS|SCIMP	-2
GO Biological Processes	19	GO:0097006	regulation of plasma lipoprotein particle levels	19_GO:0050789 regulation of biological process	-3.6	5.5	5.1	30286	59	655	7	1.1	0.4	337|348|3949|4481|9388|84649|84879	APOA4|APOE|LDLR|MSR1|LIPG|DGAT2|MFSD2A	-2
GO Biological Processes	19	GO:0070664	negative regulation of leukocyte proliferation	19_GO:0048519 negative regulation of biological process	-3.6	4.2	4.8	30286	98	655	9	1.4	0.45	695|942|3635|3965|6441|7305|56253|79679|80380	BTK|CD86|INPP5D|LGALS9|SFTPD|TYROBP|CRTAM|VTCN1|PDCD1LG2	-2
GO Biological Processes	19	GO:0062207	regulation of pattern recognition receptor signaling pathway	19_GO:0044419 biological process involved in interspecies interaction between organisms	-3.6	3.3	4.5	30286	166	655	12	1.8	0.52	695|2672|3430|11277|26191|27293|57142|79132|91543|115004|115352|197358	BTK|GFI1|IFI35|TREX1|PTPN22|SMPDL3B|RTN4|DHX58|RSAD2|CGAS|FCRL3|NLRC3	-2
GO Biological Processes	19	GO:0050878	regulation of body fluid levels	19_GO:0065007 biological regulation	-3.5	2.5	4.2	30286	353	655	19	2.9	0.66	348|685|710|725|2161|2192|2255|2771|3818|3827|4939|5291|5294|5328|6850|7166|7498|9060|55107	APOE|BTC|SERPING1|C4BPB|F12|FBLN1|FGF10|GNAI2|KLKB1|KNG1|OAS2|PIK3CB|PIK3CG|PLAU|SYK|TPH1|XDH|PAPSS2|ANO1	-2
GO Biological Processes	19	GO:0032940	secretion by cell	19_GO:0051179 localization	-3.5	2.4	4.1	30286	412	655	21	3.2	0.69	695|1312|2255|4818|5294|5551|6453|6850|7166|7462|8825|11151|26056|54843|56670|57553|64005|130399|284021|338557|340307	BTK|COMT|FGF10|NKG7|PIK3CG|PRF1|ITSN1|SYK|TPH1|LAT2|LIN7A|CORO1A|RAB11FIP5|SYTL2|SUCNR1|MICAL3|MYO1G|ACVR1C|MILR1|FFAR4|CTAGE6	-2
GO Biological Processes	19	GO:0002218	activation of innate immune response	19_GO:0044419 biological process involved in interspecies interaction between organisms	-3.5	3.3	4.5	30286	167	655	12	1.8	0.52	695|3821|3824|4938|6850|7305|22914|64135|79132|81030|115004|388325	BTK|KLRC1|KLRD1|OAS1|SYK|TYROBP|KLRK1|IFIH1|DHX58|ZBP1|CGAS|SCIMP	-2
GO Biological Processes	19	GO:0032703	negative regulation of interleukin-2 production	19_GO:0048519 negative regulation of biological process	-3.5	8.3	5.7	30286	28	655	5	0.76	0.34	2633|6441|7805|30009|89795	GBP1|SFTPD|LAPTM5|TBX21|NAV3	-2
GO Biological Processes	19	GO:0001961	positive regulation of cytokine-mediated signaling pathway	19_GO:0048518 positive regulation of biological process	-3.5	5.4	5.1	30286	60	655	7	1.1	0.4	972|2672|3263|7294|7805|81030|84166	CD74|GFI1|HPX|TXK|LAPTM5|ZBP1|NLRC5	-2
GO Biological Processes	19	GO:0045637	regulation of myeloid cell differentiation	19_GO:0002376 immune system process	-3.5	3	4.3	30286	218	655	14	2.1	0.57	567|714|814|920|972|3071|3458|3635|4982|6772|7305|9290|9636|29909	B2M|C1QC|CAMK4|CD4|CD74|NCKAP1L|IFNG|INPP5D|TNFRSF11B|STAT1|TYROBP|GPR55|ISG15|GPR171	-2
GO Biological Processes	19	GO:0055090	acylglycerol homeostasis	19_GO:0042592 homeostatic process	-3.5	6.5	5.3	30286	43	655	6	0.92	0.37	337|346|348|27329|84649|123876	APOA4|APOC4|APOE|ANGPTL3|DGAT2|ACSM2A	-2
GO Biological Processes	19	GO:0042063	gliogenesis	19_GO:0032502 developmental process	-3.5	2.7	4.2	30286	272	655	16	2.4	0.6	443|712|1191|2255|3458|6009|8320|9289|10810|23224|23353|55107|57142|57211|91012|375387	ASPA|C1QA|CLU|FGF10|IFNG|RHEB|EOMES|ADGRG1|WASF3|SYNE2|SUN1|ANO1|RTN4|ADGRG6|CERS5|NRROS	-2
GO Biological Processes	19	GO:0009313	oligosaccharide catabolic process	19_GO:0008152 metabolic process	-3.5	12	6.3	30286	16	655	4	0.61	0.3	2760|4126|4758|8972	GM2A|MANBA|NEU1|MGAM	-2
GO Biological Processes	19	GO:0009074	aromatic amino acid family catabolic process	19_GO:0008152 metabolic process	-3.5	12	6.3	30286	16	655	4	0.61	0.3	2954|6999|8942|169355	GSTZ1|TDO2|KYNU|IDO2	-2
GO Biological Processes	19	GO:0046078	dUMP metabolic process	19_GO:0008152 metabolic process	-3.5	20	7.4	30286	7	655	3	0.46	0.26	1807|1854|51733	DPYS|DUT|UPB1	-2
GO Biological Processes	19	GO:0070106	interleukin-27-mediated signaling pathway	19_GO:0050896 response to stimulus	-3.5	20	7.4	30286	7	655	3	0.46	0.26	4938|4939|6772	OAS1|OAS2|STAT1	-2
GO Biological Processes	19	GO:0022604	regulation of cell morphogenesis	19_GO:0032502 developmental process	-3.5	2.8	4.3	30286	246	655	15	2.3	0.58	752|1364|3689|4649|5921|5962|10458|10810|11151|23136|23327|55843|64218|84879|221472	FMNL1|CLDN4|ITGB2|MYO9A|RASA1|RDX|BAIAP2|WASF3|CORO1A|EPB41L3|NEDD4L|ARHGAP15|SEMA4A|MFSD2A|FGD2	-2
GO Biological Processes	19	GO:0048638	regulation of developmental growth	19_GO:0040007 growth	-3.5	2.5	4.1	30286	330	655	18	2.7	0.64	153|348|367|393|2017|5641|7373|7869|23327|51316|51393|54440|57142|57678|64218|80031|84525|84879	ADRB1|APOE|AR|ARHGAP4|CTTN|LGMN|COL14A1|SEMA3B|NEDD4L|PLAC8|TRPV2|SASH3|RTN4|GPAM|SEMA4A|SEMA6D|HOPX|MFSD2A	-2
GO Biological Processes	19	GO:0071216	cellular response to biotic stimulus	19_GO:0050896 response to stimulus	-3.5	2.8	4.2	30286	247	655	15	2.3	0.58	695|942|2672|3717|4064|4283|6850|9450|22914|23097|26191|51571|80380|129607|388325	BTK|CD86|GFI1|JAK2|CD180|CXCL9|SYK|LY86|KLRK1|CDK19|PTPN22|CYRIB|PDCD1LG2|CMPK2|SCIMP	-2
GO Biological Processes	19	GO:0051924	regulation of calcium ion transport	19_GO:0051179 localization	-3.5	2.8	4.2	30286	247	655	15	2.3	0.58	920|1756|2771|4283|4638|5294|5371|6769|7225|8832|10681|11151|51393|115352|196051	CD4|DMD|GNAI2|CXCL9|MYLK|PIK3CG|PML|STAC|TRPC6|CD84|GNB5|CORO1A|TRPV2|FCRL3|PLPP4	-2
GO Biological Processes	19	GO:0051129	negative regulation of cellular component organization	19_GO:0048519 negative regulation of biological process	-3.5	2	3.9	30286	733	655	31	4.7	0.83	337|348|367|393|567|1191|1601|2672|3949|4193|4591|4683|5590|5962|6711|7114|7249|7869|9183|11151|23332|51571|57142|64218|80031|83540|89795|91663|146691|147841|197358	APOA4|APOE|AR|ARHGAP4|B2M|CLU|DAB2|GFI1|LDLR|MDM2|TRIM37|NBN|PRKCZ|RDX|SPTBN1|TMSB4X|TSC2|SEMA3B|ZW10|CORO1A|CLASP1|CYRIB|RTN4|SEMA4A|SEMA6D|NUF2|NAV3|MYADM|TOM1L2|SPC24|NLRC3	-2
GO Biological Processes	19	GO:0003044	regulation of systemic arterial blood pressure mediated by a chemical signal	19_GO:0032501 multicellular organismal process	-3.5	6.3	5.2	30286	44	655	6	0.92	0.37	148|153|552|1312|1522|56670	ADRA1A|ADRB1|AVPR1A|COMT|CTSZ|SUCNR1	-2
GO Biological Processes	19	GO:0030890	positive regulation of B cell proliferation	19_GO:0002376 immune system process	-3.5	6.3	5.2	30286	44	655	6	0.92	0.37	695|972|3071|10673|54440|115352	BTK|CD74|NCKAP1L|TNFSF13B|SASH3|FCRL3	-2
GO Biological Processes	19	GO:0002293	alpha-beta T cell differentiation involved in immune response	19_GO:0002376 immune system process	-3.5	6.3	5.2	30286	44	655	6	0.92	0.37	6775|8320|8809|30009|64218|114836	STAT4|EOMES|IL18R1|TBX21|SEMA4A|SLAMF6	-2
GO Biological Processes	19	GO:0046006	regulation of activated T cell proliferation	19_GO:0002376 immune system process	-3.5	6.3	5.2	30286	44	655	6	0.92	0.37	3594|3965|8744|56253|57678|80380	IL12RB1|LGALS9|TNFSF9|CRTAM|GPAM|PDCD1LG2	-2
GO Biological Processes	19	GO:0002287	alpha-beta T cell activation involved in immune response	19_GO:0002376 immune system process	-3.5	6.3	5.2	30286	44	655	6	0.92	0.37	6775|8320|8809|30009|64218|114836	STAT4|EOMES|IL18R1|TBX21|SEMA4A|SLAMF6	-2
GO Biological Processes	19	GO:0002688	regulation of leukocyte chemotaxis	19_GO:0040011 locomotion	-3.5	3.8	4.6	30286	123	655	10	1.5	0.48	199|727|972|3071|3965|5641|22914|56833|63940|729230	AIF1|C5|CD74|NCKAP1L|LGALS9|LGMN|KLRK1|SLAMF8|GPSM3|CCR2	-2
GO Biological Processes	19	GO:0008209	androgen metabolic process	19_GO:0008152 metabolic process	-3.4	8	5.6	30286	29	655	5	0.76	0.34	3028|3283|6718|8630|51170	HSD17B10|HSD3B1|AKR1D1|HSD17B6|HSD17B11	-2
GO Biological Processes	19	GO:0002279	mast cell activation involved in immune response	19_GO:0002376 immune system process	-3.4	8	5.6	30286	29	655	5	0.76	0.34	695|5294|6850|7462|284021	BTK|PIK3CG|SYK|LAT2|MILR1	-2
GO Biological Processes	19	GO:0043303	mast cell degranulation	19_GO:0002376 immune system process	-3.4	8	5.6	30286	29	655	5	0.76	0.34	695|5294|6850|7462|284021	BTK|PIK3CG|SYK|LAT2|MILR1	-2
GO Biological Processes	19	GO:0002286	T cell activation involved in immune response	19_GO:0002376 immune system process	-3.4	4.6	4.8	30286	81	655	8	1.2	0.43	972|3683|6775|8320|8809|30009|64218|114836	CD74|ITGAL|STAT4|EOMES|IL18R1|TBX21|SEMA4A|SLAMF6	-1.9
GO Biological Processes	19	GO:0034655	nucleobase-containing compound catabolic process	19_GO:0008152 metabolic process	-3.4	2.5	4.1	30286	332	655	18	2.7	0.64	272|1807|1854|3251|4939|7498|8882|9337|10535|11277|11332|51733|51816|55753|58511|79670|129563|146857	AMPD3|DPYS|DUT|HPRT1|OAS2|XDH|ZPR1|CNOT8|RNASEH2A|TREX1|ACOT7|UPB1|ADA2|OGDHL|DNASE2B|TUT7|DIS3L2|SLFN13	-1.9
GO Biological Processes	19	GO:0031334	positive regulation of protein-containing complex assembly	19_GO:0048518 positive regulation of biological process	-3.4	3.1	4.3	30286	197	655	13	2	0.54	695|1191|1639|2017|3071|3458|6850|9636|10458|23332|26191|51100|89795	BTK|CLU|DCTN1|CTTN|NCKAP1L|IFNG|SYK|ISG15|BAIAP2|CLASP1|PTPN22|SH3GLB1|NAV3	-1.9
GO Biological Processes	19	GO:0030036	actin cytoskeleton organization	19_GO:0009987 cellular process	-3.4	2.1	3.9	30286	544	655	25	3.8	0.75	199|752|800|1794|2017|2037|2255|3071|3717|4542|4703|6711|7114|7305|10458|10788|10810|11151|23136|55761|57553|64005|80774|116986|221472	AIF1|FMNL1|CALD1|DOCK2|CTTN|EPB41L2|FGF10|NCKAP1L|JAK2|MYO1F|NEB|SPTBN1|TMSB4X|TYROBP|BAIAP2|IQGAP2|WASF3|CORO1A|EPB41L3|TTC17|MICAL3|MYO1G|LIMD2|AGAP2|FGD2	-1.9
GO Biological Processes	19	GO:1903038	negative regulation of leukocyte cell-cell adhesion	19_GO:0048519 negative regulation of biological process	-3.4	3.4	4.4	30286	148	655	11	1.7	0.5	942|972|3965|6441|7805|26191|30009|55824|56253|79679|80380	CD86|CD74|LGALS9|SFTPD|LAPTM5|PTPN22|TBX21|PAG1|CRTAM|VTCN1|PDCD1LG2	-1.9
GO Biological Processes	19	GO:0060337	type I interferon-mediated signaling pathway	19_GO:0044419 biological process involved in interspecies interaction between organisms	-3.4	6.2	5.2	30286	45	655	6	0.92	0.37	4939|6772|6773|8519|11277|64135	OAS2|STAT1|STAT2|IFITM1|TREX1|IFIH1	-1.9
GO Biological Processes	19	GO:0030195	negative regulation of blood coagulation	19_GO:0048519 negative regulation of biological process	-3.4	6.2	5.2	30286	45	655	6	0.92	0.37	348|710|2161|3818|3827|5328	APOE|SERPING1|F12|KLKB1|KNG1|PLAU	-1.9
GO Biological Processes	19	GO:0099024	plasma membrane invagination	19_GO:0009987 cellular process	-3.4	6.2	5.2	30286	45	655	6	0.92	0.37	199|1182|3689|4481|26762|51411	AIF1|CLCN3|ITGB2|MSR1|HAVCR1|BIN2	-1.9
GO Biological Processes	19	GO:0051412	response to corticosterone	19_GO:0050896 response to stimulus	-3.4	11	6.1	30286	17	655	4	0.61	0.3	552|1312|3283|4129	AVPR1A|COMT|HSD3B1|MAOB	-1.9
GO Biological Processes	19	GO:0043691	reverse cholesterol transport	19_GO:0051179 localization	-3.4	11	6.1	30286	17	655	4	0.61	0.3	337|348|1191|9388	APOA4|APOE|CLU|LIPG	-1.9
GO Biological Processes	19	GO:0006544	glycine metabolic process	19_GO:0008152 metabolic process	-3.4	11	6.1	30286	17	655	4	0.61	0.3	275|10249|54363|64902	AMT|GLYAT|HAO1|AGXT2	-1.9
GO Biological Processes	19	GO:0001562	response to protozoan	19_GO:0044419 biological process involved in interspecies interaction between organisms	-3.4	7.7	5.5	30286	30	655	5	0.76	0.34	2633|4818|79679|116071|163351	GBP1|NKG7|VTCN1|BATF2|GBP6	-1.9
GO Biological Processes	19	GO:0045862	positive regulation of proteolysis	19_GO:0048518 positive regulation of biological process	-3.4	2.5	4	30286	336	655	18	2.7	0.64	348|356|489|1191|1364|1512|1601|2161|3458|3717|3818|3965|4193|5641|6850|7498|7805|130399	APOE|FASLG|ATP2A3|CLU|CLDN4|CTSH|DAB2|F12|IFNG|JAK2|KLKB1|LGALS9|MDM2|LGMN|SYK|XDH|LAPTM5|ACVR1C	-1.9
GO Biological Processes	19	GO:0032642	regulation of chemokine production	19_GO:0032501 multicellular organismal process	-3.4	4	4.6	30286	104	655	9	1.4	0.45	199|727|972|3458|3965|4938|6850|8832|9173	AIF1|C5|CD74|IFNG|LGALS9|OAS1|SYK|CD84|IL1RL1	-1.9
GO Biological Processes	19	GO:0070372	regulation of ERK1 and ERK2 cascade	19_GO:0050896 response to stimulus	-3.4	2.6	4.1	30286	308	655	17	2.6	0.62	148|348|920|972|1601|2192|2255|2633|2771|3965|5590|6850|9290|26191|57447|338557|388325	ADRA1A|APOE|CD4|CD74|DAB2|FBLN1|FGF10|GBP1|GNAI2|LGALS9|PRKCZ|SYK|GPR55|PTPN22|NDRG2|FFAR4|SCIMP	-1.9
GO Biological Processes	19	GO:0071357	cellular response to type I interferon	19_GO:0044419 biological process involved in interspecies interaction between organisms	-3.3	6	5.1	30286	46	655	6	0.92	0.37	4939|6772|6773|8519|11277|64135	OAS2|STAT1|STAT2|IFITM1|TREX1|IFIH1	-1.9
GO Biological Processes	19	GO:1900047	negative regulation of hemostasis	19_GO:0048519 negative regulation of biological process	-3.3	6	5.1	30286	46	655	6	0.92	0.37	348|710|2161|3818|3827|5328	APOE|SERPING1|F12|KLKB1|KNG1|PLAU	-1.9
GO Biological Processes	19	GO:2000146	negative regulation of cell motility	19_GO:0040011 locomotion	-3.3	2.3	4	30286	396	655	20	3.1	0.67	199|348|393|684|727|972|2192|5795|8519|9289|22914|23332|23613|28984|56833|80031|89795|127435|130399|131450	AIF1|APOE|ARHGAP4|BST2|C5|CD74|FBLN1|PTPRJ|IFITM1|ADGRG1|KLRK1|CLASP1|ZMYND8|RGCC|SLAMF8|SEMA6D|NAV3|PODN|ACVR1C|CD200R1	-1.9
GO Biological Processes	19	GO:0033077	T cell differentiation in thymus	19_GO:0002376 immune system process	-3.3	5.1	4.8	30286	64	655	7	1.1	0.4	567|915|916|972|1794|3561|3575	B2M|CD3D|CD3E|CD74|DOCK2|IL2RG|IL7R	-1.9
GO Biological Processes	19	GO:0050728	negative regulation of inflammatory response	19_GO:0048519 negative regulation of biological process	-3.3	3	4.2	30286	201	655	13	2	0.54	348|3587|3949|4598|6850|7114|8530|27293|56833|80263|131450|197358|338557	APOE|IL10RA|LDLR|MVK|SYK|TMSB4X|CST7|SMPDL3B|SLAMF8|TRIM45|CD200R1|NLRC3|FFAR4	-1.9
GO Biological Processes	19	GO:0055088	lipid homeostasis	19_GO:0042592 homeostatic process	-3.3	3.2	4.3	30286	176	655	12	1.8	0.52	337|346|348|3949|9388|27329|57142|57476|57678|84649|94103|123876	APOA4|APOC4|APOE|LDLR|LIPG|ANGPTL3|RTN4|GRAMD1B|GPAM|DGAT2|ORMDL3|ACSM2A	-1.8
GO Biological Processes	19	GO:0033238	regulation of amine metabolic process	19_GO:0008152 metabolic process	-3.3	7.5	5.3	30286	31	655	5	0.76	0.34	2861|3251|3689|4129|9056	GPR37|HPRT1|ITGB2|MAOB|SLC7A7	-1.8
GO Biological Processes	19	GO:0042417	dopamine metabolic process	19_GO:0008152 metabolic process	-3.3	7.5	5.3	30286	31	655	5	0.76	0.34	1312|2861|3251|4129|26002	COMT|GPR37|HPRT1|MAOB|MOXD1	-1.8
GO Biological Processes	19	GO:0002825	regulation of T-helper 1 type immune response	19_GO:0002376 immune system process	-3.3	7.5	5.3	30286	31	655	5	0.76	0.34	3594|8809|9173|30009|729230	IL12RB1|IL18R1|IL1RL1|TBX21|CCR2	-1.8
GO Biological Processes	19	GO:0090322	regulation of superoxide metabolic process	19_GO:0008152 metabolic process	-3.3	7.5	5.3	30286	31	655	5	0.76	0.34	2771|3689|5446|6850|7305	GNAI2|ITGB2|PON3|SYK|TYROBP	-1.8
GO Biological Processes	19	GO:0040008	regulation of growth	19_GO:0040007 growth	-3.3	2	3.8	30286	618	655	27	4.1	0.78	153|348|367|393|552|684|1601|2017|3490|5371|5641|5795|7373|7869|8882|10110|23327|51316|51393|54440|57142|57678|64218|80031|81621|84525|84879	ADRB1|APOE|AR|ARHGAP4|AVPR1A|BST2|DAB2|CTTN|IGFBP7|PML|LGMN|PTPRJ|COL14A1|SEMA3B|ZPR1|SGK2|NEDD4L|PLAC8|TRPV2|SASH3|RTN4|GPAM|SEMA4A|SEMA6D|KAZALD1|HOPX|MFSD2A	-1.8
GO Biological Processes	19	GO:0080164	regulation of nitric oxide metabolic process	19_GO:0008152 metabolic process	-3.3	5	4.8	30286	65	655	7	1.1	0.4	1191|3458|3717|5291|22914|64902|113277	CLU|IFNG|JAK2|PIK3CB|KLRK1|AGXT2|TMEM106A	-1.8
GO Biological Processes	19	GO:0098771	inorganic ion homeostasis	19_GO:0042592 homeostatic process	-3.3	2.3	3.9	30286	430	655	21	3.2	0.69	348|356|489|492|567|1312|1318|1356|2512|3263|3778|5009|5291|5371|7036|7225|10008|26505|51218|55013|729230	APOE|FASLG|ATP2A3|ATP2B3|B2M|COMT|SLC31A2|CP|FTL|HPX|KCNMA1|OTC|PIK3CB|PML|TFR2|TRPC6|KCNE3|CNNM3|GLRX5|MCUB|CCR2	-1.8
GO Biological Processes	19	GO:0009896	positive regulation of catabolic process	19_GO:0048518 positive regulation of biological process	-3.3	2	3.8	30286	619	655	27	4.1	0.78	13|337|348|722|725|1191|1601|3458|3949|4193|5291|5962|7249|7805|8671|9337|23327|23530|26353|27329|51100|51375|53840|79670|83547|94103|129563	AADAC|APOA4|APOE|C4BPA|C4BPB|CLU|DAB2|IFNG|LDLR|MDM2|PIK3CB|RDX|TSC2|LAPTM5|SLC4A4|CNOT8|NEDD4L|NNT|HSPB8|ANGPTL3|SH3GLB1|SNX7|TRIM34|TUT7|RILP|ORMDL3|DIS3L2	-1.8
GO Biological Processes	19	GO:0033240	positive regulation of amine metabolic process	19_GO:0048518 positive regulation of biological process	-3.3	17	6.9	30286	8	655	3	0.46	0.26	2861|3251|4129	GPR37|HPRT1|MAOB	-1.8
GO Biological Processes	19	GO:0050859	negative regulation of B cell receptor signaling pathway	19_GO:0002376 immune system process	-3.3	17	6.9	30286	8	655	3	0.46	0.26	933|9404|115352	CD22|LPXN|FCRL3	-1.8
GO Biological Processes	19	GO:0140507	granzyme-mediated programmed cell death signaling pathway	19_GO:0050896 response to stimulus	-3.3	17	6.9	30286	8	655	3	0.46	0.26	3001|4818|5551	GZMA|NKG7|PRF1	-1.8
GO Biological Processes	19	GO:0051712	positive regulation of killing of cells of another organism	19_GO:0044419 biological process involved in interspecies interaction between organisms	-3.3	17	6.9	30286	8	655	3	0.46	0.26	3458|5551|6850	IFNG|PRF1|SYK	-1.8
GO Biological Processes	19	GO:0006551	leucine metabolic process	19_GO:0008152 metabolic process	-3.3	17	6.9	30286	8	655	3	0.46	0.26	3155|3712|56922	HMGCL|IVD|MCCC1	-1.8
GO Biological Processes	19	GO:2000427	positive regulation of apoptotic cell clearance	19_GO:0051179 localization	-3.3	17	6.9	30286	8	655	3	0.46	0.26	717|718|720	C2|C3|C4A	-1.8
GO Biological Processes	19	GO:0042069	regulation of catecholamine metabolic process	19_GO:0008152 metabolic process	-3.3	10	5.9	30286	18	655	4	0.61	0.3	2861|3251|3689|4129	GPR37|HPRT1|ITGB2|MAOB	-1.8
GO Biological Processes	19	GO:0042053	regulation of dopamine metabolic process	19_GO:0008152 metabolic process	-3.3	10	5.9	30286	18	655	4	0.61	0.3	2861|3251|3689|4129	GPR37|HPRT1|ITGB2|MAOB	-1.8
GO Biological Processes	19	GO:0032930	positive regulation of superoxide anion generation	19_GO:0048518 positive regulation of biological process	-3.3	10	5.9	30286	18	655	4	0.61	0.3	2771|3689|6850|7305	GNAI2|ITGB2|SYK|TYROBP	-1.8
GO Biological Processes	19	GO:0002830	positive regulation of type 2 immune response	19_GO:0002376 immune system process	-3.3	10	5.9	30286	18	655	4	0.61	0.3	942|972|5590|91543	CD86|CD74|PRKCZ|RSAD2	-1.8
GO Biological Processes	19	GO:0002827	positive regulation of T-helper 1 type immune response	19_GO:0002376 immune system process	-3.3	10	5.9	30286	18	655	4	0.61	0.3	3594|8809|30009|729230	IL12RB1|IL18R1|TBX21|CCR2	-1.8
GO Biological Processes	19	GO:0002685	regulation of leukocyte migration	19_GO:0040011 locomotion	-3.3	2.8	4.1	30286	230	655	14	2.1	0.57	199|727|972|2833|3071|3676|3965|5641|11151|22914|56833|63940|131450|729230	AIF1|C5|CD74|CXCR3|NCKAP1L|ITGA4|LGALS9|LGMN|CORO1A|KLRK1|SLAMF8|GPSM3|CD200R1|CCR2	-1.8
GO Biological Processes	19	GO:0032271	regulation of protein polymerization	19_GO:0050789 regulation of biological process	-3.3	2.9	4.1	30286	204	655	13	2	0.54	1639|2017|3071|5921|5962|6711|7114|10458|11151|23332|51571|89795|91663	DCTN1|CTTN|NCKAP1L|RASA1|RDX|SPTBN1|TMSB4X|BAIAP2|CORO1A|CLASP1|CYRIB|NAV3|MYADM	-1.8
GO Biological Processes	19	GO:0051046	regulation of secretion	19_GO:0051179 localization	-3.3	2	3.8	30286	621	655	27	4.1	0.78	348|552|972|1601|1731|2255|2771|3071|3134|3458|3689|3717|3965|4129|4939|6850|7036|8832|23332|26056|28984|30817|55107|91543|130399|338557|729230	APOE|AVPR1A|CD74|DAB2|SEPTIN1|FGF10|GNAI2|NCKAP1L|HLA-F|IFNG|ITGB2|JAK2|LGALS9|MAOB|OAS2|SYK|TFR2|CD84|CLASP1|RAB11FIP5|RGCC|ADGRE2|ANO1|RSAD2|ACVR1C|FFAR4|CCR2	-1.8
GO Biological Processes	19	GO:0050994	regulation of lipid catabolic process	19_GO:0008152 metabolic process	-3.3	4.9	4.7	30286	66	655	7	1.1	0.4	13|337|3949|5294|26580|27329|84879	AADAC|APOA4|LDLR|PIK3CG|BSCL2|ANGPTL3|MFSD2A	-1.8
GO Biological Processes	19	GO:0002444	myeloid leukocyte mediated immunity	19_GO:0002376 immune system process	-3.3	4.9	4.7	30286	66	655	7	1.1	0.4	695|2215|5272|5294|6850|7462|284021	BTK|FCGR3B|SERPINB9|PIK3CG|SYK|LAT2|MILR1	-1.8
GO Biological Processes	19	GO:0002220	innate immune response activating cell surface receptor signaling pathway	19_GO:0044419 biological process involved in interspecies interaction between organisms	-3.3	4.9	4.7	30286	66	655	7	1.1	0.4	3821|3824|4938|6850|7305|22914|388325	KLRC1|KLRD1|OAS1|SYK|TYROBP|KLRK1|SCIMP	-1.8
GO Biological Processes	19	GO:0002292	T cell differentiation involved in immune response	19_GO:0002376 immune system process	-3.2	5.8	4.9	30286	48	655	6	0.92	0.37	6775|8320|8809|30009|64218|114836	STAT4|EOMES|IL18R1|TBX21|SEMA4A|SLAMF6	-1.8
GO Biological Processes	19	GO:1902003	regulation of amyloid-beta formation	19_GO:0008152 metabolic process	-3.2	5.8	4.9	30286	48	655	6	0.92	0.37	348|1191|3458|10313|54103|57142	APOE|CLU|IFNG|RTN3|GSAP|RTN4	-1.8
GO Biological Processes	19	GO:0039531	regulation of cytoplasmic pattern recognition receptor signaling pathway	19_GO:0044419 biological process involved in interspecies interaction between organisms	-3.2	3.9	4.4	30286	108	655	9	1.4	0.45	695|11277|26191|57142|79132|91543|115004|115352|197358	BTK|TREX1|PTPN22|RTN4|DHX58|RSAD2|CGAS|FCRL3|NLRC3	-1.8
GO Biological Processes	19	GO:1905475	regulation of protein localization to membrane	19_GO:0051179 localization	-3.2	3.1	4.2	30286	180	655	12	1.8	0.52	367|1601|2040|2633|3458|3689|3753|5590|6711|6769|23613|54585	AR|DAB2|STOM|GBP1|IFNG|ITGB2|KCNE1|PRKCZ|SPTBN1|STAC|ZMYND8|LZTFL1	-1.8
GO Biological Processes	19	GO:0046903	secretion	19_GO:0051179 localization	-3.2	2.1	3.8	30286	529	655	24	3.7	0.73	695|1312|2255|4818|5294|5551|6453|6850|7163|7166|7462|7498|8825|11151|26056|54843|55107|56670|57553|64005|130399|284021|338557|340307	BTK|COMT|FGF10|NKG7|PIK3CG|PRF1|ITSN1|SYK|TPD52|TPH1|LAT2|XDH|LIN7A|CORO1A|RAB11FIP5|SYTL2|ANO1|SUCNR1|MICAL3|MYO1G|ACVR1C|MILR1|FFAR4|CTAGE6	-1.8
GO Biological Processes	19	GO:0033628	regulation of cell adhesion mediated by integrin	19_GO:0050789 regulation of biological process	-3.2	5.7	4.9	30286	49	655	6	0.92	0.37	916|3071|5294|5328|6850|9404	CD3E|NCKAP1L|PIK3CG|PLAU|SYK|LPXN	-1.8
GO Biological Processes	19	GO:0046596	regulation of viral entry into host cell	19_GO:0016032 viral process	-3.2	5.7	4.9	30286	49	655	6	0.92	0.37	920|972|3965|7726|8519|53840	CD4|CD74|LGALS9|TRIM26|IFITM1|TRIM34	-1.8
GO Biological Processes	19	GO:0050819	negative regulation of coagulation	19_GO:0048519 negative regulation of biological process	-3.2	5.7	4.9	30286	49	655	6	0.92	0.37	348|710|2161|3818|3827|5328	APOE|SERPING1|F12|KLKB1|KNG1|PLAU	-1.8
GO Biological Processes	19	GO:0030832	regulation of actin filament length	19_GO:0050789 regulation of biological process	-3.2	3.2	4.2	30286	157	655	11	1.7	0.5	2017|3071|4703|5921|5962|6711|7114|10458|11151|51571|91663	CTTN|NCKAP1L|NEB|RASA1|RDX|SPTBN1|TMSB4X|BAIAP2|CORO1A|CYRIB|MYADM	-1.7
GO Biological Processes	19	GO:0009310	amine catabolic process	19_GO:0008152 metabolic process	-3.2	9.7	5.7	30286	19	655	4	0.61	0.3	501|1312|4129|26002	ALDH7A1|COMT|MAOB|MOXD1	-1.7
GO Biological Processes	19	GO:0042730	fibrinolysis	19_GO:0048519 negative regulation of biological process	-3.2	9.7	5.7	30286	19	655	4	0.61	0.3	710|2161|3818|5328	SERPING1|F12|KLKB1|PLAU	-1.7
GO Biological Processes	19	GO:0042402	cellular biogenic amine catabolic process	19_GO:0008152 metabolic process	-3.2	9.7	5.7	30286	19	655	4	0.61	0.3	501|1312|4129|26002	ALDH7A1|COMT|MAOB|MOXD1	-1.7
GO Biological Processes	19	GO:0033194	response to hydroperoxide	19_GO:0050896 response to stimulus	-3.2	9.7	5.7	30286	19	655	4	0.61	0.3	337|3717|4257|7226	APOA4|JAK2|MGST1|TRPM2	-1.7
GO Biological Processes	19	GO:0072522	purine-containing compound biosynthetic process	19_GO:0008152 metabolic process	-3.2	2.8	4	30286	235	655	14	2.1	0.57	109|113|272|506|2984|3251|4832|5636|8942|9060|11001|11332|51816|169355	ADCY3|ADCY7|AMPD3|ATP5F1B|GUCY2C|HPRT1|NME3|PRPSAP2|KYNU|PAPSS2|SLC27A2|ACOT7|ADA2|IDO2	-1.7
GO Biological Processes	19	GO:0032715	negative regulation of interleukin-6 production	19_GO:0048519 negative regulation of biological process	-3.2	4.8	4.6	30286	68	655	7	1.1	0.4	3071|3635|8832|26191|55024|131450|197358	NCKAP1L|INPP5D|CD84|PTPN22|BANK1|CD200R1|NLRC3	-1.7
GO Biological Processes	19	GO:0006641	triglyceride metabolic process	19_GO:0008152 metabolic process	-3.2	4.8	4.6	30286	68	655	7	1.1	0.4	348|847|9388|55911|57678|84649|392636	APOE|CAT|LIPG|APOBR|GPAM|DGAT2|AGMO	-1.7
GO Biological Processes	19	GO:0006650	glycerophospholipid metabolic process	19_GO:0008152 metabolic process	-3.2	2.5	3.9	30286	291	655	16	2.4	0.6	337|3613|3635|5288|5291|5294|5330|5444|9588|27163|54947|57678|84188|84879|204962|255043	APOA4|IMPA2|INPP5D|PIK3C2G|PIK3CB|PIK3CG|PLCB2|PON1|PRDX6|NAAA|LPCAT2|GPAM|FAR1|MFSD2A|SLC44A5|TMEM86B	-1.7
GO Biological Processes	19	GO:0034765	regulation of monoatomic ion transmembrane transport	19_GO:0051179 localization	-3.2	2.4	3.9	30286	349	655	18	2.7	0.64	1318|1756|2040|3458|3753|3781|4283|5294|5371|6769|7114|7225|10008|10681|11060|11151|23327|729230	SLC31A2|DMD|STOM|IFNG|KCNE1|KCNN2|CXCL9|PIK3CG|PML|STAC|TMSB4X|TRPC6|KCNE3|GNB5|WWP2|CORO1A|NEDD4L|CCR2	-1.7
GO Biological Processes	19	GO:0050869	negative regulation of B cell activation	19_GO:0002376 immune system process	-3.2	7	5.1	30286	33	655	5	0.76	0.34	695|3635|7305|7805|55024	BTK|INPP5D|TYROBP|LAPTM5|BANK1	-1.7
GO Biological Processes	19	GO:0072678	T cell migration	19_GO:0002376 immune system process	-3.2	7	5.1	30286	33	655	5	0.76	0.34	3683|5294|11151|64005|729230	ITGAL|PIK3CG|CORO1A|MYO1G|CCR2	-1.7
GO Biological Processes	19	GO:0045576	mast cell activation	19_GO:0002376 immune system process	-3.2	7	5.1	30286	33	655	5	0.76	0.34	695|5294|6850|7462|284021	BTK|PIK3CG|SYK|LAT2|MILR1	-1.7
GO Biological Processes	19	GO:0006887	exocytosis	19_GO:0051179 localization	-3.2	2.7	4	30286	236	655	14	2.1	0.57	695|4818|5294|6453|6850|7166|7462|8825|11151|26056|54843|57553|64005|284021	BTK|NKG7|PIK3CG|ITSN1|SYK|TPH1|LAT2|LIN7A|CORO1A|RAB11FIP5|SYTL2|MICAL3|MYO1G|MILR1	-1.7
GO Biological Processes	19	GO:0009165	nucleotide biosynthetic process	19_GO:0008152 metabolic process	-3.2	2.6	3.9	30286	264	655	15	2.3	0.58	109|113|272|506|1854|2984|3251|4832|5636|8942|9060|11001|11332|129607|169355	ADCY3|ADCY7|AMPD3|ATP5F1B|DUT|GUCY2C|HPRT1|NME3|PRPSAP2|KYNU|PAPSS2|SLC27A2|ACOT7|CMPK2|IDO2	-1.7
GO Biological Processes	19	GO:0051656	establishment of organelle localization	19_GO:0051179 localization	-3.2	2.3	3.8	30286	410	655	20	3.1	0.67	695|1639|1731|1780|2255|3676|5294|5590|6850|7462|8825|9183|23224|23332|23353|64284|83540|147841|162282|284021	BTK|DCTN1|SEPTIN1|DYNC1I1|FGF10|ITGA4|PIK3CG|PRKCZ|SYK|LAT2|LIN7A|ZW10|SYNE2|CLASP1|SUN1|RAB17|NUF2|SPC24|ANKFN1|MILR1	-1.7
GO Biological Processes	19	GO:2000106	regulation of leukocyte apoptotic process	19_GO:0050789 regulation of biological process	-3.2	4.2	4.4	30286	89	655	8	1.2	0.43	695|972|3575|3965|5291|57678|94103|155038	BTK|CD74|IL7R|LGALS9|PIK3CB|GPAM|ORMDL3|GIMAP8	-1.7
GO Biological Processes	19	GO:0007259	receptor signaling pathway via JAK-STAT	19_GO:0050896 response to stimulus	-3.2	5.5	4.8	30286	50	655	6	0.92	0.37	3458|3717|6772|6773|6775|729230	IFNG|JAK2|STAT1|STAT2|STAT4|CCR2	-1.7
GO Biological Processes	19	GO:0030336	negative regulation of cell migration	19_GO:0040011 locomotion	-3.1	2.3	3.8	30286	381	655	19	2.9	0.66	199|348|393|684|727|972|5795|8519|9289|22914|23332|23613|28984|56833|80031|89795|127435|130399|131450	AIF1|APOE|ARHGAP4|BST2|C5|CD74|PTPRJ|IFITM1|ADGRG1|KLRK1|CLASP1|ZMYND8|RGCC|SLAMF8|SEMA6D|NAV3|PODN|ACVR1C|CD200R1	-1.7
GO Biological Processes	19	GO:1901293	nucleoside phosphate biosynthetic process	19_GO:0008152 metabolic process	-3.1	2.6	3.9	30286	266	655	15	2.3	0.58	109|113|272|506|1854|2984|3251|4832|5636|8942|9060|11001|11332|129607|169355	ADCY3|ADCY7|AMPD3|ATP5F1B|DUT|GUCY2C|HPRT1|NME3|PRPSAP2|KYNU|PAPSS2|SLC27A2|ACOT7|CMPK2|IDO2	-1.7
GO Biological Processes	19	GO:0018958	phenol-containing compound metabolic process	19_GO:0008152 metabolic process	-3.1	4.1	4.4	30286	90	655	8	1.2	0.43	1312|2861|3251|4129|7166|7173|26002|51151	COMT|GPR37|HPRT1|MAOB|TPH1|TPO|MOXD1|SLC45A2	-1.7
GO Biological Processes	19	GO:0002578	negative regulation of antigen processing and presentation	19_GO:0002376 immune system process	-3.1	15	6.4	30286	9	655	3	0.46	0.26	3111|3112|55080	HLA-DOA|HLA-DOB|TAPBPL	-1.7
GO Biological Processes	19	GO:0006569	tryptophan catabolic process	19_GO:0008152 metabolic process	-3.1	15	6.4	30286	9	655	3	0.46	0.26	6999|8942|169355	TDO2|KYNU|IDO2	-1.7
GO Biological Processes	19	GO:0051709	regulation of killing of cells of another organism	19_GO:0044419 biological process involved in interspecies interaction between organisms	-3.1	15	6.4	30286	9	655	3	0.46	0.26	3458|5551|6850	IFNG|PRF1|SYK	-1.7
GO Biological Processes	19	GO:0042436	indole-containing compound catabolic process	19_GO:0008152 metabolic process	-3.1	15	6.4	30286	9	655	3	0.46	0.26	6999|8942|169355	TDO2|KYNU|IDO2	-1.7
GO Biological Processes	19	GO:0042492	gamma-delta T cell differentiation	19_GO:0002376 immune system process	-3.1	15	6.4	30286	9	655	3	0.46	0.26	3821|6850|10803	KLRC1|SYK|CCR9	-1.7
GO Biological Processes	19	GO:0035722	interleukin-12-mediated signaling pathway	19_GO:0050896 response to stimulus	-3.1	15	6.4	30286	9	655	3	0.46	0.26	3594|3717|6775	IL12RB1|JAK2|STAT4	-1.7
GO Biological Processes	19	GO:0042267	natural killer cell mediated cytotoxicity	19_GO:0044419 biological process involved in interspecies interaction between organisms	-3.1	6.8	5	30286	34	655	5	0.76	0.34	914|4068|4818|11151|22914	CD2|SH2D1A|NKG7|CORO1A|KLRK1	-1.7
GO Biological Processes	19	GO:0035456	response to interferon-beta	19_GO:0050896 response to stimulus	-3.1	6.8	5	30286	34	655	5	0.76	0.34	684|4938|6772|8519|11277	BST2|OAS1|STAT1|IFITM1|TREX1	-1.7
GO Biological Processes	19	GO:0044089	positive regulation of cellular component biogenesis	19_GO:0048518 positive regulation of biological process	-3.1	2.1	3.7	30286	507	655	23	3.5	0.72	695|1191|1307|1639|2017|3071|3458|5795|6850|9636|10458|23332|23613|23767|26191|28984|51100|51375|54869|64218|84525|89795|139818	BTK|CLU|COL16A1|DCTN1|CTTN|NCKAP1L|IFNG|PTPRJ|SYK|ISG15|BAIAP2|CLASP1|ZMYND8|FLRT3|PTPN22|RGCC|SH3GLB1|SNX7|EPS8L1|SEMA4A|HOPX|NAV3|DOCK11	-1.7
GO Biological Processes	19	GO:0030833	regulation of actin filament polymerization	19_GO:0050789 regulation of biological process	-3.1	3.4	4.2	30286	136	655	10	1.5	0.48	2017|3071|5921|5962|6711|7114|10458|11151|51571|91663	CTTN|NCKAP1L|RASA1|RDX|SPTBN1|TMSB4X|BAIAP2|CORO1A|CYRIB|MYADM	-1.7
GO Biological Processes	19	GO:1905952	regulation of lipid localization	19_GO:0051179 localization	-3.1	3	4	30286	186	655	12	1.8	0.52	337|346|348|356|718|1601|4481|5444|6850|9388|10351|10396	APOA4|APOC4|APOE|FASLG|C3|DAB2|MSR1|PON1|SYK|LIPG|ABCA8|ATP8A1	-1.7
GO Biological Processes	19	GO:0050922	negative regulation of chemotaxis	19_GO:0040011 locomotion	-3.1	4.6	4.5	30286	70	655	7	1.1	0.4	199|727|7869|22914|56833|64218|80031	AIF1|C5|SEMA3B|KLRK1|SLAMF8|SEMA4A|SEMA6D	-1.7
GO Biological Processes	19	GO:1903317	regulation of protein maturation	19_GO:0008152 metabolic process	-3.1	4.6	4.5	30286	70	655	7	1.1	0.4	1522|2161|3818|4193|5328|7036|8530	CTSZ|F12|KLKB1|MDM2|PLAU|TFR2|CST7	-1.7
GO Biological Processes	19	GO:0170041	non-proteinogenic amino acid metabolic process	19_GO:0008152 metabolic process	-3.1	4.6	4.5	30286	70	655	7	1.1	0.4	216|5009|6999|8942|51733|64902|169355	ALDH1A1|OTC|TDO2|KYNU|UPB1|AGXT2|IDO2	-1.7
GO Biological Processes	19	GO:0002577	regulation of antigen processing and presentation	19_GO:0002376 immune system process	-3.1	9.2	5.5	30286	20	655	4	0.61	0.3	972|3111|3112|55080	CD74|HLA-DOA|HLA-DOB|TAPBPL	-1.7
GO Biological Processes	19	GO:0051453	regulation of intracellular pH	19_GO:0042592 homeostatic process	-3.1	4.1	4.4	30286	91	655	8	1.2	0.43	356|506|552|1182|8671|51151|54734|56833	FASLG|ATP5F1B|AVPR1A|CLCN3|SLC4A4|SLC45A2|RAB39A|SLAMF8	-1.7
GO Biological Processes	19	GO:0098609	cell-cell adhesion	19_GO:0009987 cellular process	-3.1	2	3.7	30286	542	655	24	3.7	0.73	337|912|914|1364|3676|3683|3689|4026|5291|5294|6614|6850|7373|8578|8832|10458|23767|29851|53841|56134|56253|120425|131450|729230	APOA4|CD1D|CD2|CLDN4|ITGA4|ITGAL|ITGB2|LPP|PIK3CB|PIK3CG|SIGLEC1|SYK|COL14A1|SCARF1|CD84|BAIAP2|FLRT3|ICOS|CDHR5|PCDHAC2|CRTAM|JAML|CD200R1|CCR2	-1.7
GO Biological Processes	19	GO:0071674	mononuclear cell migration	19_GO:0002376 immune system process	-3.1	3.7	4.2	30286	114	655	9	1.4	0.45	3683|5294|7226|11151|30009|56253|64005|120425|729230	ITGAL|PIK3CG|TRPM2|CORO1A|TBX21|CRTAM|MYO1G|JAML|CCR2	-1.7
GO Biological Processes	19	GO:0017157	regulation of exocytosis	19_GO:0051179 localization	-3.1	3	4	30286	188	655	12	1.8	0.52	1731|2771|3071|3134|3458|3689|3965|6850|8832|23332|30817|729230	SEPTIN1|GNAI2|NCKAP1L|HLA-F|IFNG|ITGB2|LGALS9|SYK|CD84|CLASP1|ADGRE2|CCR2	-1.7
GO Biological Processes	19	GO:1900046	regulation of hemostasis	19_GO:0050789 regulation of biological process	-3.1	4.6	4.5	30286	71	655	7	1.1	0.4	348|710|2161|3818|3827|5328|7166	APOE|SERPING1|F12|KLKB1|KNG1|PLAU|TPH1	-1.6
GO Biological Processes	19	GO:0030516	regulation of axon extension	19_GO:0040007 growth	-3.1	4	4.3	30286	92	655	8	1.2	0.43	348|393|2017|7869|51393|57142|64218|80031	APOE|ARHGAP4|CTTN|SEMA3B|TRPV2|RTN4|SEMA4A|SEMA6D	-1.6
GO Biological Processes	19	GO:0032411	positive regulation of transporter activity	19_GO:0051179 localization	-3.1	4	4.3	30286	92	655	8	1.2	0.43	1756|3458|5444|6769|7114|7225|10110|729230	DMD|IFNG|PON1|STAC|TMSB4X|TRPC6|SGK2|CCR2	-1.6
GO Biological Processes	19	GO:0010324	membrane invagination	19_GO:0009987 cellular process	-3.1	5.3	4.7	30286	52	655	6	0.92	0.37	199|1182|3689|4481|26762|51411	AIF1|CLCN3|ITGB2|MSR1|HAVCR1|BIN2	-1.6
GO Biological Processes	19	GO:0006694	steroid biosynthetic process	19_GO:0008152 metabolic process	-3	3.6	4.2	30286	115	655	9	1.4	0.45	2232|3028|3283|4598|6718|8630|10998|11001|51170	FDXR|HSD17B10|HSD3B1|MVK|AKR1D1|HSD17B6|SLC27A5|SLC27A2|HSD17B11	-1.6
GO Biological Processes	19	GO:1902904	negative regulation of supramolecular fiber organization	19_GO:0048519 negative regulation of biological process	-3	3.1	4	30286	164	655	11	1.7	0.5	348|1191|3949|5962|6711|7114|11151|23332|51571|89795|91663	APOE|CLU|LDLR|RDX|SPTBN1|TMSB4X|CORO1A|CLASP1|CYRIB|NAV3|MYADM	-1.6
GO Biological Processes	19	GO:0042098	T cell proliferation	19_GO:0002376 immune system process	-3	4.5	4.4	30286	72	655	7	1.1	0.4	916|1794|5294|10673|11151|54440|57678	CD3E|DOCK2|PIK3CG|TNFSF13B|CORO1A|SASH3|GPAM	-1.6
GO Biological Processes	19	GO:2000116	regulation of cysteine-type endopeptidase activity	19_GO:0008152 metabolic process	-3	2.9	3.9	30286	190	655	12	1.8	0.52	356|489|2537|3717|3965|5641|5698|6850|7498|7805|8530|130399	FASLG|ATP2A3|IFI6|JAK2|LGALS9|LGMN|PSMB9|SYK|XDH|LAPTM5|CST7|ACVR1C	-1.6
GO Biological Processes	19	GO:0046485	ether lipid metabolic process	19_GO:0008152 metabolic process	-3	8.8	5.3	30286	21	655	4	0.61	0.3	54947|84188|255043|392636	LPCAT2|FAR1|TMEM86B|AGMO	-1.6
GO Biological Processes	19	GO:0045056	transcytosis	19_GO:0051179 localization	-3	8.8	5.3	30286	21	655	4	0.61	0.3	2217|9214|64284|84879	FCGRT|FCMR|RAB17|MFSD2A	-1.6
GO Biological Processes	19	GO:0002888	positive regulation of myeloid leukocyte mediated immunity	19_GO:0002376 immune system process	-3	8.8	5.3	30286	21	655	4	0.61	0.3	695|718|3689|7305	BTK|C3|ITGB2|TYROBP	-1.6
GO Biological Processes	19	GO:0071637	regulation of monocyte chemotactic protein-1 production	19_GO:0032501 multicellular organismal process	-3	8.8	5.3	30286	21	655	4	0.61	0.3	3965|4938|6850|8832	LGALS9|OAS1|SYK|CD84	-1.6
GO Biological Processes	19	GO:0006662	glycerol ether metabolic process	19_GO:0008152 metabolic process	-3	8.8	5.3	30286	21	655	4	0.61	0.3	54947|84188|255043|392636	LPCAT2|FAR1|TMEM86B|AGMO	-1.6
GO Biological Processes	19	GO:0001832	blastocyst growth	19_GO:0040007 growth	-3	8.8	5.3	30286	21	655	4	0.61	0.3	4683|5890|8882|130399	NBN|RAD51B|ZPR1|ACVR1C	-1.6
GO Biological Processes	19	GO:0045061	thymic T cell selection	19_GO:0002376 immune system process	-3	8.8	5.3	30286	21	655	4	0.61	0.3	915|916|972|1794	CD3D|CD3E|CD74|DOCK2	-1.6
GO Biological Processes	19	GO:0002639	positive regulation of immunoglobulin production	19_GO:0002376 immune system process	-3	5.2	4.6	30286	53	655	6	0.92	0.37	695|942|3263|30009|51237|54440	BTK|CD86|HPX|TBX21|MZB1|SASH3	-1.6
GO Biological Processes	19	GO:0098655	monoatomic cation transmembrane transport	19_GO:0051179 localization	-3	1.9	3.6	30286	646	655	27	4.1	0.78	148|356|489|492|506|1182|1318|1340|2829|3753|3778|3781|5330|6568|6574|7225|7226|8671|9424|10008|10396|23530|51393|54716|55013|55107|200010	ADRA1A|FASLG|ATP2A3|ATP2B3|ATP5F1B|CLCN3|SLC31A2|COX6B1|XCR1|KCNE1|KCNMA1|KCNN2|PLCB2|SLC17A1|SLC20A1|TRPC6|TRPM2|SLC4A4|KCNK6|KCNE3|ATP8A1|NNT|TRPV2|SLC6A20|MCUB|ANO1|SLC5A9	-1.6
GO Biological Processes	19	GO:0007229	integrin-mediated signaling pathway	19_GO:0050896 response to stimulus	-3	3.9	4.2	30286	94	655	8	1.2	0.43	1307|2533|3676|3683|3689|6850|9636|27329	COL16A1|FYB1|ITGA4|ITGAL|ITGB2|SYK|ISG15|ANGPTL3	-1.6
GO Biological Processes	19	GO:0009069	serine family amino acid metabolic process	19_GO:0008152 metabolic process	-3	6.4	4.8	30286	36	655	5	0.76	0.34	275|10249|54363|64902|113675	AMT|GLYAT|HAO1|AGXT2|SDSL	-1.6
GO Biological Processes	19	GO:0010720	positive regulation of cell development	19_GO:0032502 developmental process	-3	2.1	3.6	30286	454	655	21	3.2	0.69	443|695|920|942|972|3071|3122|3458|3561|3575|3594|3635|3965|5590|6009|6850|7305|8744|10458|51393|54440	ASPA|BTK|CD4|CD86|CD74|NCKAP1L|HLA-DRA|IFNG|IL2RG|IL7R|IL12RB1|INPP5D|LGALS9|PRKCZ|RHEB|SYK|TYROBP|TNFSF9|BAIAP2|TRPV2|SASH3	-1.6
GO Biological Processes	19	GO:0032732	positive regulation of interleukin-1 production	19_GO:0048518 positive regulation of biological process	-3	4.4	4.4	30286	73	655	7	1.1	0.4	3458|3495|3717|3965|7305|56666|113277	IFNG|IGHD|JAK2|LGALS9|TYROBP|PANX2|TMEM106A	-1.6
GO Biological Processes	19	GO:0061045	negative regulation of wound healing	19_GO:0048519 negative regulation of biological process	-3	4.4	4.4	30286	73	655	7	1.1	0.4	348|710|2161|3818|3827|5328|23332	APOE|SERPING1|F12|KLKB1|KNG1|PLAU|CLASP1	-1.6
GO Biological Processes	19	GO:0003018	vascular process in circulatory system	19_GO:0032501 multicellular organismal process	-3	2.5	3.8	30286	275	655	15	2.3	0.58	148|153|348|489|552|3676|3778|3827|5795|6542|8671|10396|54716|59342|84879	ADRA1A|ADRB1|APOE|ATP2A3|AVPR1A|ITGA4|KCNMA1|KNG1|PTPRJ|SLC7A2|SLC4A4|ATP8A1|SLC6A20|SCPEP1|MFSD2A	-1.6
GO Biological Processes	19	GO:0097696	receptor signaling pathway via STAT	19_GO:0050896 response to stimulus	-3	5.1	4.5	30286	54	655	6	0.92	0.37	3458|3717|6772|6773|6775|729230	IFNG|JAK2|STAT1|STAT2|STAT4|CCR2	-1.6
GO Biological Processes	19	GO:0030641	regulation of cellular pH	19_GO:0042592 homeostatic process	-3	3.9	4.2	30286	95	655	8	1.2	0.43	356|506|552|1182|8671|51151|54734|56833	FASLG|ATP5F1B|AVPR1A|CLCN3|SLC4A4|SLC45A2|RAB39A|SLAMF8	-1.6
GO Biological Processes	19	GO:0071466	cellular response to xenobiotic stimulus	19_GO:0050896 response to stimulus	-3	2.9	3.9	30286	193	655	12	1.8	0.52	13|969|1544|1553|1565|1592|1728|2948|6579|10249|10599|113612	AADAC|CD69|CYP1A2|CYP2A13|CYP2D6|CYP26A1|NQO1|GSTM4|SLCO1A2|GLYAT|SLCO1B1|CYP2U1	-1.6
GO Biological Processes	19	GO:0010952	positive regulation of peptidase activity	19_GO:0048518 positive regulation of biological process	-3	3	3.9	30286	167	655	11	1.7	0.5	356|489|1364|1512|3717|3965|5641|6850|7498|7805|130399	FASLG|ATP2A3|CLDN4|CTSH|JAK2|LGALS9|LGMN|SYK|XDH|LAPTM5|ACVR1C	-1.6
GO Biological Processes	19	GO:0009128	purine nucleoside monophosphate catabolic process	19_GO:0008152 metabolic process	-3	14	6.1	30286	10	655	3	0.46	0.26	272|3251|7498	AMPD3|HPRT1|XDH	-1.6
GO Biological Processes	19	GO:0042420	dopamine catabolic process	19_GO:0008152 metabolic process	-3	14	6.1	30286	10	655	3	0.46	0.26	1312|4129|26002	COMT|MAOB|MOXD1	-1.6
GO Biological Processes	19	GO:0031666	positive regulation of lipopolysaccharide-mediated signaling pathway	19_GO:0044419 biological process involved in interspecies interaction between organisms	-3	14	6.1	30286	10	655	3	0.46	0.26	4064|9450|388325	CD180|LY86|SCIMP	-1.6
GO Biological Processes	19	GO:0019614	catechol-containing compound catabolic process	19_GO:0008152 metabolic process	-3	14	6.1	30286	10	655	3	0.46	0.26	1312|4129|26002	COMT|MAOB|MOXD1	-1.6
GO Biological Processes	19	GO:2000425	regulation of apoptotic cell clearance	19_GO:0051179 localization	-3	14	6.1	30286	10	655	3	0.46	0.26	717|718|720	C2|C3|C4A	-1.6
GO Biological Processes	19	GO:0034163	regulation of toll-like receptor 9 signaling pathway	19_GO:0044419 biological process involved in interspecies interaction between organisms	-3	14	6.1	30286	10	655	3	0.46	0.26	57142|91543|115352	RTN4|RSAD2|FCRL3	-1.6
GO Biological Processes	19	GO:0042424	catecholamine catabolic process	19_GO:0008152 metabolic process	-3	14	6.1	30286	10	655	3	0.46	0.26	1312|4129|26002	COMT|MAOB|MOXD1	-1.6
GO Biological Processes	19	GO:0009169	purine ribonucleoside monophosphate catabolic process	19_GO:0008152 metabolic process	-3	14	6.1	30286	10	655	3	0.46	0.26	272|3251|7498	AMPD3|HPRT1|XDH	-1.6
GO Biological Processes	19	GO:0050921	positive regulation of chemotaxis	19_GO:0040011 locomotion	-3	3.3	4	30286	142	655	10	1.5	0.48	199|972|2255|3071|3965|5641|7114|56670|63940|729230	AIF1|CD74|FGF10|NCKAP1L|LGALS9|LGMN|TMSB4X|SUCNR1|GPSM3|CCR2	-1.6
GO Biological Processes	19	GO:0010810	regulation of cell-substrate adhesion	19_GO:0050789 regulation of biological process	-2.9	2.7	3.8	30286	221	655	13	2	0.54	916|1307|1601|2192|2633|3717|5291|5328|5590|5795|5921|23332|91663	CD3E|COL16A1|DAB2|FBLN1|GBP1|JAK2|PIK3CB|PLAU|PRKCZ|PTPRJ|RASA1|CLASP1|MYADM	-1.6
GO Biological Processes	19	GO:0003073	regulation of systemic arterial blood pressure	19_GO:0032501 multicellular organismal process	-2.9	3.9	4.2	30286	96	655	8	1.2	0.43	148|153|367|552|1312|1522|9424|56670	ADRA1A|ADRB1|AR|AVPR1A|COMT|CTSZ|KCNK6|SUCNR1	-1.6
GO Biological Processes	19	GO:0002474	antigen processing and presentation of peptide antigen via MHC class I	19_GO:0002376 immune system process	-2.9	6.2	4.7	30286	37	655	5	0.76	0.34	567|3134|4277|6890|55080	B2M|HLA-F|MICB|TAP1|TAPBPL	-1.6
GO Biological Processes	19	GO:0031644	regulation of nervous system process	19_GO:0032501 multicellular organismal process	-2.9	3.5	4.1	30286	119	655	9	1.4	0.45	552|1135|5590|8530|10458|10810|23613|29909|84866	AVPR1A|CHRNA2|PRKCZ|CST7|BAIAP2|WASF3|ZMYND8|GPR171|TMEM25	-1.6
GO Biological Processes	19	GO:0030449	regulation of complement activation	19_GO:0002376 immune system process	-2.9	8.4	5.2	30286	22	655	4	0.61	0.3	710|718|722|725	SERPING1|C3|C4BPA|C4BPB	-1.5
GO Biological Processes	19	GO:0090208	positive regulation of triglyceride metabolic process	19_GO:0048518 positive regulation of biological process	-2.9	8.4	5.2	30286	22	655	4	0.61	0.3	13|337|3949|84879	AADAC|APOA4|LDLR|MFSD2A	-1.5
GO Biological Processes	19	GO:0048872	homeostasis of number of cells	19_GO:0042592 homeostatic process	-2.9	2.5	3.7	30286	278	655	15	2.3	0.58	695|3071|3575|3717|7373|9289|10673|11151|27240|54440|55619|57678|84636|139818|729230	BTK|NCKAP1L|IL7R|JAK2|COL14A1|ADGRG1|TNFSF13B|CORO1A|SIT1|SASH3|DOCK10|GPAM|GPR174|DOCK11|CCR2	-1.5
GO Biological Processes	19	GO:1902991	regulation of amyloid precursor protein catabolic process	19_GO:0008152 metabolic process	-2.9	5	4.5	30286	55	655	6	0.92	0.37	348|1191|3458|10313|54103|57142	APOE|CLU|IFNG|RTN3|GSAP|RTN4	-1.5
GO Biological Processes	19	GO:0007189	adenylate cyclase-activating G protein-coupled receptor signaling pathway	19_GO:0050896 response to stimulus	-2.9	3.2	3.9	30286	145	655	10	1.5	0.48	109|113|148|153|2771|4283|5732|9289|30817|57211	ADCY3|ADCY7|ADRA1A|ADRB1|GNAI2|CXCL9|PTGER2|ADGRG1|ADGRE2|ADGRG6	-1.5
GO Biological Processes	19	GO:0009123	nucleoside monophosphate metabolic process	19_GO:0008152 metabolic process	-2.9	4.3	4.2	30286	76	655	7	1.1	0.4	272|1807|1854|3251|7498|51733|129607	AMPD3|DPYS|DUT|HPRT1|XDH|UPB1|CMPK2	-1.5
GO Biological Processes	19	GO:0034113	heterotypic cell-cell adhesion	19_GO:0009987 cellular process	-2.9	6.1	4.7	30286	38	655	5	0.76	0.34	912|914|3676|3689|131450	CD1D|CD2|ITGA4|ITGB2|CD200R1	-1.5
GO Biological Processes	19	GO:0052372	modulation by symbiont of entry into host	19_GO:0044419 biological process involved in interspecies interaction between organisms	-2.9	5	4.4	30286	56	655	6	0.92	0.37	920|972|3965|7726|8519|53840	CD4|CD74|LGALS9|TRIM26|IFITM1|TRIM34	-1.5
GO Biological Processes	19	GO:0007159	leukocyte cell-cell adhesion	19_GO:0009987 cellular process	-2.9	5	4.4	30286	56	655	6	0.92	0.37	337|3676|3683|3689|6850|729230	APOA4|ITGA4|ITGAL|ITGB2|SYK|CCR2	-1.5
GO Biological Processes	19	GO:0051651	maintenance of location in cell	19_GO:0051179 localization	-2.9	3.8	4.1	30286	98	655	8	1.2	0.43	348|920|2512|2760|5371|7114|10956|23353	APOE|CD4|FTL|GM2A|PML|TMSB4X|OS9|SUN1	-1.5
GO Biological Processes	19	GO:0010977	negative regulation of neuron projection development	19_GO:0032502 developmental process	-2.9	3.2	3.9	30286	146	655	10	1.5	0.48	348|393|567|1601|2672|4193|7869|57142|64218|80031	APOE|ARHGAP4|B2M|DAB2|GFI1|MDM2|SEMA3B|RTN4|SEMA4A|SEMA6D	-1.5
GO Biological Processes	19	GO:0003014	renal system process	19_GO:0032501 multicellular organismal process	-2.9	3.4	4	30286	122	655	9	1.4	0.45	685|1312|1364|2771|3512|3778|5446|5641|56670	BTC|COMT|CLDN4|GNAI2|JCHAIN|KCNMA1|PON3|LGMN|SUCNR1	-1.5
GO Biological Processes	19	GO:0042742	defense response to bacterium	19_GO:0044419 biological process involved in interspecies interaction between organisms	-2.9	2.4	3.6	30286	312	655	16	2.4	0.6	920|2633|3512|3575|4938|4939|6038|6441|6850|9636|10578|22914|51316|56833|57674|163351	CD4|GBP1|JCHAIN|IL7R|OAS1|OAS2|RNASE4|SFTPD|SYK|ISG15|GNLY|KLRK1|PLAC8|SLAMF8|RNF213|GBP6	-1.5
GO Biological Processes	19	GO:0009162	deoxyribonucleoside monophosphate metabolic process	19_GO:0008152 metabolic process	-2.9	8	5	30286	23	655	4	0.61	0.3	1807|1854|7498|51733	DPYS|DUT|XDH|UPB1	-1.5
GO Biological Processes	19	GO:0045591	positive regulation of regulatory T cell differentiation	19_GO:0002376 immune system process	-2.9	8	5	30286	23	655	4	0.61	0.3	3122|3458|3561|3965	HLA-DRA|IFNG|IL2RG|LGALS9	-1.5
GO Biological Processes	19	GO:0042430	indole-containing compound metabolic process	19_GO:0008152 metabolic process	-2.9	8	5	30286	23	655	4	0.61	0.3	6999|7166|8942|169355	TDO2|TPH1|KYNU|IDO2	-1.5
GO Biological Processes	19	GO:0042088	T-helper 1 type immune response	19_GO:0002376 immune system process	-2.9	8	5	30286	23	655	4	0.61	0.3	6775|8809|30009|64218	STAT4|IL18R1|TBX21|SEMA4A	-1.5
GO Biological Processes	19	GO:0048015	phosphatidylinositol-mediated signaling	19_GO:0050896 response to stimulus	-2.9	8	5	30286	23	655	4	0.61	0.3	5288|5291|5294|5330	PIK3C2G|PIK3CB|PIK3CG|PLCB2	-1.5
GO Biological Processes	19	GO:0001773	myeloid dendritic cell activation	19_GO:0002376 immune system process	-2.9	8	5	30286	23	655	4	0.61	0.3	814|1794|10537|116071	CAMK4|DOCK2|UBD|BATF2	-1.5
GO Biological Processes	19	GO:0009219	pyrimidine deoxyribonucleotide metabolic process	19_GO:0008152 metabolic process	-2.9	8	5	30286	23	655	4	0.61	0.3	1807|1854|51733|129607	DPYS|DUT|UPB1|CMPK2	-1.5
GO Biological Processes	19	GO:0019885	antigen processing and presentation of endogenous peptide antigen via MHC class I	19_GO:0002376 immune system process	-2.9	8	5	30286	23	655	4	0.61	0.3	567|3134|4277|6890	B2M|HLA-F|MICB|TAP1	-1.5
GO Biological Processes	19	GO:0097242	amyloid-beta clearance	19_GO:0032501 multicellular organismal process	-2.9	8	5	30286	23	655	4	0.61	0.3	718|3689|3949|4481	C3|ITGB2|LDLR|MSR1	-1.5
GO Biological Processes	19	GO:0097190	apoptotic signaling pathway	19_GO:0050896 response to stimulus	-2.8	2.4	3.6	30286	313	655	16	2.4	0.6	356|489|695|916|921|1191|1396|2017|2255|2537|3458|3717|4683|5371|51246|204851	FASLG|ATP2A3|BTK|CD3E|CD5|CLU|CRIP1|CTTN|FGF10|IFI6|IFNG|JAK2|NBN|PML|SHISA5|HIPK1	-1.5
GO Biological Processes	19	GO:0006164	purine nucleotide biosynthetic process	19_GO:0008152 metabolic process	-2.8	2.6	3.7	30286	227	655	13	2	0.54	109|113|272|506|2984|3251|4832|5636|8942|9060|11001|11332|169355	ADCY3|ADCY7|AMPD3|ATP5F1B|GUCY2C|HPRT1|NME3|PRPSAP2|KYNU|PAPSS2|SLC27A2|ACOT7|IDO2	-1.5
GO Biological Processes	19	GO:0071675	regulation of mononuclear cell migration	19_GO:0040011 locomotion	-2.8	3.4	3.9	30286	123	655	9	1.4	0.45	199|3676|3965|5641|11151|22914|56833|131450|729230	AIF1|ITGA4|LGALS9|LGMN|CORO1A|KLRK1|SLAMF8|CD200R1|CCR2	-1.5
GO Biological Processes	19	GO:0070189	kynurenine metabolic process	19_GO:0008152 metabolic process	-2.8	13	5.7	30286	11	655	3	0.46	0.26	6999|8942|169355	TDO2|KYNU|IDO2	-1.5
GO Biological Processes	19	GO:0030167	proteoglycan catabolic process	19_GO:0008152 metabolic process	-2.8	13	5.7	30286	11	655	3	0.46	0.26	695|2990|3425	BTK|GUSB|IDUA	-1.5
GO Biological Processes	19	GO:0009176	pyrimidine deoxyribonucleoside monophosphate metabolic process	19_GO:0008152 metabolic process	-2.8	13	5.7	30286	11	655	3	0.46	0.26	1807|1854|51733	DPYS|DUT|UPB1	-1.5
GO Biological Processes	19	GO:0002887	negative regulation of myeloid leukocyte mediated immunity	19_GO:0002376 immune system process	-2.8	13	5.7	30286	11	655	3	0.46	0.26	3965|8832|729230	LGALS9|CD84|CCR2	-1.5
GO Biological Processes	19	GO:0071349	cellular response to interleukin-12	19_GO:0050896 response to stimulus	-2.8	13	5.7	30286	11	655	3	0.46	0.26	3594|3717|6775	IL12RB1|JAK2|STAT4	-1.5
GO Biological Processes	19	GO:0006568	tryptophan metabolic process	19_GO:0008152 metabolic process	-2.8	13	5.7	30286	11	655	3	0.46	0.26	6999|8942|169355	TDO2|KYNU|IDO2	-1.5
GO Biological Processes	19	GO:0033539	fatty acid beta-oxidation using acyl-CoA dehydrogenase	19_GO:0008152 metabolic process	-2.8	13	5.7	30286	11	655	3	0.46	0.26	33|34|3712	ACADL|ACADM|IVD	-1.5
GO Biological Processes	19	GO:0042447	hormone catabolic process	19_GO:0008152 metabolic process	-2.8	13	5.7	30286	11	655	3	0.46	0.26	6783|8630|51170	SULT1E1|HSD17B6|HSD17B11	-1.5
GO Biological Processes	19	GO:0051603	proteolysis involved in protein catabolic process	19_GO:0008152 metabolic process	-2.8	1.9	3.4	30286	598	655	25	3.8	0.75	1512|1521|1522|3001|4193|5371|5641|5696|5698|7726|9246|9354|9636|10537|10869|10956|11060|23327|30009|51191|57674|79084|79845|80263|149095	CTSH|CTSW|CTSZ|GZMA|MDM2|PML|LGMN|PSMB8|PSMB9|TRIM26|UBE2L6|UBE4A|ISG15|UBD|USP19|OS9|WWP2|NEDD4L|TBX21|HERC5|RNF213|WDR77|RNF122|TRIM45|DCST1	-1.5
GO Biological Processes	19	GO:0032956	regulation of actin cytoskeleton organization	19_GO:0050789 regulation of biological process	-2.8	2.3	3.6	30286	344	655	17	2.6	0.62	684|2017|3071|4703|5921|5962|6711|7114|7226|10458|10788|10810|11151|23332|28984|51571|91663	BST2|CTTN|NCKAP1L|NEB|RASA1|RDX|SPTBN1|TMSB4X|TRPM2|BAIAP2|IQGAP2|WASF3|CORO1A|CLASP1|RGCC|CYRIB|MYADM	-1.5
GO Biological Processes	19	GO:0007596	blood coagulation	19_GO:0032501 multicellular organismal process	-2.8	2.9	3.8	30286	174	655	11	1.7	0.5	710|725|2161|2192|3818|3827|5291|5294|5328|6850|9060	SERPING1|C4BPB|F12|FBLN1|KLKB1|KNG1|PIK3CB|PIK3CG|PLAU|SYK|PAPSS2	-1.5
GO Biological Processes	19	GO:1903530	regulation of secretion by cell	19_GO:0051179 localization	-2.8	2	3.4	30286	566	655	24	3.7	0.73	348|552|1601|1731|2771|3071|3134|3458|3689|3717|3965|4129|6850|7036|8832|23332|26056|28984|30817|55107|91543|130399|338557|729230	APOE|AVPR1A|DAB2|SEPTIN1|GNAI2|NCKAP1L|HLA-F|IFNG|ITGB2|JAK2|LGALS9|MAOB|SYK|TFR2|CD84|CLASP1|RAB11FIP5|RGCC|ADGRE2|ANO1|RSAD2|ACVR1C|FFAR4|CCR2	-1.5
GO Biological Processes	19	GO:0043122	regulation of canonical NF-kappaB signal transduction	19_GO:0050896 response to stimulus	-2.8	2.4	3.6	30286	286	655	15	2.3	0.58	356|684|920|972|3965|6275|6574|6772|7114|10537|51246|53840|57708|113277|197358	FASLG|BST2|CD4|CD74|LGALS9|S100A4|SLC20A1|STAT1|TMSB4X|UBD|SHISA5|TRIM34|MIER1|TMEM106A|NLRC3	-1.5
GO Biological Processes	19	GO:2000377	regulation of reactive oxygen species metabolic process	19_GO:0008152 metabolic process	-2.8	3.1	3.8	30286	149	655	10	1.5	0.48	1182|2771|3689|5446|6850|7305|7498|10131|10901|23530	CLCN3|GNAI2|ITGB2|PON3|SYK|TYROBP|XDH|TRAP1|DHRS4|NNT	-1.4
GO Biological Processes	19	GO:0019369	arachidonic acid metabolic process	19_GO:0008152 metabolic process	-2.8	4.8	4.3	30286	58	655	6	0.92	0.37	1544|1553|1565|4259|5742|113612	CYP1A2|CYP2A13|CYP2D6|MGST3|PTGS1|CYP2U1	-1.4
GO Biological Processes	19	GO:0072676	lymphocyte migration	19_GO:0002376 immune system process	-2.8	4.1	4.1	30286	79	655	7	1.1	0.4	3683|5294|11151|30009|56253|64005|729230	ITGAL|PIK3CG|CORO1A|TBX21|CRTAM|MYO1G|CCR2	-1.4
GO Biological Processes	19	GO:1903305	regulation of regulated secretory pathway	19_GO:0051179 localization	-2.8	3.3	3.9	30286	125	655	9	1.4	0.45	2771|3071|3134|3689|3965|6850|8832|30817|729230	GNAI2|NCKAP1L|HLA-F|ITGB2|LGALS9|SYK|CD84|ADGRE2|CCR2	-1.4
GO Biological Processes	19	GO:0034381	plasma lipoprotein particle clearance	19_GO:0032501 multicellular organismal process	-2.8	7.7	4.9	30286	24	655	4	0.61	0.3	348|3949|4481|84649	APOE|LDLR|MSR1|DGAT2	-1.4
GO Biological Processes	19	GO:0002347	response to tumor cell	19_GO:0050896 response to stimulus	-2.8	7.7	4.9	30286	24	655	4	0.61	0.3	4818|5551|7805|56253	NKG7|PRF1|LAPTM5|CRTAM	-1.4
GO Biological Processes	19	GO:0050817	coagulation	19_GO:0032501 multicellular organismal process	-2.8	2.9	3.7	30286	176	655	11	1.7	0.5	710|725|2161|2192|3818|3827|5291|5294|5328|6850|9060	SERPING1|C4BPB|F12|FBLN1|KLKB1|KNG1|PIK3CB|PIK3CG|PLAU|SYK|PAPSS2	-1.4
GO Biological Processes	19	GO:0035337	fatty-acyl-CoA metabolic process	19_GO:0008152 metabolic process	-2.8	5.8	4.5	30286	40	655	5	0.76	0.34	11001|11332|84188|84649|123876	SLC27A2|ACOT7|FAR1|DGAT2|ACSM2A	-1.4
GO Biological Processes	19	GO:0032728	positive regulation of interferon-beta production	19_GO:0048518 positive regulation of biological process	-2.8	5.8	4.5	30286	40	655	5	0.76	0.34	1660|4938|4939|9636|64135	DHX9|OAS1|OAS2|ISG15|IFIH1	-1.4
GO Biological Processes	19	GO:0040001	establishment of mitotic spindle localization	19_GO:0051179 localization	-2.8	5.8	4.5	30286	40	655	5	0.76	0.34	1639|2255|9183|23332|162282	DCTN1|FGF10|ZW10|CLASP1|ANKFN1	-1.4
GO Biological Processes	19	GO:0032648	regulation of interferon-beta production	19_GO:0032501 multicellular organismal process	-2.8	4.7	4.2	30286	59	655	6	0.92	0.37	1660|4938|4939|9636|64135|197358	DHX9|OAS1|OAS2|ISG15|IFIH1|NLRC3	-1.4
GO Biological Processes	19	GO:0021782	glial cell development	19_GO:0032502 developmental process	-2.8	3.3	3.9	30286	126	655	9	1.4	0.45	443|712|1191|3458|10810|55107|57211|91012|375387	ASPA|C1QA|CLU|IFNG|WASF3|ANO1|ADGRG6|CERS5|NRROS	-1.4
GO Biological Processes	19	GO:0051346	negative regulation of hydrolase activity	19_GO:0065007 biological regulation	-2.8	2.7	3.7	30286	204	655	12	1.8	0.52	12|710|2537|3001|3071|3827|5272|5524|5962|8530|22914|27329	SERPINA3|SERPING1|IFI6|GZMA|NCKAP1L|KNG1|SERPINB9|PTPA|RDX|CST7|KLRK1|ANGPTL3	-1.4
GO Biological Processes	19	GO:0008016	regulation of heart contraction	19_GO:0032501 multicellular organismal process	-2.8	2.7	3.7	30286	204	655	12	1.8	0.52	148|153|489|492|552|1756|3753|3781|4193|5294|10008|84525	ADRA1A|ADRB1|ATP2A3|ATP2B3|AVPR1A|DMD|KCNE1|KCNN2|MDM2|PIK3CG|KCNE3|HOPX	-1.4
GO Biological Processes	19	GO:2001056	positive regulation of cysteine-type endopeptidase activity	19_GO:0048518 positive regulation of biological process	-2.7	3.3	3.8	30286	127	655	9	1.4	0.45	356|489|3717|3965|5641|6850|7498|7805|130399	FASLG|ATP2A3|JAK2|LGALS9|LGMN|SYK|XDH|LAPTM5|ACVR1C	-1.4
GO Biological Processes	19	GO:0009394	2'-deoxyribonucleotide metabolic process	19_GO:0008152 metabolic process	-2.7	5.6	4.4	30286	41	655	5	0.76	0.34	1807|1854|7498|51733|129607	DPYS|DUT|XDH|UPB1|CMPK2	-1.4
GO Biological Processes	19	GO:0006692	prostanoid metabolic process	19_GO:0008152 metabolic process	-2.7	5.6	4.4	30286	41	655	5	0.76	0.34	972|1312|4259|5742|27306	CD74|COMT|MGST3|PTGS1|HPGDS	-1.4
GO Biological Processes	19	GO:0030866	cortical actin cytoskeleton organization	19_GO:0009987 cellular process	-2.7	5.6	4.4	30286	41	655	5	0.76	0.34	752|2037|3071|10788|23136	FMNL1|EPB41L2|NCKAP1L|IQGAP2|EPB41L3	-1.4
GO Biological Processes	19	GO:0042743	hydrogen peroxide metabolic process	19_GO:0008152 metabolic process	-2.7	5.6	4.4	30286	41	655	5	0.76	0.34	337|847|1544|4129|7173	APOA4|CAT|CYP1A2|MAOB|TPO	-1.4
GO Biological Processes	19	GO:0051289	protein homotetramerization	19_GO:0009987 cellular process	-2.7	4.6	4.2	30286	60	655	6	0.92	0.37	567|3028|3251|6999|7226|51733	B2M|HSD17B10|HPRT1|TDO2|TRPM2|UPB1	-1.4
GO Biological Processes	19	GO:0008283	cell population proliferation	19_GO:0009987 cellular process	-2.7	1.8	3.3	30286	710	655	28	4.3	0.79	367|685|695|916|1191|1794|2255|2771|3070|3251|3575|4064|4683|5291|5294|6574|6772|8882|9289|10673|11151|54440|57447|57678|79084|84280|130399|204851	AR|BTC|BTK|CD3E|CLU|DOCK2|FGF10|GNAI2|HELLS|HPRT1|IL7R|CD180|NBN|PIK3CB|PIK3CG|SLC20A1|STAT1|ZPR1|ADGRG1|TNFSF13B|CORO1A|SASH3|NDRG2|GPAM|WDR77|BTBD10|ACVR1C|HIPK1	-1.4
GO Biological Processes	19	GO:0042391	regulation of membrane potential	19_GO:0065007 biological regulation	-2.7	2.1	3.4	30286	446	655	20	3.1	0.67	148|153|213|1135|1756|2537|3753|3778|3781|5590|8671|9424|10008|10458|11060|23327|23530|23613|79845|84866	ADRA1A|ADRB1|ALB|CHRNA2|DMD|IFI6|KCNE1|KCNMA1|KCNN2|PRKCZ|SLC4A4|KCNK6|KCNE3|BAIAP2|WWP2|NEDD4L|NNT|ZMYND8|RNF122|TMEM25	-1.4
GO Biological Processes	19	GO:0002475	antigen processing and presentation via MHC class Ib	19_GO:0002376 immune system process	-2.7	7.4	4.8	30286	25	655	4	0.61	0.3	567|912|3134|4277	B2M|CD1D|HLA-F|MICB	-1.4
GO Biological Processes	19	GO:0002761	regulation of myeloid leukocyte differentiation	19_GO:0002376 immune system process	-2.7	3.3	3.8	30286	128	655	9	1.4	0.45	714|814|920|972|3458|3635|4982|7305|9290	C1QC|CAMK4|CD4|CD74|IFNG|INPP5D|TNFRSF11B|TYROBP|GPR55	-1.4
GO Biological Processes	19	GO:0040015	negative regulation of multicellular organism growth	19_GO:0040007 growth	-2.7	12	5.4	30286	12	655	3	0.46	0.26	153|5641|51316	ADRB1|LGMN|PLAC8	-1.4
GO Biological Processes	19	GO:0070671	response to interleukin-12	19_GO:0050896 response to stimulus	-2.7	12	5.4	30286	12	655	3	0.46	0.26	3594|3717|6775	IL12RB1|JAK2|STAT4	-1.4
GO Biological Processes	19	GO:0019336	phenol-containing compound catabolic process	19_GO:0008152 metabolic process	-2.7	12	5.4	30286	12	655	3	0.46	0.26	1312|4129|26002	COMT|MAOB|MOXD1	-1.4
GO Biological Processes	19	GO:0045060	negative thymic T cell selection	19_GO:0002376 immune system process	-2.7	12	5.4	30286	12	655	3	0.46	0.26	916|972|1794	CD3E|CD74|DOCK2	-1.4
GO Biological Processes	19	GO:0007599	hemostasis	19_GO:0065007 biological regulation	-2.7	2.8	3.7	30286	180	655	11	1.7	0.5	710|725|2161|2192|3818|3827|5291|5294|5328|6850|9060	SERPING1|C4BPB|F12|FBLN1|KLKB1|KNG1|PIK3CB|PIK3CG|PLAU|SYK|PAPSS2	-1.4
GO Biological Processes	19	GO:0008064	regulation of actin polymerization or depolymerization	19_GO:0050789 regulation of biological process	-2.7	3	3.7	30286	154	655	10	1.5	0.48	2017|3071|5921|5962|6711|7114|10458|11151|51571|91663	CTTN|NCKAP1L|RASA1|RDX|SPTBN1|TMSB4X|BAIAP2|CORO1A|CYRIB|MYADM	-1.4
GO Biological Processes	19	GO:0032652	regulation of interleukin-1 production	19_GO:0032501 multicellular organismal process	-2.7	3.2	3.8	30286	129	655	9	1.4	0.45	3458|3495|3717|3965|5371|7305|56666|113277|338557	IFNG|IGHD|JAK2|LGALS9|PML|TYROBP|PANX2|TMEM106A|FFAR4	-1.4
GO Biological Processes	19	GO:0043123	positive regulation of canonical NF-kappaB signal transduction	19_GO:0048518 positive regulation of biological process	-2.7	2.7	3.6	30286	208	655	12	1.8	0.52	356|684|920|972|3965|6275|6574|10537|51246|53840|57708|113277	FASLG|BST2|CD4|CD74|LGALS9|S100A4|SLC20A1|UBD|SHISA5|TRIM34|MIER1|TMEM106A	-1.4
GO Biological Processes	19	GO:0045639	positive regulation of myeloid cell differentiation	19_GO:0002376 immune system process	-2.7	3.5	3.9	30286	105	655	8	1.2	0.43	920|972|3071|3458|3635|6772|7305|9636	CD4|CD74|NCKAP1L|IFNG|INPP5D|STAT1|TYROBP|ISG15	-1.4
GO Biological Processes	19	GO:0006885	regulation of pH	19_GO:0042592 homeostatic process	-2.7	3.5	3.9	30286	105	655	8	1.2	0.43	356|506|552|1182|8671|51151|54734|56833	FASLG|ATP5F1B|AVPR1A|CLCN3|SLC4A4|SLC45A2|RAB39A|SLAMF8	-1.4
GO Biological Processes	19	GO:1901222	regulation of non-canonical NF-kappaB signal transduction	19_GO:0050896 response to stimulus	-2.7	3.5	3.9	30286	105	655	8	1.2	0.43	942|3430|3965|7726|7805|8809|26191|197358	CD86|IFI35|LGALS9|TRIM26|LAPTM5|IL18R1|PTPN22|NLRC3	-1.4
GO Biological Processes	19	GO:0032735	positive regulation of interleukin-12 production	19_GO:0048518 positive regulation of biological process	-2.7	5.5	4.3	30286	42	655	5	0.76	0.34	3458|3965|6850|7805|388325	IFNG|LGALS9|SYK|LAPTM5|SCIMP	-1.4
GO Biological Processes	19	GO:0070328	triglyceride homeostasis	19_GO:0042592 homeostatic process	-2.7	5.5	4.3	30286	42	655	5	0.76	0.34	346|348|27329|84649|123876	APOC4|APOE|ANGPTL3|DGAT2|ACSM2A	-1.4
GO Biological Processes	19	GO:0032733	positive regulation of interleukin-10 production	19_GO:0048518 positive regulation of biological process	-2.7	5.5	4.3	30286	42	655	5	0.76	0.34	3965|5590|6850|9636|54440	LGALS9|PRKCZ|SYK|ISG15|SASH3	-1.4
GO Biological Processes	19	GO:0045123	cellular extravasation	19_GO:0002376 immune system process	-2.7	5.5	4.3	30286	42	655	5	0.76	0.34	3676|3683|5294|120425|729230	ITGA4|ITGAL|PIK3CG|JAML|CCR2	-1.4
GO Biological Processes	19	GO:0050912	detection of chemical stimulus involved in sensory perception of taste	19_GO:0032501 multicellular organismal process	-2.7	5.5	4.3	30286	42	655	5	0.76	0.34	563|5330|83597|259286|338557	AZGP1|PLCB2|RTP3|TAS2R40|FFAR4	-1.4
GO Biological Processes	19	GO:0051294	establishment of spindle orientation	19_GO:0051179 localization	-2.7	5.5	4.3	30286	42	655	5	0.76	0.34	1639|2255|9183|23332|162282	DCTN1|FGF10|ZW10|CLASP1|ANKFN1	-1.4
GO Biological Processes	19	GO:0009262	deoxyribonucleotide metabolic process	19_GO:0008152 metabolic process	-2.7	5.5	4.3	30286	42	655	5	0.76	0.34	1807|1854|7498|51733|129607	DPYS|DUT|XDH|UPB1|CMPK2	-1.4
GO Biological Processes	19	GO:0019692	deoxyribose phosphate metabolic process	19_GO:0008152 metabolic process	-2.7	5.5	4.3	30286	42	655	5	0.76	0.34	1807|1854|7498|51733|129607	DPYS|DUT|XDH|UPB1|CMPK2	-1.4
GO Biological Processes	19	GO:0050691	regulation of defense response to virus by host	19_GO:0044419 biological process involved in interspecies interaction between organisms	-2.7	5.5	4.3	30286	42	655	5	0.76	0.34	1660|3594|4277|6772|115004	DHX9|IL12RB1|MICB|STAT1|CGAS	-1.4
GO Biological Processes	19	GO:0043086	negative regulation of catalytic activity	19_GO:0065007 biological regulation	-2.7	2.1	3.4	30286	449	655	20	3.1	0.67	12|348|710|2537|2672|2771|3001|3071|3458|3827|5272|5524|5795|5962|7249|8530|22914|26191|27329|729230	SERPINA3|APOE|SERPING1|IFI6|GFI1|GNAI2|GZMA|NCKAP1L|IFNG|KNG1|SERPINB9|PTPA|PTPRJ|RDX|TSC2|CST7|KLRK1|PTPN22|ANGPTL3|CCR2	-1.4
GO Biological Processes	19	GO:0001944	vasculature development	19_GO:0032502 developmental process	-2.7	1.9	3.3	30286	547	655	23	3.5	0.72	348|506|800|1312|2255|2833|3339|3949|4193|4327|4638|5291|5294|5795|5921|6850|6943|9289|11277|27329|57674|64218|83943	APOE|ATP5F1B|CALD1|COMT|FGF10|CXCR3|HSPG2|LDLR|MDM2|MMP19|MYLK|PIK3CB|PIK3CG|PTPRJ|RASA1|SYK|TCF21|ADGRG1|TREX1|ANGPTL3|RNF213|SEMA4A|IMMP2L	-1.4
GO Biological Processes	19	GO:0009725	response to hormone	19_GO:0050896 response to stimulus	-2.7	1.8	3.2	30286	785	655	30	4.6	0.82	148|178|367|552|717|847|1312|1364|1512|1601|1728|3283|3490|3717|3795|4129|4193|4982|5009|5272|5590|5732|5962|6772|6773|6775|10458|27329|130399|338557	ADRA1A|AGL|AR|AVPR1A|C2|CAT|COMT|CLDN4|CTSH|DAB2|NQO1|HSD3B1|IGFBP7|JAK2|KHK|MAOB|MDM2|TNFRSF11B|OTC|SERPINB9|PRKCZ|PTGER2|RDX|STAT1|STAT2|STAT4|BAIAP2|ANGPTL3|ACVR1C|FFAR4	-1.3
GO Biological Processes	19	GO:0001558	regulation of cell growth	19_GO:0040007 growth	-2.7	2.1	3.4	30286	418	655	19	2.9	0.66	348|393|552|684|1601|2017|3490|5371|5795|7373|7869|10110|23327|51393|57142|64218|80031|81621|84879	APOE|ARHGAP4|AVPR1A|BST2|DAB2|CTTN|IGFBP7|PML|PTPRJ|COL14A1|SEMA3B|SGK2|NEDD4L|TRPV2|RTN4|SEMA4A|SEMA6D|KAZALD1|MFSD2A	-1.3
GO Biological Processes	19	GO:0033273	response to vitamin	19_GO:0050896 response to stimulus	-2.7	3.9	3.9	30286	83	655	7	1.1	0.4	847|1592|2350|4193|5009|8942|23530	CAT|CYP26A1|FOLR2|MDM2|OTC|KYNU|NNT	-1.3
GO Biological Processes	19	GO:0002889	regulation of immunoglobulin mediated immune response	19_GO:0002376 immune system process	-2.7	4.5	4.1	30286	62	655	6	0.92	0.37	695|718|722|725|3263|30009	BTK|C3|C4BPA|C4BPB|HPX|TBX21	-1.3
GO Biological Processes	19	GO:0002712	regulation of B cell mediated immunity	19_GO:0002376 immune system process	-2.7	4.5	4.1	30286	62	655	6	0.92	0.37	695|718|722|725|3263|30009	BTK|C3|C4BPA|C4BPB|HPX|TBX21	-1.3
GO Biological Processes	19	GO:0018904	ether metabolic process	19_GO:0008152 metabolic process	-2.7	7.1	4.6	30286	26	655	4	0.61	0.3	54947|84188|255043|392636	LPCAT2|FAR1|TMEM86B|AGMO	-1.3
GO Biological Processes	19	GO:0042537	benzene-containing compound metabolic process	19_GO:0008152 metabolic process	-2.7	7.1	4.6	30286	26	655	4	0.61	0.3	2948|6999|8942|169355	GSTM4|TDO2|KYNU|IDO2	-1.3
GO Biological Processes	19	GO:0042278	purine nucleoside metabolic process	19_GO:0008152 metabolic process	-2.7	7.1	4.6	30286	26	655	4	0.61	0.3	3251|7498|28992|51816	HPRT1|XDH|MACROD1|ADA2	-1.3
GO Biological Processes	19	GO:0006575	cellular modified amino acid metabolic process	19_GO:0008152 metabolic process	-2.7	2.8	3.6	30286	183	655	11	1.7	0.5	33|34|501|2628|2948|2954|7173|10840|25774|27306|64902	ACADL|ACADM|ALDH7A1|GATM|GSTM4|GSTZ1|TPO|ALDH1L1|GSTT4|HPGDS|AGXT2	-1.3
GO Biological Processes	19	GO:0002294	CD4-positive, alpha-beta T cell differentiation involved in immune response	19_GO:0002376 immune system process	-2.6	5.4	4.3	30286	43	655	5	0.76	0.34	6775|8809|30009|64218|114836	STAT4|IL18R1|TBX21|SEMA4A|SLAMF6	-1.3
GO Biological Processes	19	GO:0046640	regulation of alpha-beta T cell proliferation	19_GO:0002376 immune system process	-2.6	5.4	4.3	30286	43	655	5	0.76	0.34	916|3717|3965|6850|729230	CD3E|JAK2|LGALS9|SYK|CCR2	-1.3
GO Biological Processes	19	GO:0045622	regulation of T-helper cell differentiation	19_GO:0002376 immune system process	-2.6	5.4	4.3	30286	43	655	5	0.76	0.34	942|3122|3594|5590|30009	CD86|HLA-DRA|IL12RB1|PRKCZ|TBX21	-1.3
GO Biological Processes	19	GO:0042093	T-helper cell differentiation	19_GO:0002376 immune system process	-2.6	5.4	4.3	30286	43	655	5	0.76	0.34	6775|8809|30009|64218|114836	STAT4|IL18R1|TBX21|SEMA4A|SLAMF6	-1.3
GO Biological Processes	19	GO:0043065	positive regulation of apoptotic process	19_GO:0048518 positive regulation of biological process	-2.6	1.9	3.3	30286	552	655	23	3.5	0.72	356|1191|1512|1728|3001|3458|3635|3676|3717|3778|3827|3965|5291|5371|5524|5654|10537|23097|28984|79845|81030|84883|130399	FASLG|CLU|CTSH|NQO1|GZMA|IFNG|INPP5D|ITGA4|JAK2|KCNMA1|KNG1|LGALS9|PIK3CB|PML|PTPA|HTRA1|UBD|CDK19|RGCC|RNF122|ZBP1|AIFM2|ACVR1C	-1.3
GO Biological Processes	19	GO:0008654	phospholipid biosynthetic process	19_GO:0008152 metabolic process	-2.6	2.5	3.5	30286	240	655	13	2	0.54	3613|3635|4598|5288|5291|5294|10351|54947|57678|84188|84879|94103|204962	IMPA2|INPP5D|MVK|PIK3C2G|PIK3CB|PIK3CG|ABCA8|LPCAT2|GPAM|FAR1|MFSD2A|ORMDL3|SLC44A5	-1.3
GO Biological Processes	19	GO:0030010	establishment of cell polarity	19_GO:0009987 cellular process	-2.6	3.2	3.7	30286	132	655	9	1.4	0.45	1639|1794|2255|4649|5590|9183|23332|56253|162282	DCTN1|DOCK2|FGF10|MYO9A|PRKCZ|ZW10|CLASP1|CRTAM|ANKFN1	-1.3
GO Biological Processes	19	GO:0010038	response to metal ion	19_GO:0050896 response to stimulus	-2.6	2.2	3.4	30286	360	655	17	2.6	0.62	113|567|847|1396|1544|1728|3613|3778|3795|4129|4193|4982|5009|5641|7036|7226|56670	ADCY7|B2M|CAT|CRIP1|CYP1A2|NQO1|IMPA2|KCNMA1|KHK|MAOB|MDM2|TNFRSF11B|OTC|LGMN|TFR2|TRPM2|SUCNR1	-1.3
GO Biological Processes	19	GO:0045428	regulation of nitric oxide biosynthetic process	19_GO:0008152 metabolic process	-2.6	4.4	4	30286	63	655	6	0.92	0.37	1191|3458|3717|5291|22914|64902	CLU|IFNG|JAK2|PIK3CB|KLRK1|AGXT2	-1.3
GO Biological Processes	19	GO:0030101	natural killer cell activation	19_GO:0002376 immune system process	-2.6	4.4	4	30286	63	655	6	0.92	0.37	914|4818|8809|11151|22914|51744	CD2|NKG7|IL18R1|CORO1A|KLRK1|CD244	-1.3
GO Biological Processes	19	GO:0050688	regulation of defense response to virus	19_GO:0044419 biological process involved in interspecies interaction between organisms	-2.6	4.4	4	30286	63	655	6	0.92	0.37	1660|3594|4277|6772|51191|115004	DHX9|IL12RB1|MICB|STAT1|HERC5|CGAS	-1.3
GO Biological Processes	19	GO:0016052	carbohydrate catabolic process	19_GO:0008152 metabolic process	-2.6	3.4	3.8	30286	108	655	8	1.2	0.43	178|2760|4126|4758|8972|9942|55753|130589	AGL|GM2A|MANBA|NEU1|MGAM|XYLB|OGDHL|GALM	-1.3
GO Biological Processes	19	GO:1902903	regulation of supramolecular fiber organization	19_GO:0050789 regulation of biological process	-2.6	2.1	3.3	30286	392	655	18	2.7	0.64	348|1191|1639|2017|3071|3949|5921|5962|6711|7114|10458|10810|11151|23332|28984|51571|89795|91663	APOE|CLU|DCTN1|CTTN|NCKAP1L|LDLR|RASA1|RDX|SPTBN1|TMSB4X|BAIAP2|WASF3|CORO1A|CLASP1|RGCC|CYRIB|NAV3|MYADM	-1.3
GO Biological Processes	19	GO:2000551	regulation of T-helper 2 cell cytokine production	19_GO:0002376 immune system process	-2.6	11	5.2	30286	13	655	3	0.46	0.26	5590|30009|91543	PRKCZ|TBX21|RSAD2	-1.3
GO Biological Processes	19	GO:0043383	negative T cell selection	19_GO:0002376 immune system process	-2.6	11	5.2	30286	13	655	3	0.46	0.26	916|972|1794	CD3E|CD74|DOCK2	-1.3
GO Biological Processes	19	GO:0010896	regulation of triglyceride catabolic process	19_GO:0008152 metabolic process	-2.6	11	5.2	30286	13	655	3	0.46	0.26	13|337|5294	AADAC|APOA4|PIK3CG	-1.3
GO Biological Processes	19	GO:1905907	negative regulation of amyloid fibril formation	19_GO:0048519 negative regulation of biological process	-2.6	11	5.2	30286	13	655	3	0.46	0.26	348|1191|3949	APOE|CLU|LDLR	-1.3
GO Biological Processes	19	GO:0035589	G protein-coupled purinergic nucleotide receptor signaling pathway	19_GO:0050896 response to stimulus	-2.6	11	5.2	30286	13	655	3	0.46	0.26	9934|29909|53829	P2RY14|GPR171|P2RY13	-1.3
GO Biological Processes	19	GO:0006586	indolalkylamine metabolic process	19_GO:0008152 metabolic process	-2.6	11	5.2	30286	13	655	3	0.46	0.26	6999|8942|169355	TDO2|KYNU|IDO2	-1.3
GO Biological Processes	19	GO:0035821	modulation of process of another organism	19_GO:0044419 biological process involved in interspecies interaction between organisms	-2.6	11	5.2	30286	13	655	3	0.46	0.26	3458|5551|6850	IFNG|PRF1|SYK	-1.3
GO Biological Processes	19	GO:0045916	negative regulation of complement activation	19_GO:0002376 immune system process	-2.6	11	5.2	30286	13	655	3	0.46	0.26	710|722|725	SERPING1|C4BPA|C4BPB	-1.3
GO Biological Processes	19	GO:0045069	regulation of viral genome replication	19_GO:0016032 viral process	-2.6	3.8	3.9	30286	85	655	7	1.1	0.4	684|4938|4939|8519|9636|64135|91543	BST2|OAS1|OAS2|IFITM1|ISG15|IFIH1|RSAD2	-1.3
GO Biological Processes	19	GO:0062012	regulation of small molecule metabolic process	19_GO:0008152 metabolic process	-2.6	2.2	3.4	30286	331	655	16	2.4	0.6	33|34|337|348|552|972|1601|2672|3458|3949|7114|8671|9056|11277|51744|84879	ACADL|ACADM|APOA4|APOE|AVPR1A|CD74|DAB2|GFI1|IFNG|LDLR|TMSB4X|SLC4A4|SLC7A7|TREX1|CD244|MFSD2A	-1.3
GO Biological Processes	19	GO:0006801	superoxide metabolic process	19_GO:0008152 metabolic process	-2.6	5.3	4.2	30286	44	655	5	0.76	0.34	337|1728|4688|4689|83943	APOA4|NQO1|NCF2|NCF4|IMMP2L	-1.3
GO Biological Processes	19	GO:0022030	telencephalon glial cell migration	19_GO:0032502 developmental process	-2.6	6.9	4.5	30286	27	655	4	0.61	0.3	9289|23224|23353|57142	ADGRG1|SYNE2|SUN1|RTN4	-1.3
GO Biological Processes	19	GO:0042832	defense response to protozoan	19_GO:0044419 biological process involved in interspecies interaction between organisms	-2.6	6.9	4.5	30286	27	655	4	0.61	0.3	2633|4818|116071|163351	GBP1|NKG7|BATF2|GBP6	-1.3
GO Biological Processes	19	GO:0006699	bile acid biosynthetic process	19_GO:0008152 metabolic process	-2.6	6.9	4.5	30286	27	655	4	0.61	0.3	3028|6718|10998|11001	HSD17B10|AKR1D1|SLC27A5|SLC27A2	-1.3
GO Biological Processes	19	GO:0042759	long-chain fatty acid biosynthetic process	19_GO:0008152 metabolic process	-2.6	6.9	4.5	30286	27	655	4	0.61	0.3	1544|1565|2948|11332	CYP1A2|CYP2D6|GSTM4|ACOT7	-1.3
GO Biological Processes	19	GO:0021801	cerebral cortex radial glia-guided migration	19_GO:0032502 developmental process	-2.6	6.9	4.5	30286	27	655	4	0.61	0.3	9289|23224|23353|57142	ADGRG1|SYNE2|SUN1|RTN4	-1.3
GO Biological Processes	19	GO:0060441	epithelial tube branching involved in lung morphogenesis	19_GO:0032502 developmental process	-2.6	6.9	4.5	30286	27	655	4	0.61	0.3	1512|1522|2255|340419	CTSH|CTSZ|FGF10|RSPO2	-1.3
GO Biological Processes	19	GO:0061387	regulation of extent of cell growth	19_GO:0040007 growth	-2.6	3.4	3.7	30286	109	655	8	1.2	0.43	348|393|2017|7869|51393|57142|64218|80031	APOE|ARHGAP4|CTTN|SEMA3B|TRPV2|RTN4|SEMA4A|SEMA6D	-1.3
GO Biological Processes	19	GO:0009611	response to wounding	19_GO:0050896 response to stimulus	-2.6	2.1	3.3	30286	426	655	19	2.9	0.66	337|710|725|1312|2161|2192|2255|3717|3818|3827|5291|5294|5328|6850|7305|9060|23767|120425|729230	APOA4|SERPING1|C4BPB|COMT|F12|FBLN1|FGF10|JAK2|KLKB1|KNG1|PIK3CB|PIK3CG|PLAU|SYK|TYROBP|PAPSS2|FLRT3|JAML|CCR2	-1.3
GO Biological Processes	19	GO:0062208	positive regulation of pattern recognition receptor signaling pathway	19_GO:0044419 biological process involved in interspecies interaction between organisms	-2.6	4.3	4	30286	64	655	6	0.92	0.37	695|3430|26191|57142|79132|91543	BTK|IFI35|PTPN22|RTN4|DHX58|RSAD2	-1.3
GO Biological Processes	19	GO:0150104	transport across blood-brain barrier	19_GO:0051179 localization	-2.6	3.8	3.8	30286	86	655	7	1.1	0.4	489|552|6542|8671|10396|54716|84879	ATP2A3|AVPR1A|SLC7A2|SLC4A4|ATP8A1|SLC6A20|MFSD2A	-1.3
GO Biological Processes	19	GO:0071621	granulocyte chemotaxis	19_GO:0040011 locomotion	-2.6	3.8	3.8	30286	86	655	7	1.1	0.4	3071|3689|4283|5294|6850|30817|120425	NCKAP1L|ITGB2|CXCL9|PIK3CG|SYK|ADGRE2|JAML	-1.3
GO Biological Processes	19	GO:0010232	vascular transport	19_GO:0051179 localization	-2.6	3.8	3.8	30286	86	655	7	1.1	0.4	489|552|6542|8671|10396|54716|84879	ATP2A3|AVPR1A|SLC7A2|SLC4A4|ATP8A1|SLC6A20|MFSD2A	-1.3
GO Biological Processes	19	GO:0008217	regulation of blood pressure	19_GO:0032501 multicellular organismal process	-2.6	2.7	3.5	30286	187	655	11	1.7	0.5	148|153|367|552|1312|1522|5742|5973|9424|56670|59342	ADRA1A|ADRB1|AR|AVPR1A|COMT|CTSZ|PTGS1|RENBP|KCNK6|SUCNR1|SCPEP1	-1.3
GO Biological Processes	19	GO:0070374	positive regulation of ERK1 and ERK2 cascade	19_GO:0048518 positive regulation of biological process	-2.6	2.6	3.5	30286	215	655	12	1.8	0.52	148|348|920|972|2255|2771|3965|5590|9290|26191|338557|388325	ADRA1A|APOE|CD4|CD74|FGF10|GNAI2|LGALS9|PRKCZ|GPR55|PTPN22|FFAR4|SCIMP	-1.3
GO Biological Processes	19	GO:0010001	glial cell differentiation	19_GO:0032502 developmental process	-2.6	2.6	3.4	30286	216	655	12	1.8	0.52	443|712|1191|2255|3458|6009|8320|10810|55107|57211|91012|375387	ASPA|C1QA|CLU|FGF10|IFNG|RHEB|EOMES|WASF3|ANO1|ADGRG6|CERS5|NRROS	-1.3
GO Biological Processes	19	GO:0001568	blood vessel development	19_GO:0032502 developmental process	-2.6	1.9	3.2	30286	527	655	22	3.4	0.7	348|506|800|1312|2255|2833|3339|3949|4193|4327|4638|5291|5294|5795|5921|6850|6943|9289|11277|27329|57674|64218	APOE|ATP5F1B|CALD1|COMT|FGF10|CXCR3|HSPG2|LDLR|MDM2|MMP19|MYLK|PIK3CB|PIK3CG|PTPRJ|RASA1|SYK|TCF21|ADGRG1|TREX1|ANGPTL3|RNF213|SEMA4A	-1.3
GO Biological Processes	19	GO:0010035	response to inorganic substance	19_GO:0050896 response to stimulus	-2.6	1.9	3.2	30286	527	655	22	3.4	0.7	113|337|552|567|847|1312|1396|1544|1728|3613|3778|3795|4129|4193|4982|5009|5641|6772|7036|7226|11277|56670	ADCY7|APOA4|AVPR1A|B2M|CAT|COMT|CRIP1|CYP1A2|NQO1|IMPA2|KCNMA1|KHK|MAOB|MDM2|TNFRSF11B|OTC|LGMN|STAT1|TFR2|TRPM2|TREX1|SUCNR1	-1.3
GO Biological Processes	19	GO:0043903	regulation of biological process involved in symbiotic interaction	19_GO:0044419 biological process involved in interspecies interaction between organisms	-2.6	4.3	3.9	30286	65	655	6	0.92	0.37	920|972|3965|7726|8519|53840	CD4|CD74|LGALS9|TRIM26|IFITM1|TRIM34	-1.3
GO Biological Processes	19	GO:0008652	amino acid biosynthetic process	19_GO:0008152 metabolic process	-2.6	4.3	3.9	30286	65	655	6	0.92	0.37	216|4942|5009|51733|54363|64902	ALDH1A1|OAT|OTC|UPB1|HAO1|AGXT2	-1.3
GO Biological Processes	19	GO:0098586	cellular response to virus	19_GO:0044419 biological process involved in interspecies interaction between organisms	-2.6	3.7	3.8	30286	87	655	7	1.1	0.4	2537|3458|3717|3965|4938|57705|64135	IFI6|IFNG|JAK2|LGALS9|OAS1|WDFY4|IFIH1	-1.3
GO Biological Processes	19	GO:0032370	positive regulation of lipid transport	19_GO:0051179 localization	-2.6	3.7	3.8	30286	87	655	7	1.1	0.4	348|356|1601|5444|9388|10351|10396	APOE|FASLG|DAB2|PON1|LIPG|ABCA8|ATP8A1	-1.3
GO Biological Processes	19	GO:0043280	positive regulation of cysteine-type endopeptidase activity involved in apoptotic process	19_GO:0048518 positive regulation of biological process	-2.5	3.3	3.7	30286	111	655	8	1.2	0.43	356|489|3717|3965|6850|7498|7805|130399	FASLG|ATP2A3|JAK2|LGALS9|SYK|XDH|LAPTM5|ACVR1C	-1.2
GO Biological Processes	19	GO:0098662	inorganic cation transmembrane transport	19_GO:0051179 localization	-2.5	1.8	3.1	30286	630	655	25	3.8	0.75	148|356|489|492|506|1182|1318|1340|2829|3753|3778|3781|5330|6568|6574|7225|7226|8671|9424|10008|23530|51393|54716|55013|200010	ADRA1A|FASLG|ATP2A3|ATP2B3|ATP5F1B|CLCN3|SLC31A2|COX6B1|XCR1|KCNE1|KCNMA1|KCNN2|PLCB2|SLC17A1|SLC20A1|TRPC6|TRPM2|SLC4A4|KCNK6|KCNE3|NNT|TRPV2|SLC6A20|MCUB|SLC5A9	-1.2
GO Biological Processes	19	GO:0035590	purinergic nucleotide receptor signaling pathway	19_GO:0050896 response to stimulus	-2.5	6.6	4.4	30286	28	655	4	0.61	0.3	2771|9934|29909|53829	GNAI2|P2RY14|GPR171|P2RY13	-1.2
GO Biological Processes	19	GO:0090025	regulation of monocyte chemotaxis	19_GO:0040011 locomotion	-2.5	6.6	4.4	30286	28	655	4	0.61	0.3	199|5641|56833|729230	AIF1|LGMN|SLAMF8|CCR2	-1.2
GO Biological Processes	19	GO:0038094	Fc-gamma receptor signaling pathway	19_GO:0002376 immune system process	-2.5	6.6	4.4	30286	28	655	4	0.61	0.3	919|6850|64005|196051	CD247|SYK|MYO1G|PLPP4	-1.2
GO Biological Processes	19	GO:0009264	deoxyribonucleotide catabolic process	19_GO:0008152 metabolic process	-2.5	6.6	4.4	30286	28	655	4	0.61	0.3	1807|1854|7498|51733	DPYS|DUT|XDH|UPB1	-1.2
GO Biological Processes	19	GO:0043304	regulation of mast cell degranulation	19_GO:0002376 immune system process	-2.5	6.6	4.4	30286	28	655	4	0.61	0.3	3965|6850|8832|30817	LGALS9|SYK|CD84|ADGRE2	-1.2
GO Biological Processes	19	GO:0046386	deoxyribose phosphate catabolic process	19_GO:0008152 metabolic process	-2.5	6.6	4.4	30286	28	655	4	0.61	0.3	1807|1854|7498|51733	DPYS|DUT|XDH|UPB1	-1.2
GO Biological Processes	19	GO:0030212	hyaluronan metabolic process	19_GO:0008152 metabolic process	-2.5	6.6	4.4	30286	28	655	4	0.61	0.3	2990|3697|3699|23553	GUSB|ITIH1|ITIH3|HYAL4	-1.2
GO Biological Processes	19	GO:0048514	blood vessel morphogenesis	19_GO:0032502 developmental process	-2.5	2	3.2	30286	431	655	19	2.9	0.66	348|506|800|2255|2833|3339|3949|4327|4638|5291|5294|5795|5921|6850|6943|9289|27329|57674|64218	APOE|ATP5F1B|CALD1|FGF10|CXCR3|HSPG2|LDLR|MMP19|MYLK|PIK3CB|PIK3CG|PTPRJ|RASA1|SYK|TCF21|ADGRG1|ANGPTL3|RNF213|SEMA4A	-1.2
GO Biological Processes	19	GO:1901224	positive regulation of non-canonical NF-kappaB signal transduction	19_GO:0048518 positive regulation of biological process	-2.5	4.2	3.9	30286	66	655	6	0.92	0.37	942|3430|3965|7726|7805|8809	CD86|IFI35|LGALS9|TRIM26|LAPTM5|IL18R1	-1.2
GO Biological Processes	19	GO:0051898	negative regulation of phosphatidylinositol 3-kinase/protein kinase B signal transduction	19_GO:0048519 negative regulation of biological process	-2.5	4.2	3.9	30286	66	655	6	0.92	0.37	5291|5795|7249|7498|55024|197358	PIK3CB|PTPRJ|TSC2|XDH|BANK1|NLRC3	-1.2
GO Biological Processes	19	GO:0070613	regulation of protein processing	19_GO:0008152 metabolic process	-2.5	4.2	3.9	30286	66	655	6	0.92	0.37	1522|2161|3818|4193|5328|8530	CTSZ|F12|KLKB1|MDM2|PLAU|CST7	-1.2
GO Biological Processes	19	GO:1904375	regulation of protein localization to cell periphery	19_GO:0051179 localization	-2.5	3	3.6	30286	137	655	9	1.4	0.45	367|1601|2037|2633|3458|5590|6711|6769|54585	AR|DAB2|EPB41L2|GBP1|IFNG|PRKCZ|SPTBN1|STAC|LZTFL1	-1.2
GO Biological Processes	19	GO:0001824	blastocyst development	19_GO:0032502 developmental process	-2.5	3.3	3.6	30286	112	655	8	1.2	0.43	4683|5890|8320|8882|57142|84525|130399|196051	NBN|RAD51B|EOMES|ZPR1|RTN4|HOPX|ACVR1C|PLPP4	-1.2
GO Biological Processes	19	GO:0075294	positive regulation by symbiont of entry into host	19_GO:0044419 biological process involved in interspecies interaction between organisms	-2.5	9.9	5	30286	14	655	3	0.46	0.26	920|972|3965	CD4|CD74|LGALS9	-1.2
GO Biological Processes	19	GO:0009159	deoxyribonucleoside monophosphate catabolic process	19_GO:0008152 metabolic process	-2.5	9.9	5	30286	14	655	3	0.46	0.26	1807|7498|51733	DPYS|XDH|UPB1	-1.2
GO Biological Processes	19	GO:0045348	positive regulation of MHC class II biosynthetic process	19_GO:0048518 positive regulation of biological process	-2.5	9.9	5	30286	14	655	3	0.46	0.26	3458|3717|113277	IFNG|JAK2|TMEM106A	-1.2
GO Biological Processes	19	GO:0060334	regulation of type II interferon-mediated signaling pathway	19_GO:0044419 biological process involved in interspecies interaction between organisms	-2.5	9.9	5	30286	14	655	3	0.46	0.26	3263|7294|84166	HPX|TXK|NLRC5	-1.2
GO Biological Processes	19	GO:0016322	neuron remodeling	19_GO:0032502 developmental process	-2.5	9.9	5	30286	14	655	3	0.46	0.26	712|718|8578	C1QA|C3|SCARF1	-1.2
GO Biological Processes	19	GO:0060330	regulation of response to type II interferon	19_GO:0044419 biological process involved in interspecies interaction between organisms	-2.5	9.9	5	30286	14	655	3	0.46	0.26	3263|7294|84166	HPX|TXK|NLRC5	-1.2
GO Biological Processes	19	GO:2001140	positive regulation of phospholipid transport	19_GO:0051179 localization	-2.5	9.9	5	30286	14	655	3	0.46	0.26	348|356|10396	APOE|FASLG|ATP8A1	-1.2
GO Biological Processes	19	GO:0046598	positive regulation of viral entry into host cell	19_GO:0016032 viral process	-2.5	9.9	5	30286	14	655	3	0.46	0.26	920|972|3965	CD4|CD74|LGALS9	-1.2
GO Biological Processes	19	GO:1905522	negative regulation of macrophage migration	19_GO:0040011 locomotion	-2.5	9.9	5	30286	14	655	3	0.46	0.26	727|56833|131450	C5|SLAMF8|CD200R1	-1.2
GO Biological Processes	19	GO:0009712	catechol-containing compound metabolic process	19_GO:0008152 metabolic process	-2.5	5	4.1	30286	46	655	5	0.76	0.34	1312|2861|3251|4129|26002	COMT|GPR37|HPRT1|MAOB|MOXD1	-1.2
GO Biological Processes	19	GO:0002701	negative regulation of production of molecular mediator of immune response	19_GO:0002376 immune system process	-2.5	5	4.1	30286	46	655	5	0.76	0.34	684|933|3134|30009|115352	BST2|CD22|HLA-F|TBX21|FCRL3	-1.2
GO Biological Processes	19	GO:0030517	negative regulation of axon extension	19_GO:0040007 growth	-2.5	5	4.1	30286	46	655	5	0.76	0.34	393|7869|57142|64218|80031	ARHGAP4|SEMA3B|RTN4|SEMA4A|SEMA6D	-1.2
GO Biological Processes	19	GO:0006584	catecholamine metabolic process	19_GO:0008152 metabolic process	-2.5	5	4.1	30286	46	655	5	0.76	0.34	1312|2861|3251|4129|26002	COMT|GPR37|HPRT1|MAOB|MOXD1	-1.2
GO Biological Processes	19	GO:0045646	regulation of erythrocyte differentiation	19_GO:0042592 homeostatic process	-2.5	5	4.1	30286	46	655	5	0.76	0.34	567|3071|3635|6772|9636	B2M|NCKAP1L|INPP5D|STAT1|ISG15	-1.2
GO Biological Processes	19	GO:0002920	regulation of humoral immune response	19_GO:0002376 immune system process	-2.5	5	4.1	30286	46	655	5	0.76	0.34	710|718|722|725|3263	SERPING1|C3|C4BPA|C4BPB|HPX	-1.2
GO Biological Processes	19	GO:0060249	anatomical structure homeostasis	19_GO:0042592 homeostatic process	-2.5	2.5	3.4	30286	219	655	12	1.8	0.52	12|216|1182|1756|3587|7373|9290|11151|54440|64081|84879|729230	SERPINA3|ALDH1A1|CLCN3|DMD|IL10RA|COL14A1|GPR55|CORO1A|SASH3|PBLD|MFSD2A|CCR2	-1.2
GO Biological Processes	19	GO:0001894	tissue homeostasis	19_GO:0042592 homeostatic process	-2.5	2.5	3.4	30286	219	655	12	1.8	0.52	12|216|1182|1756|3587|7373|9290|11151|54440|64081|84879|729230	SERPINA3|ALDH1A1|CLCN3|DMD|IL10RA|COL14A1|GPR55|CORO1A|SASH3|PBLD|MFSD2A|CCR2	-1.2
GO Biological Processes	19	GO:0045937	positive regulation of phosphate metabolic process	19_GO:0048518 positive regulation of biological process	-2.5	1.8	3.1	30286	702	655	27	4.1	0.78	367|718|916|920|942|972|1601|2255|3071|3263|3458|3717|4683|5294|5524|5795|6850|7114|8671|28984|51744|55024|79817|84280|115352|116986|222658	AR|C3|CD3E|CD4|CD86|CD74|DAB2|FGF10|NCKAP1L|HPX|IFNG|JAK2|NBN|PIK3CG|PTPA|PTPRJ|SYK|TMSB4X|SLC4A4|RGCC|CD244|BANK1|MOB3B|BTBD10|FCRL3|AGAP2|KCTD20	-1.2
GO Biological Processes	19	GO:0010562	positive regulation of phosphorus metabolic process	19_GO:0048518 positive regulation of biological process	-2.5	1.8	3.1	30286	702	655	27	4.1	0.78	367|718|916|920|942|972|1601|2255|3071|3263|3458|3717|4683|5294|5524|5795|6850|7114|8671|28984|51744|55024|79817|84280|115352|116986|222658	AR|C3|CD3E|CD4|CD86|CD74|DAB2|FGF10|NCKAP1L|HPX|IFNG|JAK2|NBN|PIK3CG|PTPA|PTPRJ|SYK|TMSB4X|SLC4A4|RGCC|CD244|BANK1|MOB3B|BTBD10|FCRL3|AGAP2|KCTD20	-1.2
GO Biological Processes	19	GO:0050731	positive regulation of peptidyl-tyrosine phosphorylation	19_GO:0048518 positive regulation of biological process	-2.5	2.8	3.5	30286	164	655	10	1.5	0.48	916|920|972|2255|3263|3458|3717|5795|6850|55024	CD3E|CD4|CD74|FGF10|HPX|IFNG|JAK2|PTPRJ|SYK|BANK1	-1.2
GO Biological Processes	19	GO:0061041	regulation of wound healing	19_GO:0050896 response to stimulus	-2.5	3	3.5	30286	138	655	9	1.4	0.45	348|710|1364|2161|3818|3827|4638|5328|23332	APOE|SERPING1|CLDN4|F12|KLKB1|KNG1|MYLK|PLAU|CLASP1	-1.2
GO Biological Processes	19	GO:0043632	modification-dependent macromolecule catabolic process	19_GO:0008152 metabolic process	-2.5	1.9	3.2	30286	500	655	21	3.2	0.69	4193|5371|5696|5698|7726|9246|9354|9636|10537|10956|11060|23327|30009|51191|57674|79084|79670|79845|80263|129563|149095	MDM2|PML|PSMB8|PSMB9|TRIM26|UBE2L6|UBE4A|ISG15|UBD|OS9|WWP2|NEDD4L|TBX21|HERC5|RNF213|WDR77|TUT7|RNF122|TRIM45|DIS3L2|DCST1	-1.2
GO Biological Processes	19	GO:1904062	regulation of monoatomic cation transmembrane transport	19_GO:0051179 localization	-2.5	2.2	3.3	30286	309	655	15	2.3	0.58	1318|1756|3458|3753|3781|4283|5294|5371|6769|7114|10008|10681|11060|11151|23327	SLC31A2|DMD|IFNG|KCNE1|KCNN2|CXCL9|PIK3CG|PML|STAC|TMSB4X|KCNE3|GNB5|WWP2|CORO1A|NEDD4L	-1.2
GO Biological Processes	19	GO:0007015	actin filament organization	19_GO:0009987 cellular process	-2.5	2.3	3.3	30286	279	655	14	2.1	0.57	199|800|3717|4542|4703|7114|10458|10788|10810|11151|55761|57553|64005|80774	AIF1|CALD1|JAK2|MYO1F|NEB|TMSB4X|BAIAP2|IQGAP2|WASF3|CORO1A|TTC17|MICAL3|MYO1G|LIMD2	-1.2
GO Biological Processes	19	GO:0071219	cellular response to molecule of bacterial origin	19_GO:0044419 biological process involved in interspecies interaction between organisms	-2.5	2.5	3.4	30286	221	655	12	1.8	0.52	942|2672|3717|4064|4283|9450|22914|23097|26191|51571|80380|129607	CD86|GFI1|JAK2|CD180|CXCL9|LY86|KLRK1|CDK19|PTPN22|CYRIB|PDCD1LG2|CMPK2	-1.2
GO Biological Processes	19	GO:0097529	myeloid leukocyte migration	19_GO:0002376 immune system process	-2.5	3	3.5	30286	139	655	9	1.4	0.45	3071|3689|4283|5294|6441|6850|30817|120425|729230	NCKAP1L|ITGB2|CXCL9|PIK3CG|SFTPD|SYK|ADGRE2|JAML|CCR2	-1.2
GO Biological Processes	19	GO:1902430	negative regulation of amyloid-beta formation	19_GO:0048519 negative regulation of biological process	-2.5	6.4	4.3	30286	29	655	4	0.61	0.3	348|1191|10313|57142	APOE|CLU|RTN3|RTN4	-1.2
GO Biological Processes	19	GO:0033344	cholesterol efflux	19_GO:0051179 localization	-2.5	6.4	4.3	30286	29	655	4	0.61	0.3	337|348|1312|10351	APOA4|APOE|COMT|ABCA8	-1.2
GO Biological Processes	19	GO:0048640	negative regulation of developmental growth	19_GO:0040007 growth	-2.5	3.2	3.6	30286	114	655	8	1.2	0.43	153|393|5641|7869|51316|57142|64218|80031	ADRB1|ARHGAP4|LGMN|SEMA3B|PLAC8|RTN4|SEMA4A|SEMA6D	-1.2
GO Biological Processes	19	GO:0043648	dicarboxylic acid metabolic process	19_GO:0008152 metabolic process	-2.5	3.6	3.7	30286	90	655	7	1.1	0.4	443|4942|8942|10840|55753|131669|137872	ASPA|OAT|KYNU|ALDH1L1|OGDHL|UROC1|ADHFE1	-1.2
GO Biological Processes	19	GO:0045017	glycerolipid biosynthetic process	19_GO:0008152 metabolic process	-2.5	2.5	3.3	30286	222	655	12	1.8	0.52	3613|3635|5288|5291|5294|54947|57678|84188|84649|84879|204962|392636	IMPA2|INPP5D|PIK3C2G|PIK3CB|PIK3CG|LPCAT2|GPAM|FAR1|DGAT2|MFSD2A|SLC44A5|AGMO	-1.2
GO Biological Processes	19	GO:0009311	oligosaccharide metabolic process	19_GO:0008152 metabolic process	-2.5	4.1	3.8	30286	68	655	6	0.92	0.37	2760|3425|4126|4758|8972|124872	GM2A|IDUA|MANBA|NEU1|MGAM|B4GALNT2	-1.2
GO Biological Processes	19	GO:0051092	positive regulation of NF-kappaB transcription factor activity	19_GO:0008152 metabolic process	-2.4	3	3.5	30286	141	655	9	1.4	0.45	367|695|1191|1660|3965|4591|5590|8809|53840	AR|BTK|CLU|DHX9|LGALS9|TRIM37|PRKCZ|IL18R1|TRIM34	-1.2
GO Biological Processes	19	GO:0032660	regulation of interleukin-17 production	19_GO:0032501 multicellular organismal process	-2.4	4.8	3.9	30286	48	655	5	0.76	0.34	695|3071|3458|3717|114836	BTK|NCKAP1L|IFNG|JAK2|SLAMF6	-1.2
GO Biological Processes	19	GO:0002673	regulation of acute inflammatory response	19_GO:0050896 response to stimulus	-2.4	4.8	3.9	30286	48	655	5	0.76	0.34	695|718|2161|3818|5294	BTK|C3|F12|KLKB1|PIK3CG	-1.2
GO Biological Processes	19	GO:0010639	negative regulation of organelle organization	19_GO:0048519 negative regulation of biological process	-2.4	2.1	3.2	30286	345	655	16	2.4	0.6	1191|4591|4683|5962|6711|7114|7249|9183|11151|23332|51571|83540|89795|91663|146691|147841	CLU|TRIM37|NBN|RDX|SPTBN1|TMSB4X|TSC2|ZW10|CORO1A|CLASP1|CYRIB|NUF2|NAV3|MYADM|TOM1L2|SPC24	-1.2
GO Biological Processes	19	GO:0006999	nuclear pore organization	19_GO:0009987 cellular process	-2.4	9.2	4.8	30286	15	655	3	0.46	0.26	9972|55746|57142	NUP153|NUP133|RTN4	-1.2
GO Biological Processes	19	GO:0046007	negative regulation of activated T cell proliferation	19_GO:0002376 immune system process	-2.4	9.2	4.8	30286	15	655	3	0.46	0.26	3965|56253|80380	LGALS9|CRTAM|PDCD1LG2	-1.2
GO Biological Processes	19	GO:0170043	non-proteinogenic amino acid biosynthetic process	19_GO:0008152 metabolic process	-2.4	9.2	4.8	30286	15	655	3	0.46	0.26	216|5009|51733	ALDH1A1|OTC|UPB1	-1.2
GO Biological Processes	19	GO:0001991	regulation of systemic arterial blood pressure by circulatory renin-angiotensin	19_GO:0032501 multicellular organismal process	-2.4	9.2	4.8	30286	15	655	3	0.46	0.26	1312|1522|56670	COMT|CTSZ|SUCNR1	-1.2
GO Biological Processes	19	GO:1903826	L-arginine transmembrane transport	19_GO:0051179 localization	-2.4	9.2	4.8	30286	15	655	3	0.46	0.26	6542|9056|55089	SLC7A2|SLC7A7|SLC38A4	-1.2
GO Biological Processes	19	GO:2001138	regulation of phospholipid transport	19_GO:0051179 localization	-2.4	9.2	4.8	30286	15	655	3	0.46	0.26	348|356|10396	APOE|FASLG|ATP8A1	-1.2
GO Biological Processes	19	GO:0046470	phosphatidylcholine metabolic process	19_GO:0008152 metabolic process	-2.4	4	3.7	30286	69	655	6	0.92	0.37	337|5444|54947|84879|204962|255043	APOA4|PON1|LPCAT2|MFSD2A|SLC44A5|TMEM86B	-1.2
GO Biological Processes	19	GO:0030193	regulation of blood coagulation	19_GO:0032501 multicellular organismal process	-2.4	4	3.7	30286	69	655	6	0.92	0.37	348|710|2161|3818|3827|5328	APOE|SERPING1|F12|KLKB1|KNG1|PLAU	-1.2
GO Biological Processes	19	GO:1903318	negative regulation of protein maturation	19_GO:0048519 negative regulation of biological process	-2.4	6.2	4.2	30286	30	655	4	0.61	0.3	1522|4193|5328|8530	CTSZ|MDM2|PLAU|CST7	-1.2
GO Biological Processes	19	GO:0010955	negative regulation of protein processing	19_GO:0048519 negative regulation of biological process	-2.4	6.2	4.2	30286	30	655	4	0.61	0.3	1522|4193|5328|8530	CTSZ|MDM2|PLAU|CST7	-1.2
GO Biological Processes	19	GO:0032647	regulation of interferon-alpha production	19_GO:0032501 multicellular organismal process	-2.4	6.2	4.2	30286	30	655	4	0.61	0.3	1660|6772|64135|197358	DHX9|STAT1|IFIH1|NLRC3	-1.2
GO Biological Processes	19	GO:0050730	regulation of peptidyl-tyrosine phosphorylation	19_GO:0008152 metabolic process	-2.4	2.5	3.3	30286	225	655	12	1.8	0.52	916|920|972|2255|3263|3458|3689|3717|5590|5795|6850|55024	CD3E|CD4|CD74|FGF10|HPX|IFNG|ITGB2|JAK2|PRKCZ|PTPRJ|SYK|BANK1	-1.2
GO Biological Processes	19	GO:0062013	positive regulation of small molecule metabolic process	19_GO:0048518 positive regulation of biological process	-2.4	2.9	3.4	30286	142	655	9	1.4	0.45	337|348|552|972|1601|3458|7114|8671|51744	APOA4|APOE|AVPR1A|CD74|DAB2|IFNG|TMSB4X|SLC4A4|CD244	-1.2
GO Biological Processes	19	GO:0051640	organelle localization	19_GO:0051179 localization	-2.4	1.9	3.1	30286	542	655	22	3.4	0.7	695|1639|1731|1780|2255|3676|5294|5590|6850|7462|8825|9183|23224|23332|23353|54843|64284|83540|83850|147841|162282|284021	BTK|DCTN1|SEPTIN1|DYNC1I1|FGF10|ITGA4|PIK3CG|PRKCZ|SYK|LAT2|LIN7A|ZW10|SYNE2|CLASP1|SUN1|SYTL2|RAB17|NUF2|ESYT3|SPC24|ANKFN1|MILR1	-1.1
GO Biological Processes	19	GO:0060425	lung morphogenesis	19_GO:0032502 developmental process	-2.4	4.7	3.9	30286	49	655	5	0.76	0.34	1512|1522|2255|6943|340419	CTSH|CTSZ|FGF10|TCF21|RSPO2	-1.1
GO Biological Processes	19	GO:2000401	regulation of lymphocyte migration	19_GO:0040011 locomotion	-2.4	4	3.7	30286	70	655	6	0.92	0.37	199|3676|11151|22914|131450|729230	AIF1|ITGA4|CORO1A|KLRK1|CD200R1|CCR2	-1.1
GO Biological Processes	19	GO:0002690	positive regulation of leukocyte chemotaxis	19_GO:0040011 locomotion	-2.4	3.5	3.6	30286	93	655	7	1.1	0.4	199|972|3071|3965|5641|63940|729230	AIF1|CD74|NCKAP1L|LGALS9|LGMN|GPSM3|CCR2	-1.1
GO Biological Processes	19	GO:0045055	regulated exocytosis	19_GO:0051179 localization	-2.4	2.9	3.4	30286	144	655	9	1.4	0.45	695|4818|5294|6850|7166|7462|11151|26056|284021	BTK|NKG7|PIK3CG|SYK|TPH1|LAT2|CORO1A|RAB11FIP5|MILR1	-1.1
GO Biological Processes	19	GO:0051090	regulation of DNA-binding transcription factor activity	19_GO:0008152 metabolic process	-2.4	2.1	3.1	30286	381	655	17	2.6	0.62	367|695|1191|1660|2672|3965|4591|5590|6850|7726|8320|8809|11060|28984|53840|84166|197358	AR|BTK|CLU|DHX9|GFI1|LGALS9|TRIM37|PRKCZ|SYK|TRIM26|EOMES|IL18R1|WWP2|RGCC|TRIM34|NLRC5|NLRC3	-1.1
GO Biological Processes	19	GO:0097305	response to alcohol	19_GO:0050896 response to stimulus	-2.4	2.3	3.2	30286	258	655	13	2	0.54	109|113|552|847|1312|1728|3283|3490|4129|4193|5732|57476|80854	ADCY3|ADCY7|AVPR1A|CAT|COMT|NQO1|HSD3B1|IGFBP7|MAOB|MDM2|PTGER2|GRAMD1B|SETD7	-1.1
GO Biological Processes	19	GO:1903522	regulation of blood circulation	19_GO:0032501 multicellular organismal process	-2.4	2.3	3.2	30286	258	655	13	2	0.54	148|153|489|492|552|1756|3676|3753|3781|4193|5294|10008|84525	ADRA1A|ADRB1|ATP2A3|ATP2B3|AVPR1A|DMD|ITGA4|KCNE1|KCNN2|MDM2|PIK3CG|KCNE3|HOPX	-1.1
GO Biological Processes	19	GO:0071677	positive regulation of mononuclear cell migration	19_GO:0040011 locomotion	-2.4	3.9	3.6	30286	71	655	6	0.92	0.37	199|3676|3965|5641|11151|729230	AIF1|ITGA4|LGALS9|LGMN|CORO1A|CCR2	-1.1
GO Biological Processes	19	GO:0045670	regulation of osteoclast differentiation	19_GO:0002376 immune system process	-2.4	3.9	3.6	30286	71	655	6	0.92	0.37	814|3458|3635|4982|7305|9290	CAMK4|IFNG|INPP5D|TNFRSF11B|TYROBP|GPR55	-1.1
GO Biological Processes	19	GO:0006879	intracellular iron ion homeostasis	19_GO:0042592 homeostatic process	-2.4	3.9	3.6	30286	71	655	6	0.92	0.37	567|1356|2512|3263|7036|51218	B2M|CP|FTL|HPX|TFR2|GLRX5	-1.1
GO Biological Processes	19	GO:0002526	acute inflammatory response	19_GO:0050896 response to stimulus	-2.4	3.9	3.6	30286	71	655	6	0.92	0.37	12|2161|2215|3818|7036|23780	SERPINA3|F12|FCGR3B|KLKB1|TFR2|APOL2	-1.1
GO Biological Processes	19	GO:1901617	organic hydroxy compound biosynthetic process	19_GO:0008152 metabolic process	-2.4	2.7	3.3	30286	172	655	10	1.5	0.48	2861|3028|3613|4598|6718|7166|10998|11001|26002|51151	GPR37|HSD17B10|IMPA2|MVK|AKR1D1|TPH1|SLC27A5|SLC27A2|MOXD1|SLC45A2	-1.1
GO Biological Processes	19	GO:0030865	cortical cytoskeleton organization	19_GO:0009987 cellular process	-2.4	4.6	3.8	30286	50	655	5	0.76	0.34	752|2037|3071|10788|23136	FMNL1|EPB41L2|NCKAP1L|IQGAP2|EPB41L3	-1.1
GO Biological Processes	19	GO:2000404	regulation of T cell migration	19_GO:0040011 locomotion	-2.4	4.6	3.8	30286	50	655	5	0.76	0.34	199|3676|11151|131450|729230	AIF1|ITGA4|CORO1A|CD200R1|CCR2	-1.1
GO Biological Processes	19	GO:0140374	antiviral innate immune response	19_GO:0044419 biological process involved in interspecies interaction between organisms	-2.4	4.6	3.8	30286	50	655	5	0.76	0.34	3437|4938|64135|79132|81030	IFIT3|OAS1|IFIH1|DHX58|ZBP1	-1.1
GO Biological Processes	19	GO:0046456	icosanoid biosynthetic process	19_GO:0008152 metabolic process	-2.4	4.6	3.8	30286	50	655	5	0.76	0.34	972|4259|5742|6850|27306	CD74|MGST3|PTGS1|SYK|HPGDS	-1.1
GO Biological Processes	19	GO:0007264	small GTPase-mediated signal transduction	19_GO:0050896 response to stimulus	-2.3	2.3	3.2	30286	259	655	13	2	0.54	29|199|393|1794|6009|9046|9138|9289|9402|54734|54869|55619|139818	ABR|AIF1|ARHGAP4|DOCK2|RHEB|DOK2|ARHGEF1|ADGRG1|GRAP2|RAB39A|EPS8L1|DOCK10|DOCK11	-1.1
GO Biological Processes	19	GO:0006577	amino-acid betaine metabolic process	19_GO:0008152 metabolic process	-2.3	8.7	4.6	30286	16	655	3	0.46	0.26	33|34|501	ACADL|ACADM|ALDH7A1	-1.1
GO Biological Processes	19	GO:0051770	positive regulation of nitric-oxide synthase biosynthetic process	19_GO:0048518 positive regulation of biological process	-2.3	8.7	4.6	30286	16	655	3	0.46	0.26	3458|3717|6772	IFNG|JAK2|STAT1	-1.1
GO Biological Processes	19	GO:0055091	phospholipid homeostasis	19_GO:0042592 homeostatic process	-2.3	8.7	4.6	30286	16	655	3	0.46	0.26	9388|27329|57678	LIPG|ANGPTL3|GPAM	-1.1
GO Biological Processes	19	GO:0032409	regulation of transporter activity	19_GO:0065007 biological regulation	-2.3	2.3	3.2	30286	260	655	13	2	0.54	1756|3458|3753|5444|6769|7114|7225|10008|10110|10681|11060|23327|729230	DMD|IFNG|KCNE1|PON1|STAC|TMSB4X|TRPC6|KCNE3|SGK2|GNB5|WWP2|NEDD4L|CCR2	-1.1
GO Biological Processes	19	GO:0032970	regulation of actin filament-based process	19_GO:0050789 regulation of biological process	-2.3	2	3.1	30286	385	655	17	2.6	0.62	684|2017|3071|4703|5921|5962|6711|7114|7226|10458|10788|10810|11151|23332|28984|51571|91663	BST2|CTTN|NCKAP1L|NEB|RASA1|RDX|SPTBN1|TMSB4X|TRPM2|BAIAP2|IQGAP2|WASF3|CORO1A|CLASP1|RGCC|CYRIB|MYADM	-1.1
GO Biological Processes	19	GO:1902992	negative regulation of amyloid precursor protein catabolic process	19_GO:0048519 negative regulation of biological process	-2.3	5.8	4	30286	32	655	4	0.61	0.3	348|1191|10313|57142	APOE|CLU|RTN3|RTN4	-1.1
GO Biological Processes	19	GO:0039532	negative regulation of cytoplasmic pattern recognition receptor signaling pathway	19_GO:0044419 biological process involved in interspecies interaction between organisms	-2.3	4.5	3.8	30286	51	655	5	0.76	0.34	11277|26191|79132|115004|197358	TREX1|PTPN22|DHX58|CGAS|NLRC3	-1.1
GO Biological Processes	19	GO:0006639	acylglycerol metabolic process	19_GO:0008152 metabolic process	-2.3	3.4	3.5	30286	96	655	7	1.1	0.4	348|847|9388|55911|57678|84649|392636	APOE|CAT|LIPG|APOBR|GPAM|DGAT2|AGMO	-1.1
GO Biological Processes	19	GO:1903035	negative regulation of response to wounding	19_GO:0048519 negative regulation of biological process	-2.3	3.4	3.5	30286	96	655	7	1.1	0.4	348|710|2161|3818|3827|5328|23332	APOE|SERPING1|F12|KLKB1|KNG1|PLAU|CLASP1	-1.1
GO Biological Processes	19	GO:0098660	inorganic ion transmembrane transport	19_GO:0051179 localization	-2.3	1.7	2.9	30286	726	655	27	4.1	0.78	148|356|489|492|506|1182|1318|1340|1364|2829|3753|3778|3781|5330|6568|6574|7225|7226|8671|9424|10008|23530|51393|54716|55013|55107|200010	ADRA1A|FASLG|ATP2A3|ATP2B3|ATP5F1B|CLCN3|SLC31A2|COX6B1|CLDN4|XCR1|KCNE1|KCNMA1|KCNN2|PLCB2|SLC17A1|SLC20A1|TRPC6|TRPM2|SLC4A4|KCNK6|KCNE3|NNT|TRPV2|SLC6A20|MCUB|ANO1|SLC5A9	-1.1
GO Biological Processes	19	GO:0007188	adenylate cyclase-modulating G protein-coupled receptor signaling pathway	19_GO:0050896 response to stimulus	-2.3	2.4	3.2	30286	232	655	12	1.8	0.52	109|113|148|153|2771|2861|4283|5732|9289|29909|30817|57211	ADCY3|ADCY7|ADRA1A|ADRB1|GNAI2|GPR37|CXCL9|PTGER2|ADGRG1|GPR171|ADGRE2|ADGRG6	-1.1
GO Biological Processes	19	GO:0007163	establishment or maintenance of cell polarity	19_GO:0009987 cellular process	-2.3	2.5	3.2	30286	203	655	11	1.7	0.5	1639|1794|2255|3071|4649|5590|8825|9183|23332|56253|162282	DCTN1|DOCK2|FGF10|NCKAP1L|MYO9A|PRKCZ|LIN7A|ZW10|CLASP1|CRTAM|ANKFN1	-1.1
GO Biological Processes	19	GO:1902905	positive regulation of supramolecular fiber organization	19_GO:0048518 positive regulation of biological process	-2.3	2.6	3.2	30286	175	655	10	1.5	0.48	348|1191|1639|2017|3071|10458|10810|23332|28984|89795	APOE|CLU|DCTN1|CTTN|NCKAP1L|BAIAP2|WASF3|CLASP1|RGCC|NAV3	-1.1
GO Biological Processes	19	GO:0042130	negative regulation of T cell proliferation	19_GO:0002376 immune system process	-2.3	3.8	3.6	30286	73	655	6	0.92	0.37	942|3965|6441|56253|79679|80380	CD86|LGALS9|SFTPD|CRTAM|VTCN1|PDCD1LG2	-1.1
GO Biological Processes	19	GO:0000041	transition metal ion transport	19_GO:0051179 localization	-2.3	3.3	3.4	30286	97	655	7	1.1	0.4	567|1318|1356|2512|3263|7036|7226	B2M|SLC31A2|CP|FTL|HPX|TFR2|TRPM2	-1
GO Biological Processes	19	GO:0006638	neutral lipid metabolic process	19_GO:0008152 metabolic process	-2.3	3.3	3.4	30286	97	655	7	1.1	0.4	348|847|9388|55911|57678|84649|392636	APOE|CAT|LIPG|APOBR|GPAM|DGAT2|AGMO	-1
GO Biological Processes	19	GO:0009261	ribonucleotide catabolic process	19_GO:0008152 metabolic process	-2.3	3.3	3.4	30286	97	655	7	1.1	0.4	272|1807|3251|7498|11332|51733|55753	AMPD3|DPYS|HPRT1|XDH|ACOT7|UPB1|OGDHL	-1
GO Biological Processes	19	GO:0050918	positive chemotaxis	19_GO:0040011 locomotion	-2.3	4.4	3.7	30286	52	655	5	0.76	0.34	2255|5795|6275|7249|11151	FGF10|PTPRJ|S100A4|TSC2|CORO1A	-1
GO Biological Processes	19	GO:0002687	positive regulation of leukocyte migration	19_GO:0040011 locomotion	-2.3	2.8	3.3	30286	149	655	9	1.4	0.45	199|972|3071|3676|3965|5641|11151|63940|729230	AIF1|CD74|NCKAP1L|ITGA4|LGALS9|LGMN|CORO1A|GPSM3|CCR2	-1
GO Biological Processes	19	GO:0045732	positive regulation of protein catabolic process	19_GO:0048518 positive regulation of biological process	-2.3	2.5	3.2	30286	205	655	11	1.7	0.5	348|722|725|1191|1601|3458|3949|4193|5962|23327|83547	APOE|C4BPA|C4BPB|CLU|DAB2|IFNG|LDLR|MDM2|RDX|NEDD4L|RILP	-1
GO Biological Processes	19	GO:0034762	regulation of transmembrane transport	19_GO:0051179 localization	-2.3	1.9	3	30286	489	655	20	3.1	0.67	718|1318|1756|2040|3458|3753|3781|4283|5294|5371|6769|7114|7225|10008|10681|11060|11151|23327|338557|729230	C3|SLC31A2|DMD|STOM|IFNG|KCNE1|KCNN2|CXCL9|PIK3CG|PML|STAC|TMSB4X|TRPC6|KCNE3|GNB5|WWP2|CORO1A|NEDD4L|FFAR4|CCR2	-1
GO Biological Processes	19	GO:1902532	negative regulation of intracellular signal transduction	19_GO:0048519 negative regulation of biological process	-2.3	1.8	2.9	30286	591	655	23	3.5	0.72	348|933|972|1191|1601|2192|2633|3070|3430|4193|5291|5795|6772|7114|7249|7498|10131|26191|51571|55024|57447|91663|197358	APOE|CD22|CD74|CLU|DAB2|FBLN1|GBP1|HELLS|IFI35|MDM2|PIK3CB|PTPRJ|STAT1|TMSB4X|TSC2|XDH|TRAP1|PTPN22|CYRIB|BANK1|NDRG2|MYADM|NLRC3	-1
GO Biological Processes	19	GO:0050818	regulation of coagulation	19_GO:0032501 multicellular organismal process	-2.3	3.7	3.5	30286	74	655	6	0.92	0.37	348|710|2161|3818|3827|5328	APOE|SERPING1|F12|KLKB1|KNG1|PLAU	-1
GO Biological Processes	19	GO:0010634	positive regulation of epithelial cell migration	19_GO:0040011 locomotion	-2.3	2.6	3.2	30286	177	655	10	1.5	0.48	506|1512|2255|3458|5291|5294|5641|7114|23332|57142	ATP5F1B|CTSH|FGF10|IFNG|PIK3CB|PIK3CG|LGMN|TMSB4X|CLASP1|RTN4	-1
GO Biological Processes	19	GO:0009166	nucleotide catabolic process	19_GO:0008152 metabolic process	-2.3	3	3.3	30286	123	655	8	1.2	0.43	272|1807|1854|3251|7498|11332|51733|55753	AMPD3|DPYS|DUT|HPRT1|XDH|ACOT7|UPB1|OGDHL	-1
GO Biological Processes	19	GO:0002335	mature B cell differentiation	19_GO:0002376 immune system process	-2.3	5.6	3.9	30286	33	655	4	0.61	0.3	3561|55619|56833|139818	IL2RG|DOCK10|SLAMF8|DOCK11	-1
GO Biological Processes	19	GO:0045648	positive regulation of erythrocyte differentiation	19_GO:0042592 homeostatic process	-2.3	5.6	3.9	30286	33	655	4	0.61	0.3	3071|3635|6772|9636	NCKAP1L|INPP5D|STAT1|ISG15	-1
GO Biological Processes	19	GO:1905906	regulation of amyloid fibril formation	19_GO:0008152 metabolic process	-2.3	8.2	4.4	30286	17	655	3	0.46	0.26	348|1191|3949	APOE|CLU|LDLR	-1
GO Biological Processes	19	GO:0050427	3'-phosphoadenosine 5'-phosphosulfate metabolic process	19_GO:0008152 metabolic process	-2.3	8.2	4.4	30286	17	655	3	0.46	0.26	6783|9060|84836	SULT1E1|PAPSS2|ABHD14B	-1
GO Biological Processes	19	GO:0030889	negative regulation of B cell proliferation	19_GO:0002376 immune system process	-2.3	8.2	4.4	30286	17	655	3	0.46	0.26	695|3635|7305	BTK|INPP5D|TYROBP	-1
GO Biological Processes	19	GO:0043129	surfactant homeostasis	19_GO:0042592 homeostatic process	-2.3	8.2	4.4	30286	17	655	3	0.46	0.26	1512|4938|6441	CTSH|OAS1|SFTPD	-1
GO Biological Processes	19	GO:0055089	fatty acid homeostasis	19_GO:0042592 homeostatic process	-2.3	8.2	4.4	30286	17	655	3	0.46	0.26	348|57678|84649	APOE|GPAM|DGAT2	-1
GO Biological Processes	19	GO:0002407	dendritic cell chemotaxis	19_GO:0040011 locomotion	-2.3	8.2	4.4	30286	17	655	3	0.46	0.26	5294|7226|729230	PIK3CG|TRPM2|CCR2	-1
GO Biological Processes	19	GO:0002921	negative regulation of humoral immune response	19_GO:0002376 immune system process	-2.3	8.2	4.4	30286	17	655	3	0.46	0.26	710|722|725	SERPING1|C4BPA|C4BPB	-1
GO Biological Processes	19	GO:0071360	cellular response to exogenous dsRNA	19_GO:0050896 response to stimulus	-2.3	8.2	4.4	30286	17	655	3	0.46	0.26	1660|64135|115004	DHX9|IFIH1|CGAS	-1
GO Biological Processes	19	GO:0034035	purine ribonucleoside bisphosphate metabolic process	19_GO:0008152 metabolic process	-2.3	8.2	4.4	30286	17	655	3	0.46	0.26	6783|9060|84836	SULT1E1|PAPSS2|ABHD14B	-1
GO Biological Processes	19	GO:0034375	high-density lipoprotein particle remodeling	19_GO:0032501 multicellular organismal process	-2.3	8.2	4.4	30286	17	655	3	0.46	0.26	337|348|9388	APOA4|APOE|LIPG	-1
GO Biological Processes	19	GO:0150079	negative regulation of neuroinflammatory response	19_GO:0048519 negative regulation of biological process	-2.3	8.2	4.4	30286	17	655	3	0.46	0.26	3949|8530|131450	LDLR|CST7|CD200R1	-1
GO Biological Processes	19	GO:0048260	positive regulation of receptor-mediated endocytosis	19_GO:0051179 localization	-2.2	4.4	3.6	30286	53	655	5	0.76	0.34	567|718|1191|1601|6850	B2M|C3|CLU|DAB2|SYK	-1
GO Biological Processes	19	GO:0006220	pyrimidine nucleotide metabolic process	19_GO:0008152 metabolic process	-2.2	4.4	3.6	30286	53	655	5	0.76	0.34	1807|1854|4832|51733|129607	DPYS|DUT|NME3|UPB1|CMPK2	-1
GO Biological Processes	19	GO:1901992	positive regulation of mitotic cell cycle phase transition	19_GO:0048518 positive regulation of biological process	-2.2	3.3	3.4	30286	99	655	7	1.1	0.4	199|2255|4193|5890|5962|8317|28984	AIF1|FGF10|MDM2|RAD51B|RDX|CDC7|RGCC	-1
GO Biological Processes	19	GO:1903034	regulation of response to wounding	19_GO:0050896 response to stimulus	-2.2	2.6	3.2	30286	179	655	10	1.5	0.48	348|710|1364|2161|3818|3827|4638|5328|8578|23332	APOE|SERPING1|CLDN4|F12|KLKB1|KNG1|MYLK|PLAU|SCARF1|CLASP1	-1
GO Biological Processes	19	GO:0071222	cellular response to lipopolysaccharide	19_GO:0044419 biological process involved in interspecies interaction between organisms	-2.2	2.4	3.1	30286	208	655	11	1.7	0.5	942|2672|3717|4064|4283|9450|22914|23097|26191|80380|129607	CD86|GFI1|JAK2|CD180|CXCL9|LY86|KLRK1|CDK19|PTPN22|PDCD1LG2|CMPK2	-1
GO Biological Processes	19	GO:0001952	regulation of cell-matrix adhesion	19_GO:0050789 regulation of biological process	-2.2	3	3.3	30286	125	655	8	1.2	0.43	916|1307|5291|5328|5590|5795|5921|23332	CD3E|COL16A1|PIK3CB|PLAU|PRKCZ|PTPRJ|RASA1|CLASP1	-1
GO Biological Processes	19	GO:0009112	nucleobase metabolic process	19_GO:0008152 metabolic process	-2.2	5.4	3.9	30286	34	655	4	0.61	0.3	1807|3251|7276|7498	DPYS|HPRT1|TTR|XDH	-0.99
GO Biological Processes	19	GO:1901658	glycosyl compound catabolic process	19_GO:0008152 metabolic process	-2.2	5.4	3.9	30286	34	655	4	0.61	0.3	2990|7498|51733|51816	GUSB|XDH|UPB1|ADA2	-0.99
GO Biological Processes	19	GO:0006516	glycoprotein catabolic process	19_GO:0008152 metabolic process	-2.2	5.4	3.9	30286	34	655	4	0.61	0.3	695|2990|3425|4126	BTK|GUSB|IDUA|MANBA	-0.99
GO Biological Processes	19	GO:0097028	dendritic cell differentiation	19_GO:0032502 developmental process	-2.2	5.4	3.9	30286	34	655	4	0.61	0.3	814|7226|10537|116071	CAMK4|TRPM2|UBD|BATF2	-0.99
GO Biological Processes	19	GO:0000302	response to reactive oxygen species	19_GO:0050896 response to stimulus	-2.2	2.6	3.1	30286	180	655	10	1.5	0.48	337|348|695|847|1728|2861|4193|6772|7226|11277	APOA4|APOE|BTK|CAT|NQO1|GPR37|MDM2|STAT1|TRPM2|TREX1	-0.99
GO Biological Processes	19	GO:0097530	granulocyte migration	19_GO:0002376 immune system process	-2.2	3.2	3.3	30286	100	655	7	1.1	0.4	3071|3689|4283|5294|6850|30817|120425	NCKAP1L|ITGB2|CXCL9|PIK3CG|SYK|ADGRE2|JAML	-0.99
GO Biological Processes	19	GO:0051057	positive regulation of small GTPase mediated signal transduction	19_GO:0048518 positive regulation of biological process	-2.2	3.7	3.4	30286	76	655	6	0.92	0.37	2255|5291|5294|9289|9290|84636	FGF10|PIK3CB|PIK3CG|ADGRG1|GPR55|GPR174	-0.99
GO Biological Processes	19	GO:1901568	fatty acid derivative metabolic process	19_GO:0008152 metabolic process	-2.2	3.7	3.4	30286	76	655	6	0.92	0.37	3155|11001|11332|84188|84649|123876	HMGCL|SLC27A2|ACOT7|FAR1|DGAT2|ACSM2A	-0.99
GO Biological Processes	19	GO:0048146	positive regulation of fibroblast proliferation	19_GO:0048518 positive regulation of biological process	-2.2	4.3	3.6	30286	54	655	5	0.76	0.34	685|972|1660|2255|5371	BTC|CD74|DHX9|FGF10|PML	-0.98
GO Biological Processes	19	GO:0006826	iron ion transport	19_GO:0051179 localization	-2.2	4.3	3.6	30286	54	655	5	0.76	0.34	567|1356|2512|3263|7036	B2M|CP|FTL|HPX|TFR2	-0.98
GO Biological Processes	19	GO:0051452	intracellular pH reduction	19_GO:0042592 homeostatic process	-2.2	4.3	3.6	30286	54	655	5	0.76	0.34	356|552|1182|54734|56833	FASLG|AVPR1A|CLCN3|RAB39A|SLAMF8	-0.98
GO Biological Processes	19	GO:0010950	positive regulation of endopeptidase activity	19_GO:0048518 positive regulation of biological process	-2.2	2.7	3.2	30286	153	655	9	1.4	0.45	356|489|3717|3965|5641|6850|7498|7805|130399	FASLG|ATP2A3|JAK2|LGALS9|LGMN|SYK|XDH|LAPTM5|ACVR1C	-0.98
GO Biological Processes	19	GO:0006814	sodium ion transport	19_GO:0051179 localization	-2.2	2.6	3.1	30286	181	655	10	1.5	0.48	5446|6568|6574|7226|8671|10008|54716|55089|55238|200010	PON3|SLC17A1|SLC20A1|TRPM2|SLC4A4|KCNE3|SLC6A20|SLC38A4|SLC38A7|SLC5A9	-0.98
GO Biological Processes	19	GO:0042632	cholesterol homeostasis	19_GO:0042592 homeostatic process	-2.2	3.2	3.3	30286	101	655	7	1.1	0.4	337|348|3949|9388|27329|57476|84649	APOA4|APOE|LDLR|LIPG|ANGPTL3|GRAMD1B|DGAT2	-0.97
GO Biological Processes	19	GO:0002923	regulation of humoral immune response mediated by circulating immunoglobulin	19_GO:0002376 immune system process	-2.2	7.7	4.2	30286	18	655	3	0.46	0.26	722|725|3263	C4BPA|C4BPB|HPX	-0.97
GO Biological Processes	19	GO:0002428	antigen processing and presentation of peptide antigen via MHC class Ib	19_GO:0002376 immune system process	-2.2	7.7	4.2	30286	18	655	3	0.46	0.26	567|3134|4277	B2M|HLA-F|MICB	-0.97
GO Biological Processes	19	GO:0072376	protein activation cascade	19_GO:0008152 metabolic process	-2.2	7.7	4.2	30286	18	655	3	0.46	0.26	2161|2192|3818	F12|FBLN1|KLKB1	-0.97
GO Biological Processes	19	GO:0010755	regulation of plasminogen activation	19_GO:0008152 metabolic process	-2.2	7.7	4.2	30286	18	655	3	0.46	0.26	1522|2161|5328	CTSZ|F12|PLAU	-0.97
GO Biological Processes	19	GO:0006684	sphingomyelin metabolic process	19_GO:0008152 metabolic process	-2.2	7.7	4.2	30286	18	655	3	0.46	0.26	10351|27293|94103	ABCA8|SMPDL3B|ORMDL3	-0.97
GO Biological Processes	19	GO:0009223	pyrimidine deoxyribonucleotide catabolic process	19_GO:0008152 metabolic process	-2.2	7.7	4.2	30286	18	655	3	0.46	0.26	1807|1854|51733	DPYS|DUT|UPB1	-0.97
GO Biological Processes	19	GO:0051917	regulation of fibrinolysis	19_GO:0048519 negative regulation of biological process	-2.2	7.7	4.2	30286	18	655	3	0.46	0.26	2161|3818|5328	F12|KLKB1|PLAU	-0.97
GO Biological Processes	19	GO:0045346	regulation of MHC class II biosynthetic process	19_GO:0008152 metabolic process	-2.2	7.7	4.2	30286	18	655	3	0.46	0.26	3458|3717|113277	IFNG|JAK2|TMEM106A	-0.97
GO Biological Processes	19	GO:0046040	IMP metabolic process	19_GO:0008152 metabolic process	-2.2	7.7	4.2	30286	18	655	3	0.46	0.26	272|3251|7498	AMPD3|HPRT1|XDH	-0.97
GO Biological Processes	19	GO:0002507	tolerance induction	19_GO:0002376 immune system process	-2.2	7.7	4.2	30286	18	655	3	0.46	0.26	916|3965|29851	CD3E|LGALS9|ICOS	-0.97
GO Biological Processes	19	GO:0006743	ubiquinone metabolic process	19_GO:0008152 metabolic process	-2.2	7.7	4.2	30286	18	655	3	0.46	0.26	1728|2232|84883	NQO1|FDXR|AIFM2	-0.97
GO Biological Processes	19	GO:1900087	positive regulation of G1/S transition of mitotic cell cycle	19_GO:0048518 positive regulation of biological process	-2.2	4.2	3.5	30286	55	655	5	0.76	0.34	199|2255|4193|5962|28984	AIF1|FGF10|MDM2|RDX|RGCC	-0.96
GO Biological Processes	19	GO:0000132	establishment of mitotic spindle orientation	19_GO:0051179 localization	-2.2	5.3	3.8	30286	35	655	4	0.61	0.3	1639|2255|9183|162282	DCTN1|FGF10|ZW10|ANKFN1	-0.96
GO Biological Processes	19	GO:0048873	homeostasis of number of cells within a tissue	19_GO:0042592 homeostatic process	-2.2	5.3	3.8	30286	35	655	4	0.61	0.3	7373|11151|54440|729230	COL14A1|CORO1A|SASH3|CCR2	-0.96
GO Biological Processes	19	GO:0046189	phenol-containing compound biosynthetic process	19_GO:0008152 metabolic process	-2.2	5.3	3.8	30286	35	655	4	0.61	0.3	2861|7166|26002|51151	GPR37|TPH1|MOXD1|SLC45A2	-0.96
GO Biological Processes	19	GO:0046390	ribose phosphate biosynthetic process	19_GO:0008152 metabolic process	-2.2	2.4	3	30286	212	655	11	1.7	0.5	109|113|272|506|2984|3251|4832|5636|9060|11001|11332	ADCY3|ADCY7|AMPD3|ATP5F1B|GUCY2C|HPRT1|NME3|PRPSAP2|PAPSS2|SLC27A2|ACOT7	-0.95
GO Biological Processes	19	GO:0055092	sterol homeostasis	19_GO:0042592 homeostatic process	-2.2	3.2	3.3	30286	102	655	7	1.1	0.4	337|348|3949|9388|27329|57476|84649	APOA4|APOE|LDLR|LIPG|ANGPTL3|GRAMD1B|DGAT2	-0.95
GO Biological Processes	19	GO:0110053	regulation of actin filament organization	19_GO:0050789 regulation of biological process	-2.2	2.2	3	30286	273	655	13	2	0.54	2017|3071|5921|5962|6711|7114|10458|10810|11151|23332|28984|51571|91663	CTTN|NCKAP1L|RASA1|RDX|SPTBN1|TMSB4X|BAIAP2|WASF3|CORO1A|CLASP1|RGCC|CYRIB|MYADM	-0.95
GO Biological Processes	19	GO:0032368	regulation of lipid transport	19_GO:0051179 localization	-2.2	2.7	3.1	30286	156	655	9	1.4	0.45	337|348|356|1601|5444|6850|9388|10351|10396	APOA4|APOE|FASLG|DAB2|PON1|SYK|LIPG|ABCA8|ATP8A1	-0.94
GO Biological Processes	19	GO:0086001	cardiac muscle cell action potential	19_GO:0065007 biological regulation	-2.1	4.1	3.5	30286	56	655	5	0.76	0.34	1756|3753|3781|10008|23327	DMD|KCNE1|KCNN2|KCNE3|NEDD4L	-0.93
GO Biological Processes	19	GO:0009116	nucleoside metabolic process	19_GO:0008152 metabolic process	-2.1	4.1	3.5	30286	56	655	5	0.76	0.34	3251|7498|28992|51733|51816	HPRT1|XDH|MACROD1|UPB1|ADA2	-0.93
GO Biological Processes	19	GO:0001525	angiogenesis	19_GO:0032502 developmental process	-2.1	2.1	2.9	30286	338	655	15	2.3	0.58	506|800|2255|2833|3339|4327|5291|5294|5795|6850|6943|9289|27329|57674|64218	ATP5F1B|CALD1|FGF10|CXCR3|HSPG2|MMP19|PIK3CB|PIK3CG|PTPRJ|SYK|TCF21|ADGRG1|ANGPTL3|RNF213|SEMA4A	-0.92
GO Biological Processes	19	GO:1901343	negative regulation of vasculature development	19_GO:0032502 developmental process	-2.1	2.7	3.1	30286	157	655	9	1.4	0.45	356|3339|5291|5371|6772|10218|28984|64218|729230	FASLG|HSPG2|PIK3CB|PML|STAT1|ANGPTL7|RGCC|SEMA4A|CCR2	-0.92
GO Biological Processes	19	GO:0001580	detection of chemical stimulus involved in sensory perception of bitter taste	19_GO:0032501 multicellular organismal process	-2.1	5.1	3.7	30286	36	655	4	0.61	0.3	563|5330|83597|259286	AZGP1|PLCB2|RTP3|TAS2R40	-0.92
GO Biological Processes	19	GO:0001990	regulation of systemic arterial blood pressure by hormone	19_GO:0032501 multicellular organismal process	-2.1	5.1	3.7	30286	36	655	4	0.61	0.3	552|1312|1522|56670	AVPR1A|COMT|CTSZ|SUCNR1	-0.92
GO Biological Processes	19	GO:2000406	positive regulation of T cell migration	19_GO:0040011 locomotion	-2.1	5.1	3.7	30286	36	655	4	0.61	0.3	199|3676|11151|729230	AIF1|ITGA4|CORO1A|CCR2	-0.92
GO Biological Processes	19	GO:1905476	negative regulation of protein localization to membrane	19_GO:0051179 localization	-2.1	5.1	3.7	30286	36	655	4	0.61	0.3	1601|2633|3753|54585	DAB2|GBP1|KCNE1|LZTFL1	-0.92
GO Biological Processes	19	GO:0045589	regulation of regulatory T cell differentiation	19_GO:0002376 immune system process	-2.1	5.1	3.7	30286	36	655	4	0.61	0.3	3122|3458|3561|3965	HLA-DRA|IFNG|IL2RG|LGALS9	-0.92
GO Biological Processes	19	GO:0021799	cerebral cortex radially oriented cell migration	19_GO:0032502 developmental process	-2.1	5.1	3.7	30286	36	655	4	0.61	0.3	9289|23224|23353|57142	ADGRG1|SYNE2|SUN1|RTN4	-0.92
GO Biological Processes	19	GO:0045931	positive regulation of mitotic cell cycle	19_GO:0048518 positive regulation of biological process	-2.1	2.8	3.1	30286	130	655	8	1.2	0.43	199|2255|4193|5641|5890|5962|8317|28984	AIF1|FGF10|MDM2|LGMN|RAD51B|RDX|CDC7|RGCC	-0.92
GO Biological Processes	19	GO:1901654	response to ketone	19_GO:0050896 response to stimulus	-2.1	2.4	3	30286	215	655	11	1.7	0.5	109|367|552|1312|1364|1728|3283|3490|3717|4129|5732	ADCY3|AR|AVPR1A|COMT|CLDN4|NQO1|HSD3B1|IGFBP7|JAK2|MAOB|PTGER2	-0.92
GO Biological Processes	19	GO:1903047	mitotic cell cycle process	19_GO:0009987 cellular process	-2.1	1.8	2.8	30286	505	655	20	3.1	0.67	1639|2255|4193|4683|5218|5371|5524|5921|6711|8317|9183|10274|10788|11277|23157|23332|83540|129563|147841|162282	DCTN1|FGF10|MDM2|NBN|CDK14|PML|PTPA|RASA1|SPTBN1|CDC7|ZW10|STAG1|IQGAP2|TREX1|SEPTIN6|CLASP1|NUF2|DIS3L2|SPC24|ANKFN1	-0.92
GO Biological Processes	19	GO:0019218	regulation of steroid metabolic process	19_GO:0008152 metabolic process	-2.1	3.1	3.2	30286	104	655	7	1.1	0.4	33|348|1601|2672|3458|3490|3949	ACADL|APOE|DAB2|GFI1|IFNG|IGFBP7|LDLR	-0.92
GO Biological Processes	19	GO:0002027	regulation of heart rate	19_GO:0032501 multicellular organismal process	-2.1	3.1	3.2	30286	104	655	7	1.1	0.4	148|153|552|1756|3753|4193|10008	ADRA1A|ADRB1|AVPR1A|DMD|KCNE1|MDM2|KCNE3	-0.92
GO Biological Processes	19	GO:0006144	purine nucleobase metabolic process	19_GO:0008152 metabolic process	-2.1	7.3	4.1	30286	19	655	3	0.46	0.26	3251|7276|7498	HPRT1|TTR|XDH	-0.92
GO Biological Processes	19	GO:1990822	basic amino acid transmembrane transport	19_GO:0051179 localization	-2.1	7.3	4.1	30286	19	655	3	0.46	0.26	6542|9056|55089	SLC7A2|SLC7A7|SLC38A4	-0.92
GO Biological Processes	19	GO:0033003	regulation of mast cell activation	19_GO:0002376 immune system process	-2.1	7.3	4.1	30286	19	655	3	0.46	0.26	8832|26762|284021	CD84|HAVCR1|MILR1	-0.92
GO Biological Processes	19	GO:0043011	myeloid dendritic cell differentiation	19_GO:0002376 immune system process	-2.1	7.3	4.1	30286	19	655	3	0.46	0.26	814|10537|116071	CAMK4|UBD|BATF2	-0.92
GO Biological Processes	19	GO:0170044	non-proteinogenic amino acid catabolic process	19_GO:0008152 metabolic process	-2.1	7.3	4.1	30286	19	655	3	0.46	0.26	5009|8942|64902	OTC|KYNU|AGXT2	-0.92
GO Biological Processes	19	GO:0031329	regulation of cellular catabolic process	19_GO:0008152 metabolic process	-2.1	1.6	2.7	30286	788	655	28	4.3	0.79	13|148|337|348|1660|2017|3458|3587|3949|5291|5294|6009|7249|7805|8671|9337|11277|23530|26191|26353|51100|51375|53840|79670|84879|90806|94103|129563	AADAC|ADRA1A|APOA4|APOE|DHX9|CTTN|IFNG|IL10RA|LDLR|PIK3CB|PIK3CG|RHEB|TSC2|LAPTM5|SLC4A4|CNOT8|TREX1|NNT|PTPN22|HSPB8|SH3GLB1|SNX7|TRIM34|TUT7|MFSD2A|ANGEL2|ORMDL3|DIS3L2	-0.91
GO Biological Processes	19	GO:1903828	negative regulation of protein localization	19_GO:0051179 localization	-2.1	2.4	3	30286	216	655	11	1.7	0.5	348|1601|2633|3753|10956|11060|23327|26056|54585|91543|130399	APOE|DAB2|GBP1|KCNE1|OS9|WWP2|NEDD4L|RAB11FIP5|LZTFL1|RSAD2|ACVR1C	-0.91
GO Biological Processes	19	GO:0051293	establishment of spindle localization	19_GO:0051179 localization	-2.1	4.1	3.4	30286	57	655	5	0.76	0.34	1639|2255|9183|23332|162282	DCTN1|FGF10|ZW10|CLASP1|ANKFN1	-0.91
GO Biological Processes	19	GO:1902850	microtubule cytoskeleton organization involved in mitosis	19_GO:0009987 cellular process	-2.1	2.8	3.1	30286	131	655	8	1.2	0.43	1639|2255|5524|9183|10274|23332|83540|162282	DCTN1|FGF10|PTPA|ZW10|STAG1|CLASP1|NUF2|ANKFN1	-0.9
GO Biological Processes	19	GO:0035239	tube morphogenesis	19_GO:0032502 developmental process	-2.1	1.7	2.7	30286	682	655	25	3.8	0.75	348|367|506|800|1512|1522|2255|2833|3339|3949|4327|4638|5291|5294|5371|5795|5921|6850|6943|7249|9289|27329|57674|64218|340419	APOE|AR|ATP5F1B|CALD1|CTSH|CTSZ|FGF10|CXCR3|HSPG2|LDLR|MMP19|MYLK|PIK3CB|PIK3CG|PML|PTPRJ|RASA1|SYK|TCF21|TSC2|ADGRG1|ANGPTL3|RNF213|SEMA4A|RSPO2	-0.9
GO Biological Processes	19	GO:0045926	negative regulation of growth	19_GO:0040007 growth	-2.1	2.2	2.9	30286	247	655	12	1.8	0.52	153|393|684|1601|5371|5641|5795|7869|51316|57142|64218|80031	ADRB1|ARHGAP4|BST2|DAB2|PML|LGMN|PTPRJ|SEMA3B|PLAC8|RTN4|SEMA4A|SEMA6D	-0.9
GO Biological Processes	19	GO:1901292	nucleoside phosphate catabolic process	19_GO:0008152 metabolic process	-2.1	2.8	3.1	30286	132	655	8	1.2	0.43	272|1807|1854|3251|7498|11332|51733|55753	AMPD3|DPYS|DUT|HPRT1|XDH|ACOT7|UPB1|OGDHL	-0.89
GO Biological Processes	19	GO:0034614	cellular response to reactive oxygen species	19_GO:0050896 response to stimulus	-2.1	2.8	3.1	30286	132	655	8	1.2	0.43	337|695|847|1728|2861|4193|7226|11277	APOA4|BTK|CAT|NQO1|GPR37|MDM2|TRPM2|TREX1	-0.89
GO Biological Processes	19	GO:0030041	actin filament polymerization	19_GO:0009987 cellular process	-2.1	5	3.6	30286	37	655	4	0.61	0.3	199|3717|10810|55761	AIF1|JAK2|WASF3|TTC17	-0.89
GO Biological Processes	19	GO:0070229	negative regulation of lymphocyte apoptotic process	19_GO:0048519 negative regulation of biological process	-2.1	5	3.6	30286	37	655	4	0.61	0.3	972|3575|57678|94103	CD74|IL7R|GPAM|ORMDL3	-0.89
GO Biological Processes	19	GO:0007167	enzyme-linked receptor protein signaling pathway	19_GO:0050896 response to stimulus	-2.1	1.7	2.7	30286	614	655	23	3.5	0.72	367|685|916|920|925|1601|2255|2984|3717|5291|5371|5795|5921|6850|7249|9046|9404|10458|23767|29760|50852|130399|375387	AR|BTC|CD3E|CD4|CD8A|DAB2|FGF10|GUCY2C|JAK2|PIK3CB|PML|PTPRJ|RASA1|SYK|TSC2|DOK2|LPXN|BAIAP2|FLRT3|BLNK|TRAT1|ACVR1C|NRROS	-0.88
GO Biological Processes	19	GO:0030593	neutrophil chemotaxis	19_GO:0040011 locomotion	-2.1	3.4	3.2	30286	81	655	6	0.92	0.37	3071|3689|4283|5294|6850|120425	NCKAP1L|ITGB2|CXCL9|PIK3CG|SYK|JAML	-0.88
GO Biological Processes	19	GO:0051494	negative regulation of cytoskeleton organization	19_GO:0048519 negative regulation of biological process	-2.1	2.6	3	30286	160	655	9	1.4	0.45	4591|5962|6711|7114|11151|23332|51571|89795|91663	TRIM37|RDX|SPTBN1|TMSB4X|CORO1A|CLASP1|CYRIB|NAV3|MYADM	-0.88
GO Biological Processes	19	GO:0043281	regulation of cysteine-type endopeptidase activity involved in apoptotic process	19_GO:0008152 metabolic process	-2.1	2.6	3	30286	160	655	9	1.4	0.45	356|489|2537|3717|3965|6850|7498|7805|130399	FASLG|ATP2A3|IFI6|JAK2|LGALS9|SYK|XDH|LAPTM5|ACVR1C	-0.88
GO Biological Processes	19	GO:0044703	multi-organism reproductive process	19_GO:0022414 reproductive process	-2.1	2.4	3	30286	189	655	10	1.5	0.48	113|367|552|1307|1364|2192|3339|3490|3965|23780	ADCY7|AR|AVPR1A|COL16A1|CLDN4|FBLN1|HSPG2|IGFBP7|LGALS9|APOL2	-0.88
GO Biological Processes	19	GO:0009266	response to temperature stimulus	19_GO:0050896 response to stimulus	-2.1	2.6	3	30286	161	655	9	1.4	0.45	34|153|1312|4277|6769|7226|51316|51393|55107	ACADM|ADRB1|COMT|MICB|STAC|TRPM2|PLAC8|TRPV2|ANO1	-0.87
GO Biological Processes	19	GO:0000209	protein polyubiquitination	19_GO:0008152 metabolic process	-2.1	2.2	2.9	30286	250	655	12	1.8	0.52	1728|4193|7726|9246|9354|11060|23327|51191|53840|57674|79084|80263	NQO1|MDM2|TRIM26|UBE2L6|UBE4A|WWP2|NEDD4L|HERC5|TRIM34|RNF213|WDR77|TRIM45	-0.87
GO Biological Processes	19	GO:0009152	purine ribonucleotide biosynthetic process	19_GO:0008152 metabolic process	-2.1	2.4	2.9	30286	190	655	10	1.5	0.48	109|113|272|506|2984|3251|4832|9060|11001|11332	ADCY3|ADCY7|AMPD3|ATP5F1B|GUCY2C|HPRT1|NME3|PAPSS2|SLC27A2|ACOT7	-0.87
GO Biological Processes	19	GO:0038096	Fc-gamma receptor signaling pathway involved in phagocytosis	19_GO:0002376 immune system process	-2.1	6.9	3.9	30286	20	655	3	0.46	0.26	6850|64005|196051	SYK|MYO1G|PLPP4	-0.87
GO Biological Processes	19	GO:0099622	cardiac muscle cell membrane repolarization	19_GO:0065007 biological regulation	-2.1	6.9	3.9	30286	20	655	3	0.46	0.26	3753|3781|10008	KCNE1|KCNN2|KCNE3	-0.87
GO Biological Processes	19	GO:1900221	regulation of amyloid-beta clearance	19_GO:0032501 multicellular organismal process	-2.1	6.9	3.9	30286	20	655	3	0.46	0.26	348|1191|3458	APOE|CLU|IFNG	-0.87
GO Biological Processes	19	GO:0086013	membrane repolarization during cardiac muscle cell action potential	19_GO:0065007 biological regulation	-2.1	6.9	3.9	30286	20	655	3	0.46	0.26	3753|3781|10008	KCNE1|KCNN2|KCNE3	-0.87
GO Biological Processes	19	GO:0051769	regulation of nitric-oxide synthase biosynthetic process	19_GO:0008152 metabolic process	-2.1	6.9	3.9	30286	20	655	3	0.46	0.26	3458|3717|6772	IFNG|JAK2|STAT1	-0.87
GO Biological Processes	19	GO:0090026	positive regulation of monocyte chemotaxis	19_GO:0040011 locomotion	-2.1	6.9	3.9	30286	20	655	3	0.46	0.26	199|5641|729230	AIF1|LGMN|CCR2	-0.87
GO Biological Processes	19	GO:0002433	immune response-regulating cell surface receptor signaling pathway involved in phagocytosis	19_GO:0002376 immune system process	-2.1	6.9	3.9	30286	20	655	3	0.46	0.26	6850|64005|196051	SYK|MYO1G|PLPP4	-0.87
GO Biological Processes	19	GO:0002902	regulation of B cell apoptotic process	19_GO:0050789 regulation of biological process	-2.1	6.9	3.9	30286	20	655	3	0.46	0.26	695|972|94103	BTK|CD74|ORMDL3	-0.87
GO Biological Processes	19	GO:1902004	positive regulation of amyloid-beta formation	19_GO:0048518 positive regulation of biological process	-2.1	6.9	3.9	30286	20	655	3	0.46	0.26	1191|3458|54103	CLU|IFNG|GSAP	-0.87
GO Biological Processes	19	GO:0044794	positive regulation by host of viral process	19_GO:0016032 viral process	-2.1	6.9	3.9	30286	20	655	3	0.46	0.26	348|2040|64848	APOE|STOM|YTHDC2	-0.87
GO Biological Processes	19	GO:0045655	regulation of monocyte differentiation	19_GO:0002376 immune system process	-2.1	6.9	3.9	30286	20	655	3	0.46	0.26	920|972|3635	CD4|CD74|INPP5D	-0.87
GO Biological Processes	19	GO:0071391	cellular response to estrogen stimulus	19_GO:0050896 response to stimulus	-2.1	6.9	3.9	30286	20	655	3	0.46	0.26	367|4193|5272	AR|MDM2|SERPINB9	-0.87
GO Biological Processes	19	GO:0009161	ribonucleoside monophosphate metabolic process	19_GO:0008152 metabolic process	-2	3.9	3.3	30286	59	655	5	0.76	0.34	272|1807|3251|7498|51733	AMPD3|DPYS|HPRT1|XDH|UPB1	-0.86
GO Biological Processes	19	GO:0032412	regulation of monoatomic ion transmembrane transporter activity	19_GO:0051179 localization	-2	2.3	2.9	30286	221	655	11	1.7	0.5	1756|3458|3753|6769|7114|7225|10008|10681|11060|23327|729230	DMD|IFNG|KCNE1|STAC|TMSB4X|TRPC6|KCNE3|GNB5|WWP2|NEDD4L|CCR2	-0.85
GO Biological Processes	19	GO:1901657	glycosyl compound metabolic process	19_GO:0008152 metabolic process	-2	3.3	3.2	30286	83	655	6	0.92	0.37	2990|3251|7498|28992|51733|51816	GUSB|HPRT1|XDH|MACROD1|UPB1|ADA2	-0.84
GO Biological Processes	19	GO:0032414	positive regulation of ion transmembrane transporter activity	19_GO:0051179 localization	-2	3.3	3.2	30286	83	655	6	0.92	0.37	1756|3458|6769|7114|7225|729230	DMD|IFNG|STAC|TMSB4X|TRPC6|CCR2	-0.84
GO Biological Processes	19	GO:0072665	protein localization to vacuole	19_GO:0051179 localization	-2	3.3	3.2	30286	83	655	6	0.92	0.37	1191|2633|7805|51100|54899|57142	CLU|GBP1|LAPTM5|SH3GLB1|PXK|RTN4	-0.84
GO Biological Processes	19	GO:0043030	regulation of macrophage activation	19_GO:0002376 immune system process	-2	3.9	3.3	30286	60	655	5	0.76	0.34	972|3949|8530|8832|9173	CD74|LDLR|CST7|CD84|IL1RL1	-0.83
GO Biological Processes	19	GO:0051259	protein complex oligomerization	19_GO:0009987 cellular process	-2	2.2	2.8	30286	254	655	12	1.8	0.52	567|735|919|972|3028|3251|5551|6999|7226|51733|64135|79047	B2M|C9|CD247|CD74|HSD17B10|HPRT1|PRF1|TDO2|TRPM2|UPB1|IFIH1|KCTD15	-0.82
GO Biological Processes	19	GO:0007616	long-term memory	19_GO:0032501 multicellular organismal process	-2	4.7	3.5	30286	39	655	4	0.61	0.3	348|814|3949|5590	APOE|CAMK4|LDLR|PRKCZ	-0.82
GO Biological Processes	19	GO:0032376	positive regulation of cholesterol transport	19_GO:0051179 localization	-2	4.7	3.5	30286	39	655	4	0.61	0.3	348|5444|9388|10351	APOE|PON1|LIPG|ABCA8	-0.82
GO Biological Processes	19	GO:0032373	positive regulation of sterol transport	19_GO:0051179 localization	-2	4.7	3.5	30286	39	655	4	0.61	0.3	348|5444|9388|10351	APOE|PON1|LIPG|ABCA8	-0.82
GO Biological Processes	19	GO:0008206	bile acid metabolic process	19_GO:0008152 metabolic process	-2	4.7	3.5	30286	39	655	4	0.61	0.3	3028|6718|10998|11001	HSD17B10|AKR1D1|SLC27A5|SLC27A2	-0.82
GO Biological Processes	19	GO:1901661	quinone metabolic process	19_GO:0008152 metabolic process	-2	4.7	3.5	30286	39	655	4	0.61	0.3	127|1728|2232|84883	ADH4|NQO1|FDXR|AIFM2	-0.82
GO Biological Processes	19	GO:0070232	regulation of T cell apoptotic process	19_GO:0050789 regulation of biological process	-2	4.7	3.5	30286	39	655	4	0.61	0.3	3575|3965|57678|155038	IL7R|LGALS9|GPAM|GIMAP8	-0.82
GO Biological Processes	19	GO:0006636	unsaturated fatty acid biosynthetic process	19_GO:0008152 metabolic process	-2	4.7	3.5	30286	39	655	4	0.61	0.3	972|5742|9415|27306	CD74|PTGS1|FADS2|HPGDS	-0.82
GO Biological Processes	19	GO:0070098	chemokine-mediated signaling pathway	19_GO:0050896 response to stimulus	-2	3.3	3.1	30286	84	655	6	0.92	0.37	2829|2833|4283|10663|10803|729230	XCR1|CXCR3|CXCL9|CXCR6|CCR9|CCR2	-0.82

## Sheet: 21d vs. 2year(2year higher)KEGG
Table S4. KEGG enrichment for higher DEGs in adult group from suckling vs. adult groups
Category	CategoryID	GO	Description	LogP	Enrichment	Z-score	#TotalGeneInLibrary	#GeneInGO	#GeneInHitList	#GeneInGOAndHitList	%InGO	STDV %InGO	GeneID	Hits	Log(q-value)
KEGG Pathway	24	hsa04610	Complement and coagulation cascades	-20	13	16	30286	86	655	24	3.7	0.73	629|710|712|713|714|717|718|720|722|725|727|729|731|732|733|735|1191|2161|3426|3689|3818|3827|5328|5648	CFB|SERPING1|C1QA|C1QB|C1QC|C2|C3|C4A|C4BPA|C4BPB|C5|C6|C8A|C8B|C8G|C9|CLU|F12|CFI|ITGB2|KLKB1|KNG1|PLAU|MASP1	-17
KEGG Pathway	24	hsa05322	Systemic lupus erythematosus	-12	7.1	11	30286	137	655	21	3.2	0.69	712|713|714|717|718|720|727|729|731|732|733|735|942|2215|3108|3109|3111|3112|3122|3458|8341	C1QA|C1QB|C1QC|C2|C3|C4A|C5|C6|C8A|C8B|C8G|C9|CD86|FCGR3B|HLA-DMA|HLA-DMB|HLA-DOA|HLA-DOB|HLA-DRA|IFNG|H2BC15	-9.5
KEGG Pathway	24	hsa05150	Staphylococcus aureus infection	-12	8.7	11	30286	96	655	18	2.7	0.64	629|712|713|714|717|718|720|727|2215|3108|3109|3111|3112|3122|3426|3683|3689|5648	CFB|C1QA|C1QB|C1QC|C2|C3|C4A|C5|FCGR3B|HLA-DMA|HLA-DMB|HLA-DOA|HLA-DOB|HLA-DRA|CFI|ITGAL|ITGB2|MASP1	-9.5
KEGG Pathway	24	hsa05332	Graft-versus-host disease	-10	13	12	30286	42	655	12	1.8	0.52	356|942|3108|3109|3111|3112|3122|3134|3458|3821|3824|5551	FASLG|CD86|HLA-DMA|HLA-DMB|HLA-DOA|HLA-DOB|HLA-DRA|HLA-F|IFNG|KLRC1|KLRD1|PRF1	-8.3
KEGG Pathway	24	hsa05169	Epstein-Barr virus infection	-10	5.3	9	30286	202	655	23	3.5	0.72	567|695|915|916|919|3108|3109|3111|3112|3122|3134|3683|4193|4938|4939|5291|6772|6773|6850|6890|9636|10379|29760	B2M|BTK|CD3D|CD3E|CD247|HLA-DMA|HLA-DMB|HLA-DOA|HLA-DOB|HLA-DRA|HLA-F|ITGAL|MDM2|OAS1|OAS2|PIK3CB|STAT1|STAT2|SYK|TAP1|ISG15|IRF9|BLNK	-8.2
KEGG Pathway	24	hsa04612	Antigen processing and presentation	-10	8.9	10	30286	78	655	15	2.3	0.58	567|920|925|972|3108|3109|3111|3112|3122|3134|3458|3821|3824|5641|6890	B2M|CD4|CD8A|CD74|HLA-DMA|HLA-DMB|HLA-DOA|HLA-DOB|HLA-DRA|HLA-F|IFNG|KLRC1|KLRD1|LGMN|TAP1	-8.2
KEGG Pathway	24	hsa04658	Th1 and Th2 cell differentiation	-9.9	8	10	30286	92	655	16	2.4	0.6	915|916|919|920|3108|3109|3111|3112|3122|3458|3561|3594|3717|6772|6775|30009	CD3D|CD3E|CD247|CD4|HLA-DMA|HLA-DMB|HLA-DOA|HLA-DOB|HLA-DRA|IFNG|IL2RG|IL12RB1|JAK2|STAT1|STAT4|TBX21	-8.2
KEGG Pathway	24	hsa05171	Coronavirus disease - COVID-19	-9.5	4.8	8.6	30286	233	655	24	3.7	0.73	629|712|713|714|717|718|720|727|729|731|732|733|735|4938|4939|5291|5648|6772|6773|6850|9636|10379|64135|115004	CFB|C1QA|C1QB|C1QC|C2|C3|C4A|C5|C6|C8A|C8B|C8G|C9|OAS1|OAS2|PIK3CB|MASP1|STAT1|STAT2|SYK|ISG15|IRF9|IFIH1|CGAS	-7.8
KEGG Pathway	24	hsa05140	Leishmaniasis	-9	8.4	9.7	30286	77	655	14	2.1	0.57	718|2215|3108|3109|3111|3112|3122|3458|3676|3689|3717|4688|4689|6772	C3|FCGR3B|HLA-DMA|HLA-DMB|HLA-DOA|HLA-DOB|HLA-DRA|IFNG|ITGA4|ITGB2|JAK2|NCF2|NCF4|STAT1	-7.4
KEGG Pathway	24	hsa04514	Cell adhesion molecules	-8.8	5.6	8.6	30286	157	655	19	2.9	0.66	914|920|925|933|942|1364|3108|3109|3111|3112|3122|3134|3676|3683|3689|6614|29851|79679|80380	CD2|CD4|CD8A|CD22|CD86|CLDN4|HLA-DMA|HLA-DMB|HLA-DOA|HLA-DOB|HLA-DRA|HLA-F|ITGA4|ITGAL|ITGB2|SIGLEC1|ICOS|VTCN1|PDCD1LG2	-7.3
KEGG Pathway	24	hsa04640	Hematopoietic cell lineage	-8.4	7	8.9	30286	99	655	15	2.3	0.58	912|914|915|916|920|921|925|933|3108|3109|3111|3112|3122|3575|3676	CD1D|CD2|CD3D|CD3E|CD4|CD5|CD8A|CD22|HLA-DMA|HLA-DMB|HLA-DOA|HLA-DOB|HLA-DRA|IL7R|ITGA4	-6.9
KEGG Pathway	24	hsa04650	Natural killer cell mediated cytotoxicity	-8.4	6	8.5	30286	132	655	17	2.6	0.62	356|919|2215|3458|3683|3689|3821|3824|4068|4277|5291|5551|6850|7305|7462|22914|51744	FASLG|CD247|FCGR3B|IFNG|ITGAL|ITGB2|KLRC1|KLRD1|SH2D1A|MICB|PIK3CB|PRF1|SYK|TYROBP|LAT2|KLRK1|CD244	-6.9
KEGG Pathway	24	hsa05340	Primary immunodeficiency	-8.2	12	10	30286	38	655	10	1.5	0.48	695|915|916|920|925|3561|3575|6890|29760|29851	BTK|CD3D|CD3E|CD4|CD8A|IL2RG|IL7R|TAP1|BLNK|ICOS	-6.8
KEGG Pathway	24	hsa05330	Allograft rejection	-8.2	12	10	30286	38	655	10	1.5	0.48	356|942|3108|3109|3111|3112|3122|3134|3458|5551	FASLG|CD86|HLA-DMA|HLA-DMB|HLA-DOA|HLA-DOB|HLA-DRA|HLA-F|IFNG|PRF1	-6.8
KEGG Pathway	24	hsa05164	Influenza A	-8.2	5.1	8.1	30286	171	655	19	2.9	0.66	356|3108|3109|3111|3112|3122|3458|3717|4938|4939|5291|5371|6772|6773|10379|55916|64135|64499|91543	FASLG|HLA-DMA|HLA-DMB|HLA-DOA|HLA-DOB|HLA-DRA|IFNG|JAK2|OAS1|OAS2|PIK3CB|PML|STAT1|STAT2|IRF9|NXT2|IFIH1|TPSB2|RSAD2	-6.8
KEGG Pathway	24	hsa04062	Chemokine signaling pathway	-8.1	4.8	7.9	30286	192	655	20	3.1	0.67	109|113|1794|2771|2829|2833|3702|3717|4283|5291|5294|5330|5590|6772|6773|10663|10681|10803|59345|729230	ADCY3|ADCY7|DOCK2|GNAI2|XCR1|CXCR3|ITK|JAK2|CXCL9|PIK3CB|PIK3CG|PLCB2|PRKCZ|STAT1|STAT2|CXCR6|GNB5|CCR9|GNB4|CCR2	-6.7
KEGG Pathway	24	hsa04659	Th17 cell differentiation	-7.9	6.4	8.4	30286	108	655	15	2.3	0.58	915|916|919|920|3108|3109|3111|3112|3122|3458|3561|3594|3717|6772|30009	CD3D|CD3E|CD247|CD4|HLA-DMA|HLA-DMB|HLA-DOA|HLA-DOB|HLA-DRA|IFNG|IL2RG|IL12RB1|JAK2|STAT1|TBX21	-6.6
KEGG Pathway	24	hsa05321	Inflammatory bowel disease	-7.9	8.5	9	30286	65	655	12	1.8	0.52	3108|3109|3111|3112|3122|3458|3561|3594|6772|6775|8809|30009	HLA-DMA|HLA-DMB|HLA-DOA|HLA-DOB|HLA-DRA|IFNG|IL2RG|IL12RB1|STAT1|STAT4|IL18R1|TBX21	-6.6
KEGG Pathway	24	hsa04940	Type I diabetes mellitus	-7.7	11	9.5	30286	43	655	10	1.5	0.48	356|942|3108|3109|3111|3112|3122|3134|3458|5551	FASLG|CD86|HLA-DMA|HLA-DMB|HLA-DOA|HLA-DOB|HLA-DRA|HLA-F|IFNG|PRF1	-6.4
KEGG Pathway	24	hsa04145	Phagosome	-7.4	5.2	7.7	30286	152	655	17	2.6	0.62	718|1780|2215|3108|3109|3111|3112|3122|3134|3689|4481|4688|4689|6441|6890|11151|83547	C3|DYNC1I1|FCGR3B|HLA-DMA|HLA-DMB|HLA-DOA|HLA-DOB|HLA-DRA|HLA-F|ITGB2|MSR1|NCF2|NCF4|SFTPD|TAP1|CORO1A|RILP	-6.2
KEGG Pathway	24	hsa04672	Intestinal immune network for IgA production	-7.1	9.4	8.8	30286	49	655	10	1.5	0.48	942|3108|3109|3111|3112|3122|3676|10673|10803|29851	CD86|HLA-DMA|HLA-DMB|HLA-DOA|HLA-DOB|HLA-DRA|ITGA4|TNFSF13B|CCR9|ICOS	-5.9
KEGG Pathway	24	hsa05133	Pertussis	-7.1	7.3	8.2	30286	76	655	12	1.8	0.52	710|712|713|714|717|718|720|722|725|727|2771|3689	SERPING1|C1QA|C1QB|C1QC|C2|C3|C4A|C4BPA|C4BPB|C5|GNAI2|ITGB2	-5.9
KEGG Pathway	24	hsa04810	Regulation of actin cytoskeleton	-6.8	4	6.9	30286	229	655	20	3.1	0.67	727|729|731|732|733|735|2255|3071|3676|3683|3689|3827|4638|5291|5962|7114|9138|10458|10788|28984	C5|C6|C8A|C8B|C8G|C9|FGF10|NCKAP1L|ITGA4|ITGAL|ITGB2|KNG1|MYLK|PIK3CB|RDX|TMSB4X|ARHGEF1|BAIAP2|IQGAP2|RGCC	-5.6
KEGG Pathway	24	hsa05320	Autoimmune thyroid disease	-6.8	8.7	8.4	30286	53	655	10	1.5	0.48	356|942|3108|3109|3111|3112|3122|3134|5551|7173	FASLG|CD86|HLA-DMA|HLA-DMB|HLA-DOA|HLA-DOB|HLA-DRA|HLA-F|PRF1|TPO	-5.6
KEGG Pathway	24	hsa00380	Tryptophan metabolism	-6.6	9.9	8.6	30286	42	655	9	1.4	0.45	501|847|1544|1962|4129|6999|7166|8942|169355	ALDH7A1|CAT|CYP1A2|EHHADH|MAOB|TDO2|TPH1|KYNU|IDO2	-5.5
KEGG Pathway	24	hsa04380	Osteoclast differentiation	-6.6	5.1	7.2	30286	135	655	15	2.3	0.58	489|695|814|2215|3458|4688|4689|4982|5291|6772|6773|6850|7305|10379|29760	ATP2A3|BTK|CAMK4|FCGR3B|IFNG|NCF2|NCF4|TNFRSF11B|PIK3CB|STAT1|STAT2|SYK|TYROBP|IRF9|BLNK	-5.5
KEGG Pathway	24	hsa05416	Viral myocarditis	-6.6	7.4	7.9	30286	69	655	11	1.7	0.5	942|1756|3108|3109|3111|3112|3122|3134|3683|3689|5551	CD86|DMD|HLA-DMA|HLA-DMB|HLA-DOA|HLA-DOB|HLA-DRA|HLA-F|ITGAL|ITGB2|PRF1	-5.5
KEGG Pathway	24	hsa05142	Chagas disease	-6.5	5.9	7.4	30286	102	655	13	2	0.54	356|712|713|714|718|915|916|919|2771|3458|3827|5291|5330	FASLG|C1QA|C1QB|C1QC|C3|CD3D|CD3E|CD247|GNAI2|IFNG|KNG1|PIK3CB|PLCB2	-5.4
KEGG Pathway	24	hsa05163	Human cytomegalovirus infection	-6.3	3.9	6.5	30286	225	655	19	2.9	0.66	109|113|356|567|2771|3134|3587|4193|5291|5330|5732|6009|6890|7249|9138|10681|59345|115004|148327	ADCY3|ADCY7|FASLG|B2M|GNAI2|HLA-F|IL10RA|MDM2|PIK3CB|PLCB2|PTGER2|RHEB|TAP1|TSC2|ARHGEF1|GNB5|GNB4|CGAS|CREB3L4	-5.2
KEGG Pathway	24	hsa00280	Valine, leucine and isoleucine degradation	-6.1	8.7	7.9	30286	48	655	9	1.4	0.45	34|501|1629|1962|3028|3155|3712|56922|64902	ACADM|ALDH7A1|DBT|EHHADH|HSD17B10|HMGCL|IVD|MCCC1|AGXT2	-5
KEGG Pathway	24	hsa00980	Metabolism of xenobiotics by cytochrome P450	-6	6.5	7.3	30286	78	655	11	1.7	0.5	126|127|1544|1553|1565|2948|3290|4257|4259|27306|79799	ADH1C|ADH4|CYP1A2|CYP2A13|CYP2D6|GSTM4|HSD11B1|MGST1|MGST3|HPGDS|UGT2A3	-5
KEGG Pathway	24	hsa00983	Drug metabolism - other enzymes	-5.9	6.4	7.1	30286	80	655	11	1.7	0.5	1807|1854|2948|2990|3251|4257|4259|4832|7498|51733|79799	DPYS|DUT|GSTM4|GUSB|HPRT1|MGST1|MGST3|NME3|XDH|UPB1|UGT2A3	-4.9
KEGG Pathway	24	hsa04146	Peroxisome	-5.8	6.1	7	30286	83	655	11	1.7	0.5	847|1962|3155|4598|5827|7498|10901|11001|51268|54363|84188	CAT|EHHADH|HMGCL|MVK|PXMP2|XDH|DHRS4|SLC27A2|PIPOX|HAO1|FAR1	-4.7
KEGG Pathway	24	hsa00982	Drug metabolism - cytochrome P450	-5.5	6.4	6.8	30286	72	655	10	1.5	0.48	126|127|1544|1565|2948|4129|4257|4259|27306|79799	ADH1C|ADH4|CYP1A2|CYP2D6|GSTM4|MAOB|MGST1|MGST3|HPGDS|UGT2A3	-4.5
KEGG Pathway	24	hsa05145	Toxoplasmosis	-5.3	5	6.3	30286	111	655	12	1.8	0.52	2771|3108|3109|3111|3112|3122|3458|3587|3717|3949|5294|6772	GNAI2|HLA-DMA|HLA-DMB|HLA-DOA|HLA-DOB|HLA-DRA|IFNG|IL10RA|JAK2|LDLR|PIK3CG|STAT1	-4.3
KEGG Pathway	24	hsa04142	Lysosome	-5.2	4.6	6.1	30286	132	655	13	2	0.54	1512|1521|1522|2760|2990|3425|4126|4758|5641|7805|23553|55353|58511	CTSH|CTSW|CTSZ|GM2A|GUSB|IDUA|MANBA|NEU1|LGMN|LAPTM5|HYAL4|LAPTM4B|DNASE2B	-4.2
KEGG Pathway	24	hsa00140	Steroid hormone biosynthesis	-5.1	6.7	6.7	30286	62	655	9	1.4	0.45	1312|1544|3283|3290|6718|6783|8630|51170|79799	COMT|CYP1A2|HSD3B1|HSD11B1|AKR1D1|SULT1E1|HSD17B6|HSD17B11|UGT2A3	-4.2
KEGG Pathway	24	hsa05166	Human T-cell leukemia virus 1 infection	-5.1	3.5	5.6	30286	222	655	17	2.6	0.62	109|113|567|915|916|920|3108|3109|3111|3112|3122|3134|3561|3683|3689|5291|148327	ADCY3|ADCY7|B2M|CD3D|CD3E|CD4|HLA-DMA|HLA-DMB|HLA-DOA|HLA-DOB|HLA-DRA|HLA-F|IL2RG|ITGAL|ITGB2|PIK3CB|CREB3L4	-4.1
KEGG Pathway	24	hsa05152	Tuberculosis	-5	3.9	5.7	30286	180	655	15	2.3	0.58	718|972|2215|3108|3109|3111|3112|3122|3458|3587|3689|3717|6772|6850|11151	C3|CD74|FCGR3B|HLA-DMA|HLA-DMB|HLA-DOA|HLA-DOB|HLA-DRA|IFNG|IL10RA|ITGB2|JAK2|STAT1|SYK|CORO1A	-4.1
KEGG Pathway	24	hsa00830	Retinol metabolism	-4.8	6.1	6.3	30286	68	655	9	1.4	0.45	126|127|216|1544|1592|8608|8630|10901|79799	ADH1C|ADH4|ALDH1A1|CYP1A2|CYP26A1|RDH16|HSD17B6|DHRS4|UGT2A3	-3.9
KEGG Pathway	24	hsa04022	cGMP-PKG signaling pathway	-4.8	3.9	5.6	30286	166	655	14	2.1	0.57	109|113|148|153|489|492|2771|3778|3827|4638|5294|5330|7225|148327	ADCY3|ADCY7|ADRA1A|ADRB1|ATP2A3|ATP2B3|GNAI2|KCNMA1|KNG1|MYLK|PIK3CG|PLCB2|TRPC6|CREB3L4	-3.8
KEGG Pathway	24	hsa04611	Platelet activation	-4.8	4.5	5.8	30286	124	655	12	1.8	0.52	109|113|695|2771|4638|5291|5294|5330|5590|5742|6850|9138	ADCY3|ADCY7|BTK|GNAI2|MYLK|PIK3CB|PIK3CG|PLCB2|PRKCZ|PTGS1|SYK|ARHGEF1	-3.8
KEGG Pathway	24	hsa00260	Glycine, serine and threonine metabolism	-4.7	8.1	6.7	30286	40	655	7	1.1	0.4	275|501|2628|4129|51268|64902|113675	AMT|ALDH7A1|GATM|MAOB|PIPOX|AGXT2|SDSL	-3.7
KEGG Pathway	24	hsa05168	Herpes simplex virus 1 infection	-4.6	2.4	4.9	30286	512	655	27	4.1	0.78	356|567|684|718|727|972|3108|3109|3111|3112|3122|3134|3458|3717|4938|4939|5291|5371|6009|6772|6773|6850|6890|7249|10379|64135|115004	FASLG|B2M|BST2|C3|C5|CD74|HLA-DMA|HLA-DMB|HLA-DOA|HLA-DOB|HLA-DRA|HLA-F|IFNG|JAK2|OAS1|OAS2|PIK3CB|PML|RHEB|STAT1|STAT2|SYK|TAP1|TSC2|IRF9|IFIH1|CGAS	-3.7
KEGG Pathway	24	hsa04060	Cytokine-cytokine receptor interaction	-4.5	3	5	30286	297	655	19	2.9	0.66	356|920|2829|2833|3458|3561|3575|3587|3594|4283|4982|8744|8809|9173|10663|10673|10803|130399|729230	FASLG|CD4|XCR1|CXCR3|IFNG|IL2RG|IL7R|IL10RA|IL12RB1|CXCL9|TNFRSF11B|TNFSF9|IL18R1|IL1RL1|CXCR6|TNFSF13B|CCR9|ACVR1C|CCR2	-3.6
KEGG Pathway	24	hsa05323	Rheumatoid arthritis	-4.5	5	5.7	30286	93	655	10	1.5	0.48	942|3108|3109|3111|3112|3122|3458|3683|3689|10673	CD86|HLA-DMA|HLA-DMB|HLA-DOA|HLA-DOB|HLA-DRA|IFNG|ITGAL|ITGB2|TNFSF13B	-3.6
KEGG Pathway	24	hsa00071	Fatty acid degradation	-4.5	7.5	6.4	30286	43	655	7	1.1	0.4	33|34|126|127|501|1962|113612	ACADL|ACADM|ADH1C|ADH4|ALDH7A1|EHHADH|CYP2U1	-3.6
KEGG Pathway	24	hsa04725	Cholinergic synapse	-4.5	4.5	5.5	30286	113	655	11	1.7	0.5	109|113|814|2771|3717|5291|5294|5330|10681|59345|148327	ADCY3|ADCY7|CAMK4|GNAI2|JAK2|PIK3CB|PIK3CG|PLCB2|GNB5|GNB4|CREB3L4	-3.6
KEGG Pathway	24	hsa05200	Pathways in cancer	-4.4	2.4	4.7	30286	531	655	27	4.1	0.78	109|113|356|367|1728|2255|2771|2948|3458|3561|3575|3594|3717|3827|4193|4257|4259|5291|5330|5371|5732|6772|6773|6775|9138|10681|59345	ADCY3|ADCY7|FASLG|AR|NQO1|FGF10|GNAI2|GSTM4|IFNG|IL2RG|IL7R|IL12RB1|JAK2|KNG1|MDM2|MGST1|MGST3|PIK3CB|PLCB2|PML|PTGER2|STAT1|STAT2|STAT4|ARHGEF1|GNB5|GNB4	-3.5
KEGG Pathway	24	hsa04936	Alcoholic liver disease	-4.2	3.9	5.2	30286	142	655	12	1.8	0.52	34|126|127|356|501|712|713|714|717|718|720|727	ACADM|ADH1C|ADH4|FASLG|ALDH7A1|C1QA|C1QB|C1QC|C2|C3|C4A|C5	-3.3
KEGG Pathway	24	hsa05207	Chemical carcinogenesis - receptor activation	-4.2	3.3	4.9	30286	212	655	15	2.3	0.58	109|113|153|367|1544|2255|2771|2948|3717|4257|4259|5291|9970|79799|148327	ADCY3|ADCY7|ADRB1|AR|CYP1A2|FGF10|GNAI2|GSTM4|JAK2|MGST1|MGST3|PIK3CB|NR1I3|UGT2A3|CREB3L4	-3.3
KEGG Pathway	24	hsa05146	Amoebiasis	-4.1	4.5	5.3	30286	102	655	10	1.5	0.48	731|732|733|735|912|3458|3689|5272|5291|5330	C8A|C8B|C8G|C9|CD1D|IFNG|ITGB2|SERPINB9|PIK3CB|PLCB2	-3.3
KEGG Pathway	24	hsa00340	Histidine metabolism	-4	11	6.6	30286	22	655	5	0.76	0.34	443|501|4129|57571|131669	ASPA|ALDH7A1|MAOB|CARNS1|UROC1	-3.2
KEGG Pathway	24	hsa05167	Kaposi sarcoma-associated herpesvirus infection	-4	3.3	4.9	30286	194	655	14	2.1	0.57	718|942|3134|3717|4277|5291|5294|6772|6773|6850|10379|10681|59345|131450	C3|CD86|HLA-F|JAK2|MICB|PIK3CB|PIK3CG|STAT1|STAT2|SYK|IRF9|GNB5|GNB4|CD200R1	-3.2
KEGG Pathway	24	hsa00350	Tyrosine metabolism	-4	7.7	6	30286	36	655	6	0.92	0.37	126|127|1312|2954|4129|7173	ADH1C|ADH4|COMT|GSTZ1|MAOB|TPO	-3.1
KEGG Pathway	24	hsa05204	Chemical carcinogenesis - DNA adducts	-3.9	5.3	5.3	30286	70	655	8	1.2	0.43	1544|1553|2948|3290|4257|4259|27306|79799	CYP1A2|CYP2A13|GSTM4|HSD11B1|MGST1|MGST3|HPGDS|UGT2A3	-3.1
KEGG Pathway	24	hsa04976	Bile secretion	-3.9	4.7	5.2	30286	89	655	9	1.4	0.45	109|113|3781|3949|6579|8671|10599|10998|79799	ADCY3|ADCY7|KCNN2|LDLR|SLCO1A2|SLC4A4|SLCO1B1|SLC27A5|UGT2A3	-3.1
KEGG Pathway	24	hsa05235	PD-L1 expression and PD-1 checkpoint pathway in cancer	-3.9	4.7	5.2	30286	89	655	9	1.4	0.45	915|916|919|920|3458|3717|5291|6772|116071	CD3D|CD3E|CD247|CD4|IFNG|JAK2|PIK3CB|STAT1|BATF2	-3.1
KEGG Pathway	24	hsa04670	Leukocyte transendothelial migration	-3.7	4	4.8	30286	115	655	10	1.5	0.48	1364|2771|3676|3683|3689|3702|4688|4689|5291|7294	CLDN4|GNAI2|ITGA4|ITGAL|ITGB2|ITK|NCF2|NCF4|PIK3CB|TXK	-2.9
KEGG Pathway	24	hsa05162	Measles	-3.7	3.7	4.7	30286	138	655	11	1.7	0.5	356|915|916|3561|4938|4939|5291|6772|6773|10379|64135	FASLG|CD3D|CD3E|IL2RG|OAS1|OAS2|PIK3CB|STAT1|STAT2|IRF9|IFIH1	-2.9
KEGG Pathway	24	hsa05170	Human immunodeficiency virus 1 infection	-3.6	3.1	4.5	30286	212	655	14	2.1	0.57	356|567|684|915|916|919|920|2771|3134|5291|6890|10681|59345|115004	FASLG|B2M|BST2|CD3D|CD3E|CD247|CD4|GNAI2|HLA-F|PIK3CB|TAP1|GNB5|GNB4|CGAS	-2.9
KEGG Pathway	24	hsa04660	T cell receptor signaling pathway	-3.5	3.8	4.6	30286	121	655	10	1.5	0.48	915|916|919|920|925|3458|3702|5291|9402|29851	CD3D|CD3E|CD247|CD4|CD8A|IFNG|ITK|PIK3CB|GRAP2|ICOS	-2.8
KEGG Pathway	24	hsa04662	B cell receptor signaling pathway	-3.3	4.4	4.6	30286	84	655	8	1.2	0.43	695|933|3635|5291|6850|8519|29760|55024	BTK|CD22|INPP5D|PIK3CB|SYK|IFITM1|BLNK|BANK1	-2.6
KEGG Pathway	24	hsa00410	beta-Alanine metabolism	-3.3	7.5	5.3	30286	31	655	5	0.76	0.34	501|1807|1962|51733|57571	ALDH7A1|DPYS|EHHADH|UPB1|CARNS1	-2.6
KEGG Pathway	24	hsa05310	Asthma	-3.3	7.5	5.3	30286	31	655	5	0.76	0.34	3108|3109|3111|3112|3122	HLA-DMA|HLA-DMB|HLA-DOA|HLA-DOB|HLA-DRA	-2.6
KEGG Pathway	24	hsa04261	Adrenergic signaling in cardiomyocytes	-3.3	3.3	4.3	30286	154	655	11	1.7	0.5	109|113|148|153|489|492|2771|3753|5294|5330|148327	ADCY3|ADCY7|ADRA1A|ADRB1|ATP2A3|ATP2B3|GNAI2|KCNE1|PIK3CG|PLCB2|CREB3L4	-2.5
KEGG Pathway	24	hsa05160	Hepatitis C	-3.2	3.2	4.2	30286	158	655	11	1.7	0.5	356|1364|3458|3949|4938|4939|5291|6772|6773|10379|91543	FASLG|CLDN4|IFNG|LDLR|OAS1|OAS2|PIK3CB|STAT1|STAT2|IRF9|RSAD2	-2.4
KEGG Pathway	24	hsa04211	Longevity regulating pathway	-3.2	4.2	4.4	30286	89	655	8	1.2	0.43	109|113|814|847|5291|6009|7249|148327	ADCY3|ADCY7|CAMK4|CAT|PIK3CB|RHEB|TSC2|CREB3L4	-2.4
KEGG Pathway	24	hsa00330	Arginine and proline metabolism	-3.2	5.5	4.8	30286	50	655	6	0.92	0.37	501|2628|4129|4942|57571|112483	ALDH7A1|GATM|MAOB|OAT|CARNS1|SAT2	-2.4
KEGG Pathway	24	hsa04726	Serotonergic synapse	-3	3.6	4.2	30286	115	655	9	1.4	0.45	1565|2771|3781|4129|5330|5742|7166|10681|59345	CYP2D6|GNAI2|KCNN2|MAOB|PLCB2|PTGS1|TPH1|GNB5|GNB4	-2.3
KEGG Pathway	24	hsa05020	Prion disease	-3	2.5	3.8	30286	272	655	15	2.3	0.58	506|712|713|714|727|729|731|732|733|735|1340|4688|4689|5291|148327	ATP5F1B|C1QA|C1QB|C1QC|C5|C6|C8A|C8B|C8G|C9|COX6B1|NCF2|NCF4|PIK3CB|CREB3L4	-2.3
KEGG Pathway	24	hsa04613	Neutrophil extracellular trap formation	-3	2.9	3.9	30286	191	655	12	1.8	0.52	718|727|1182|2215|3683|3689|4688|4689|5291|5330|6850|8341	C3|C5|CLCN3|FCGR3B|ITGAL|ITGB2|NCF2|NCF4|PIK3CB|PLCB2|SYK|H2BC15	-2.3
KEGG Pathway	24	hsa00562	Inositol phosphate metabolism	-3	4.4	4.4	30286	73	655	7	1.1	0.4	3613|3635|5288|5291|5294|5330|55586	IMPA2|INPP5D|PIK3C2G|PIK3CB|PIK3CG|PLCB2|MIOX	-2.3
KEGG Pathway	24	hsa04630	JAK-STAT signaling pathway	-3	3.1	4	30286	166	655	11	1.7	0.5	3458|3561|3575|3587|3594|3717|5291|6772|6773|6775|10379	IFNG|IL2RG|IL7R|IL10RA|IL12RB1|JAK2|PIK3CB|STAT1|STAT2|STAT4|IRF9	-2.3
KEGG Pathway	24	hsa05143	African trypanosomiasis	-2.9	6.2	4.7	30286	37	655	5	0.76	0.34	356|3458|3827|5330|169355	FASLG|IFNG|KNG1|PLCB2|IDO2	-2.3
KEGG Pathway	24	hsa04144	Endocytosis	-2.9	2.6	3.8	30286	250	655	14	2.1	0.57	1601|2350|3134|3561|3949|4193|5371|5590|23327|26056|51100|56904|116984|116986	DAB2|FOLR2|HLA-F|IL2RG|LDLR|MDM2|PML|PRKCZ|NEDD4L|RAB11FIP5|SH3GLB1|SH3GLB2|ARAP2|AGAP2	-2.3
KEGG Pathway	24	hsa04918	Thyroid hormone synthesis	-2.9	4.3	4.3	30286	75	655	7	1.1	0.4	109|113|213|5330|7173|7276|148327	ADCY3|ADCY7|ALB|PLCB2|TPO|TTR|CREB3L4	-2.3
KEGG Pathway	24	hsa04935	Growth hormone synthesis, secretion and action	-2.9	3.5	4	30286	120	655	9	1.4	0.45	109|113|2771|3483|3717|5291|5330|6772|148327	ADCY3|ADCY7|GNAI2|IGFALS|JAK2|PIK3CB|PLCB2|STAT1|CREB3L4	-2.3
KEGG Pathway	24	hsa04925	Aldosterone synthesis and secretion	-2.9	3.8	4.1	30286	98	655	8	1.2	0.43	109|113|492|814|3283|3949|5330|148327	ADCY3|ADCY7|ATP2B3|CAMK4|HSD3B1|LDLR|PLCB2|CREB3L4	-2.2
KEGG Pathway	24	hsa04061	Viral protein interaction with cytokine and cytokine receptor	-2.8	3.7	4	30286	100	655	8	1.2	0.43	2829|2833|3561|3587|4283|8809|10803|729230	XCR1|CXCR3|IL2RG|IL10RA|CXCL9|IL18R1|CCR9|CCR2	-2.2
KEGG Pathway	24	hsa04923	Regulation of lipolysis in adipocytes	-2.8	4.8	4.3	30286	58	655	6	0.92	0.37	109|113|153|2771|5291|5742	ADCY3|ADCY7|ADRB1|GNAI2|PIK3CB|PTGS1	-2.2
KEGG Pathway	24	hsa01240	Biosynthesis of cofactors	-2.7	3	3.7	30286	153	655	10	1.5	0.48	1728|2990|4351|4832|6999|8630|8942|79799|129607|169355	NQO1|GUSB|MPI|NME3|TDO2|HSD17B6|KYNU|UGT2A3|CMPK2|IDO2	-2.1
KEGG Pathway	24	hsa00230	Purine metabolism	-2.7	3.3	3.8	30286	128	655	9	1.4	0.45	109|113|272|2984|3251|4832|7498|9060|51816	ADCY3|ADCY7|AMPD3|GUCY2C|HPRT1|NME3|XDH|PAPSS2|ADA2	-2.1
KEGG Pathway	24	hsa04926	Relaxin signaling pathway	-2.7	3.2	3.8	30286	129	655	9	1.4	0.45	109|113|2771|5291|5330|5590|10681|59345|148327	ADCY3|ADCY7|GNAI2|PIK3CB|PLCB2|PRKCZ|GNB5|GNB4|CREB3L4	-2.1
KEGG Pathway	24	hsa04148	Efferocytosis	-2.7	3	3.7	30286	156	655	10	1.5	0.48	489|712|713|714|3717|5732|8578|10396|26762|64284	ATP2A3|C1QA|C1QB|C1QC|JAK2|PTGER2|SCARF1|ATP8A1|HAVCR1|RAB17	-2
KEGG Pathway	24	hsa04068	FoxO signaling pathway	-2.6	3.2	3.7	30286	131	655	9	1.4	0.45	356|847|3575|4193|5291|10110|26260|80854|116986	FASLG|CAT|IL7R|MDM2|PIK3CB|SGK2|FBXO25|SETD7|AGAP2	-2
KEGG Pathway	24	hsa04151	PI3K-Akt signaling pathway	-2.6	2.2	3.4	30286	359	655	17	2.6	0.62	356|2255|3561|3575|3676|3717|4193|5291|5294|6009|6850|7249|10110|10681|59345|148327|256076	FASLG|FGF10|IL2RG|IL7R|ITGA4|JAK2|MDM2|PIK3CB|PIK3CG|RHEB|SYK|TSC2|SGK2|GNB5|GNB4|CREB3L4|COL6A5	-2
KEGG Pathway	24	hsa01232	Nucleotide metabolism	-2.6	3.8	3.9	30286	85	655	7	1.1	0.4	272|1854|3251|4832|7498|51816|129607	AMPD3|DUT|HPRT1|NME3|XDH|ADA2|CMPK2	-2
KEGG Pathway	24	hsa00650	Butanoate metabolism	-2.6	6.9	4.5	30286	27	655	4	0.61	0.3	1962|3155|123876|341392	EHHADH|HMGCL|ACSM2A|ACSM4	-2
KEGG Pathway	24	hsa04270	Vascular smooth muscle contraction	-2.6	3.1	3.6	30286	134	655	9	1.4	0.45	109|113|148|552|800|3778|4638|5330|9138	ADCY3|ADCY7|ADRA1A|AVPR1A|CALD1|KCNMA1|MYLK|PLCB2|ARHGEF1	-2
KEGG Pathway	24	hsa04927	Cortisol synthesis and secretion	-2.6	4.3	3.9	30286	65	655	6	0.92	0.37	109|113|3283|3949|5330|148327	ADCY3|ADCY7|HSD3B1|LDLR|PLCB2|CREB3L4	-2
KEGG Pathway	24	hsa04371	Apelin signaling pathway	-2.5	3	3.5	30286	139	655	9	1.4	0.45	109|113|814|2771|4638|5294|5330|10681|59345	ADCY3|ADCY7|CAMK4|GNAI2|MYLK|PIK3CG|PLCB2|GNB5|GNB4	-1.9
KEGG Pathway	24	hsa00053	Ascorbate and aldarate metabolism	-2.4	6.2	4.2	30286	30	655	4	0.61	0.3	501|2990|55586|79799	ALDH7A1|GUSB|MIOX|UGT2A3	-1.8
KEGG Pathway	24	hsa04970	Salivary secretion	-2.4	3.5	3.6	30286	93	655	7	1.1	0.4	109|113|148|153|492|3778|5330	ADCY3|ADCY7|ADRA1A|ADRB1|ATP2B3|KCNMA1|PLCB2	-1.8
KEGG Pathway	24	hsa05144	Malaria	-2.4	4.6	3.8	30286	50	655	5	0.76	0.34	3458|3683|3689|3820|22914	IFNG|ITGAL|ITGB2|KLRB1|KLRK1	-1.8
KEGG Pathway	24	hsa04979	Cholesterol metabolism	-2.3	4.5	3.8	30286	51	655	5	0.76	0.34	337|348|3949|9388|27329	APOA4|APOE|LDLR|LIPG|ANGPTL3	-1.7
KEGG Pathway	24	hsa01524	Platinum drug resistance	-2.3	3.8	3.6	30286	73	655	6	0.92	0.37	356|2948|4193|4257|4259|5291	FASLG|GSTM4|MDM2|MGST1|MGST3|PIK3CB	-1.7
KEGG Pathway	24	hsa04072	Phospholipase D signaling pathway	-2.3	2.8	3.3	30286	148	655	9	1.4	0.45	109|113|552|5291|5294|5330|6009|6850|7249	ADCY3|ADCY7|AVPR1A|PIK3CB|PIK3CG|PLCB2|RHEB|SYK|TSC2	-1.7
KEGG Pathway	24	hsa01210	2-Oxocarboxylic acid metabolism	-2.3	5.6	3.9	30286	33	655	4	0.61	0.3	95|1629|55753|64902	ACY1|DBT|OGDHL|AGXT2	-1.7
KEGG Pathway	24	hsa04750	Inflammatory mediator regulation of TRP channels	-2.3	3.3	3.4	30286	98	655	7	1.1	0.4	109|113|3827|5291|5330|5732|51393	ADCY3|ADCY7|KNG1|PIK3CB|PLCB2|PTGER2|TRPV2	-1.7
KEGG Pathway	24	hsa03320	PPAR signaling pathway	-2.2	3.7	3.5	30286	75	655	6	0.92	0.37	33|34|1962|9415|10998|11001	ACADL|ACADM|EHHADH|FADS2|SLC27A5|SLC27A2	-1.7
KEGG Pathway	24	hsa04972	Pancreatic secretion	-2.2	3.2	3.3	30286	102	655	7	1.1	0.4	109|113|489|492|3778|5330|8671	ADCY3|ADCY7|ATP2A3|ATP2B3|KCNMA1|PLCB2|SLC4A4	-1.6
KEGG Pathway	24	hsa00040	Pentose and glucuronate interconversions	-2.1	5.1	3.7	30286	36	655	4	0.61	0.3	2990|9942|55277|79799	GUSB|XYLB|FGGY|UGT2A3	-1.6
KEGG Pathway	24	hsa04621	NOD-like receptor signaling pathway	-2.1	2.5	3	30286	186	655	10	1.5	0.48	2633|4938|4939|5330|6772|6773|7226|10379|51393|63940	GBP1|OAS1|OAS2|PLCB2|STAT1|STAT2|TRPM2|IRF9|TRPV2|GPSM3	-1.6
KEGG Pathway	24	hsa00785	Lipoic acid metabolism	-2.1	7.3	4.1	30286	19	655	3	0.46	0.26	275|1629|55753	AMT|DBT|OGDHL	-1.6
KEGG Pathway	24	hsa00531	Glycosaminoglycan degradation	-2.1	7.3	4.1	30286	19	655	3	0.46	0.26	2990|3425|23553	GUSB|IDUA|HYAL4	-1.6
KEGG Pathway	24	hsa00480	Glutathione metabolism	-2.1	4.1	3.4	30286	57	655	5	0.76	0.34	2948|4257|4259|9588|27306	GSTM4|MGST1|MGST3|PRDX6|HPGDS	-1.6
KEGG Pathway	24	hsa04217	Necroptosis	-2.1	2.6	3	30286	159	655	9	1.4	0.45	356|2512|3458|3717|6772|6773|6775|10379|81030	FASLG|FTL|IFNG|JAK2|STAT1|STAT2|STAT4|IRF9|ZBP1	-1.6
KEGG Pathway	24	hsa00240	Pyrimidine metabolism	-2.1	4	3.4	30286	58	655	5	0.76	0.34	1807|1854|4832|51733|129607	DPYS|DUT|NME3|UPB1|CMPK2	-1.6
KEGG Pathway	24	hsa05161	Hepatitis B	-2	2.6	3	30286	162	655	9	1.4	0.45	356|3339|3717|5291|6772|6773|6775|64135|148327	FASLG|HSPG2|JAK2|PIK3CB|STAT1|STAT2|STAT4|IFIH1|CREB3L4	-1.5
KEGG Pathway	24	hsa05208	Chemical carcinogenesis - reactive oxygen species	-2	2.3	2.9	30286	223	655	11	1.7	0.5	506|847|1340|1544|1728|2948|4257|4259|4688|5291|5795	ATP5F1B|CAT|COX6B1|CYP1A2|NQO1|GSTM4|MGST1|MGST3|NCF2|PIK3CB|PTPRJ	-1.5

## Sheet: 21d vs. 2year(21d higher )GO
Table S4. GO enrichment for higher DEGs in suckling group from suckling vs. adult groups
Category	CategoryID	GO	Description	PARENT_GO	LogP	Enrichment	Z-score	#TotalGeneInLibrary	#GeneInGO	#GeneInHitList	#GeneInGOAndHitList	%InGO	STDV %InGO	GeneID	Hits	Log(q-value)
GO Biological Processes	19	GO:0002181	cytoplasmic translation	19_GO:0008152 metabolic process	-30	16	22	30286	127	487	33	6.8	1.1	4736|6122|6124|6128|6129|6130|6132|6137|6152|6154|6155|6158|6159|6165|6168|6169|6189|6193|6194|6202|6203|6206|6210|6218|6222|6228|8662|8666|8669|9045|11224|27335|200916	RPL10A|RPL3|RPL4|RPL6|RPL7|RPL7A|RPL8|RPL13|RPL24|RPL26|RPL27|RPL28|RPL29|RPL35A|RPL37A|RPL38|RPS3A|RPS5|RPS6|RPS8|RPS9|RPS12|RPS15A|RPS17|RPS18|RPS23|EIF3B|EIF3G|EIF3J|RPL14|RPL35|EIF3K|RPL22L1	-26
GO Biological Processes	19	GO:0043604	amide biosynthetic process	19_GO:0008152 metabolic process	-25	6.1	15	30286	542	487	53	11	1.4	440|1373|1756|1917|1933|2058|2937|4736|6122|6124|6128|6129|6130|6132|6137|6152|6154|6155|6158|6159|6165|6168|6169|6189|6193|6194|6202|6203|6206|6210|6218|6222|6228|7407|7453|8662|8666|8669|9045|10400|11224|22868|23395|27335|51144|54901|55902|57571|64969|79094|84545|200916|338596	ASNS|CPS1|DMD|EEF1A2|EEF1B2|EPRS1|GSS|RPL10A|RPL3|RPL4|RPL6|RPL7|RPL7A|RPL8|RPL13|RPL24|RPL26|RPL27|RPL28|RPL29|RPL35A|RPL37A|RPL38|RPS3A|RPS5|RPS6|RPS8|RPS9|RPS12|RPS15A|RPS17|RPS18|RPS23|VARS1|WARS1|EIF3B|EIF3G|EIF3J|RPL14|PEMT|RPL35|FASTKD2|LARS2|EIF3K|HSD17B12|CDKAL1|ACSS2|CARNS1|MRPS5|CHAC1|MRPL43|RPL22L1|ST8SIA6	-21
GO Biological Processes	19	GO:0043043	peptide biosynthetic process	19_GO:0008152 metabolic process	-25	6.9	16	30286	421	487	47	9.7	1.3	1756|1917|1933|2058|2937|4736|6122|6124|6128|6129|6130|6132|6137|6152|6154|6155|6158|6159|6165|6168|6169|6189|6193|6194|6202|6203|6206|6210|6218|6222|6228|7407|7453|8662|8666|8669|9045|11224|22868|23395|27335|54901|57571|64969|79094|84545|200916	DMD|EEF1A2|EEF1B2|EPRS1|GSS|RPL10A|RPL3|RPL4|RPL6|RPL7|RPL7A|RPL8|RPL13|RPL24|RPL26|RPL27|RPL28|RPL29|RPL35A|RPL37A|RPL38|RPS3A|RPS5|RPS6|RPS8|RPS9|RPS12|RPS15A|RPS17|RPS18|RPS23|VARS1|WARS1|EIF3B|EIF3G|EIF3J|RPL14|RPL35|FASTKD2|LARS2|EIF3K|CDKAL1|CARNS1|MRPS5|CHAC1|MRPL43|RPL22L1	-21
GO Biological Processes	19	GO:0006412	translation	19_GO:0008152 metabolic process	-22	6.8	15	30286	392	487	43	8.8	1.3	1917|1933|2058|4736|6122|6124|6128|6129|6130|6132|6137|6152|6154|6155|6158|6159|6165|6168|6169|6189|6193|6194|6202|6203|6206|6210|6218|6222|6228|7407|7453|8662|8666|8669|9045|11224|22868|23395|27335|54901|64969|84545|200916	EEF1A2|EEF1B2|EPRS1|RPL10A|RPL3|RPL4|RPL6|RPL7|RPL7A|RPL8|RPL13|RPL24|RPL26|RPL27|RPL28|RPL29|RPL35A|RPL37A|RPL38|RPS3A|RPS5|RPS6|RPS8|RPS9|RPS12|RPS15A|RPS17|RPS18|RPS23|VARS1|WARS1|EIF3B|EIF3G|EIF3J|RPL14|RPL35|FASTKD2|LARS2|EIF3K|CDKAL1|MRPS5|MRPL43|RPL22L1	-19
GO Biological Processes	19	GO:0006518	peptide metabolic process	19_GO:0008152 metabolic process	-22	5.6	14	30286	551	487	50	10	1.4	1756|1917|1933|2058|2937|4285|4736|6122|6124|6128|6129|6130|6132|6137|6152|6154|6155|6158|6159|6165|6168|6169|6189|6193|6194|6202|6203|6206|6210|6218|6222|6228|7407|7453|8662|8666|8669|9045|11224|22868|23385|23395|27335|54901|57571|64969|79094|84545|200916|347404	DMD|EEF1A2|EEF1B2|EPRS1|GSS|MIPEP|RPL10A|RPL3|RPL4|RPL6|RPL7|RPL7A|RPL8|RPL13|RPL24|RPL26|RPL27|RPL28|RPL29|RPL35A|RPL37A|RPL38|RPS3A|RPS5|RPS6|RPS8|RPS9|RPS12|RPS15A|RPS17|RPS18|RPS23|VARS1|WARS1|EIF3B|EIF3G|EIF3J|RPL14|RPL35|FASTKD2|NCSTN|LARS2|EIF3K|CDKAL1|CARNS1|MRPS5|CHAC1|MRPL43|RPL22L1|LANCL3	-19
GO Biological Processes	19	GO:0044283	small molecule biosynthetic process	19_GO:0008152 metabolic process	-12	4.4	9.5	30286	464	487	33	6.8	1.1	440|586|1373|1595|2023|2026|2222|2232|2744|3422|3990|4190|4597|4598|5223|5313|5631|5805|5832|8789|8854|10229|10560|10682|11091|50814|51144|51477|55902|57571|80704|256987|340485	ASNS|BCAT1|CPS1|CYP51A1|ENO1|ENO2|FDFT1|FDXR|GLS|IDI1|LIPC|MDH1|MVD|MVK|PGAM1|PKLR|PRPS1|PTS|ALDH18A1|FBP2|ALDH1A2|COQ7|SLC19A2|EBP|WDR5|NSDHL|HSD17B12|ISYNA1|ACSS2|CARNS1|SLC19A3|SERINC5|ACER2	-8.5
GO Biological Processes	19	GO:0022613	ribonucleoprotein complex biogenesis	19_GO:0009987 cellular process	-11	4.1	8.7	30286	489	487	32	6.6	1.1	3326|4736|6128|6129|6130|6154|6155|6165|6169|6189|6193|6194|6202|6203|6206|6210|6218|6228|6426|8662|8666|8669|9045|10360|11224|22868|22907|23378|26155|27335|56853|56915	HSP90AB1|RPL10A|RPL6|RPL7|RPL7A|RPL26|RPL27|RPL35A|RPL38|RPS3A|RPS5|RPS6|RPS8|RPS9|RPS12|RPS15A|RPS17|RPS23|SRSF1|EIF3B|EIF3G|EIF3J|RPL14|NPM3|RPL35|FASTKD2|DHX30|RRP8|NOC2L|EIF3K|CELF4|EXOSC5	-7.3
GO Biological Processes	19	GO:0042254	ribosome biogenesis	19_GO:0009987 cellular process	-10	5	9.1	30286	311	487	25	5.1	1	4736|6128|6129|6130|6154|6155|6165|6169|6189|6193|6194|6202|6203|6206|6210|6218|6228|9045|10360|11224|22868|22907|23378|26155|56915	RPL10A|RPL6|RPL7|RPL7A|RPL26|RPL27|RPL35A|RPL38|RPS3A|RPS5|RPS6|RPS8|RPS9|RPS12|RPS15A|RPS17|RPS23|RPL14|NPM3|RPL35|FASTKD2|DHX30|RRP8|NOC2L|EXOSC5	-7
GO Biological Processes	19	GO:0140694	non-membrane-bounded organelle assembly	19_GO:0009987 cellular process	-8	4.2	7.6	30286	342	487	23	4.7	0.96	2318|3796|4604|6128|6169|6193|6228|6795|7138|7140|10274|10324|22868|22907|22919|23332|23363|29765|55125|58529|84033|127294|128486	FLNC|KIF2A|MYBPC1|RPL6|RPL38|RPS5|RPS23|AURKC|TNNT1|TNNT3|STAG1|KLHL41|FASTKD2|DHX30|MAPRE1|CLASP1|OBSL1|TMOD4|CEP192|MYOZ1|OBSCN|MYOM3|FITM2	-4.8
GO Biological Processes	19	GO:0019693	ribose phosphate metabolic process	19_GO:0008152 metabolic process	-7.7	3.7	7.2	30286	416	487	25	5.1	1	271|477|506|525|2023|2026|2584|4597|4598|4702|5144|5198|5213|5223|5313|5631|7371|7498|51144|55902|55967|80201|114789|128486|387712	AMPD2|ATP1A2|ATP5F1B|ATP6V1B1|ENO1|ENO2|GALK1|MVD|MVK|NDUFA8|PDE4D|PFAS|PFKM|PGAM1|PKLR|PRPS1|UCK2|XDH|HSD17B12|ACSS2|NDUFA12|HKDC1|SLC25A25|FITM2|ENO4	-4.5
GO Biological Processes	19	GO:0042273	ribosomal large subunit biogenesis	19_GO:0009987 cellular process	-7.6	9.2	9.1	30286	74	487	11	2.3	0.67	4736|6128|6129|6130|6154|6165|9045|11224|22868|22907|26155	RPL10A|RPL6|RPL7|RPL7A|RPL26|RPL35A|RPL14|RPL35|FASTKD2|DHX30|NOC2L	-4.4
GO Biological Processes	19	GO:0009117	nucleotide metabolic process	19_GO:0008152 metabolic process	-7.4	3.3	6.9	30286	524	487	28	5.7	1.1	271|477|506|525|2023|2026|2584|4190|4597|4598|4702|5144|5198|5213|5223|5313|5631|7371|7498|51144|51251|55902|55967|64080|80201|114789|128486|387712	AMPD2|ATP1A2|ATP5F1B|ATP6V1B1|ENO1|ENO2|GALK1|MDH1|MVD|MVK|NDUFA8|PDE4D|PFAS|PFKM|PGAM1|PKLR|PRPS1|UCK2|XDH|HSD17B12|NT5C3A|ACSS2|NDUFA12|RBKS|HKDC1|SLC25A25|FITM2|ENO4	-4.4
GO Biological Processes	19	GO:0072521	purine-containing compound metabolic process	19_GO:0008152 metabolic process	-7.4	3.4	6.9	30286	492	487	27	5.5	1	271|477|506|525|2023|2026|2584|2646|4190|4597|4598|4702|5144|5198|5213|5223|5313|5631|7498|51144|55902|55967|64080|80201|114789|128486|387712	AMPD2|ATP1A2|ATP5F1B|ATP6V1B1|ENO1|ENO2|GALK1|GCKR|MDH1|MVD|MVK|NDUFA8|PDE4D|PFAS|PFKM|PGAM1|PKLR|PRPS1|XDH|HSD17B12|ACSS2|NDUFA12|RBKS|HKDC1|SLC25A25|FITM2|ENO4	-4.4
GO Biological Processes	19	GO:0006163	purine nucleotide metabolic process	19_GO:0008152 metabolic process	-7.3	3.5	6.9	30286	463	487	26	5.3	1	271|477|506|525|2023|2026|2584|4190|4597|4598|4702|5144|5198|5213|5223|5313|5631|7498|51144|55902|55967|64080|80201|114789|128486|387712	AMPD2|ATP1A2|ATP5F1B|ATP6V1B1|ENO1|ENO2|GALK1|MDH1|MVD|MVK|NDUFA8|PDE4D|PFAS|PFKM|PGAM1|PKLR|PRPS1|XDH|HSD17B12|ACSS2|NDUFA12|RBKS|HKDC1|SLC25A25|FITM2|ENO4	-4.4
GO Biological Processes	19	GO:0009259	ribonucleotide metabolic process	19_GO:0008152 metabolic process	-7.3	3.7	7	30286	402	487	24	4.9	0.98	271|477|506|525|2023|2026|2584|4597|4598|4702|5144|5198|5213|5223|5313|7371|7498|51144|55902|55967|80201|114789|128486|387712	AMPD2|ATP1A2|ATP5F1B|ATP6V1B1|ENO1|ENO2|GALK1|MVD|MVK|NDUFA8|PDE4D|PFAS|PFKM|PGAM1|PKLR|UCK2|XDH|HSD17B12|ACSS2|NDUFA12|HKDC1|SLC25A25|FITM2|ENO4	-4.4
GO Biological Processes	19	GO:0005975	carbohydrate metabolic process	19_GO:0008152 metabolic process	-7.3	3.6	6.9	30286	435	487	25	5.1	1	178|2023|2026|2582|2584|2632|2646|3419|3481|4190|5213|5223|5313|5501|6518|8372|8789|10559|11091|55556|64080|80201|338596|347404|387712	AGL|ENO1|ENO2|GALE|GALK1|GBE1|GCKR|IDH3A|IGF2|MDH1|PFKM|PGAM1|PKLR|PPP1CC|SLC2A5|HYAL3|FBP2|SLC35A1|WDR5|ENOSF1|RBKS|HKDC1|ST8SIA6|LANCL3|ENO4	-4.4
GO Biological Processes	19	GO:0055086	nucleobase-containing small molecule metabolic process	19_GO:0008152 metabolic process	-7.3	3.1	6.7	30286	599	487	30	6.2	1.1	271|477|506|525|1373|2023|2026|2584|4190|4597|4598|4702|5144|5198|5213|5223|5313|5631|7371|7498|51144|51251|55757|55902|55967|64080|80201|114789|128486|387712	AMPD2|ATP1A2|ATP5F1B|ATP6V1B1|CPS1|ENO1|ENO2|GALK1|MDH1|MVD|MVK|NDUFA8|PDE4D|PFAS|PFKM|PGAM1|PKLR|PRPS1|UCK2|XDH|HSD17B12|NT5C3A|UGGT2|ACSS2|NDUFA12|RBKS|HKDC1|SLC25A25|FITM2|ENO4	-4.4
GO Biological Processes	19	GO:0006753	nucleoside phosphate metabolic process	19_GO:0008152 metabolic process	-7.3	3.3	6.8	30286	532	487	28	5.7	1.1	271|477|506|525|2023|2026|2584|4190|4597|4598|4702|5144|5198|5213|5223|5313|5631|7371|7498|51144|51251|55902|55967|64080|80201|114789|128486|387712	AMPD2|ATP1A2|ATP5F1B|ATP6V1B1|ENO1|ENO2|GALK1|MDH1|MVD|MVK|NDUFA8|PDE4D|PFAS|PFKM|PGAM1|PKLR|PRPS1|UCK2|XDH|HSD17B12|NT5C3A|ACSS2|NDUFA12|RBKS|HKDC1|SLC25A25|FITM2|ENO4	-4.4
GO Biological Processes	19	GO:0009150	purine ribonucleotide metabolic process	19_GO:0008152 metabolic process	-7.1	3.7	6.9	30286	382	487	23	4.7	0.96	271|477|506|525|2023|2026|2584|4597|4598|4702|5144|5198|5213|5223|5313|7498|51144|55902|55967|80201|114789|128486|387712	AMPD2|ATP1A2|ATP5F1B|ATP6V1B1|ENO1|ENO2|GALK1|MVD|MVK|NDUFA8|PDE4D|PFAS|PFKM|PGAM1|PKLR|XDH|HSD17B12|ACSS2|NDUFA12|HKDC1|SLC25A25|FITM2|ENO4	-4.2
GO Biological Processes	19	GO:0015931	nucleobase-containing compound transport	19_GO:0051179 localization	-6.9	4.8	7.2	30286	220	487	17	3.5	0.83	292|293|6426|9153|9688|10559|10642|23089|23165|23507|23511|54847|55746|56000|81929|84912|114789	SLC25A5|SLC25A6|SRSF1|SLC28A2|NUP93|SLC35A1|IGF2BP1|PEG10|NUP205|LRRC8B|NUP188|SIDT1|NUP133|NXF3|SEH1L|SLC35B4|SLC25A25	-4
GO Biological Processes	19	GO:0030239	myofibril assembly	19_GO:0032502 developmental process	-6.8	8.9	8.4	30286	70	487	10	2.1	0.64	2318|4604|7138|7140|10324|23363|29765|58529|84033|127294	FLNC|MYBPC1|TNNT1|TNNT3|KLHL41|OBSL1|TMOD4|MYOZ1|OBSCN|MYOM3	-3.9
GO Biological Processes	19	GO:0016052	carbohydrate catabolic process	19_GO:0008152 metabolic process	-6.7	6.9	7.9	30286	108	487	12	2.5	0.7	178|2023|2026|2582|2584|5213|5223|5313|55556|64080|80201|387712	AGL|ENO1|ENO2|GALE|GALK1|PFKM|PGAM1|PKLR|ENOSF1|RBKS|HKDC1|ENO4	-3.9
GO Biological Processes	19	GO:0034660	ncRNA metabolic process	19_GO:0008152 metabolic process	-6.7	3.2	6.4	30286	533	487	27	5.5	1	2058|4736|6129|6130|6154|6155|6165|6194|6202|6218|7407|7453|9045|10360|11224|23378|23395|26512|54901|55124|55250|55621|56915|79074|81890|131405|441250	EPRS1|RPL10A|RPL7|RPL7A|RPL26|RPL27|RPL35A|RPS6|RPS8|RPS17|VARS1|WARS1|RPL14|NPM3|RPL35|RRP8|LARS2|INTS6|CDKAL1|PIWIL2|ELP2|TRMT1|EXOSC5|C2orf49|QTRT1|TRIM71|TYW1B	-3.9
GO Biological Processes	19	GO:0055002	striated muscle cell development	19_GO:0032502 developmental process	-6.6	8.6	8.3	30286	72	487	10	2.1	0.64	2318|4604|7138|7140|10324|23363|29765|58529|84033|127294	FLNC|MYBPC1|TNNT1|TNNT3|KLHL41|OBSL1|TMOD4|MYOZ1|OBSCN|MYOM3	-3.8
GO Biological Processes	19	GO:0009154	purine ribonucleotide catabolic process	19_GO:0008152 metabolic process	-6.6	7.5	8	30286	91	487	11	2.3	0.67	2023|2026|2584|5144|5213|5223|5313|7498|80201|128486|387712	ENO1|ENO2|GALK1|PDE4D|PFKM|PGAM1|PKLR|XDH|HKDC1|FITM2|ENO4	-3.8
GO Biological Processes	19	GO:0006091	generation of precursor metabolites and energy	19_GO:0008152 metabolic process	-6.6	3.5	6.5	30286	410	487	23	4.7	0.96	131|178|506|1537|2023|2026|2232|2584|2632|3419|4190|4702|5213|5223|5313|5501|9167|55902|55967|64080|80201|114789|387712	ADH7|AGL|ATP5F1B|CYC1|ENO1|ENO2|FDXR|GALK1|GBE1|IDH3A|MDH1|NDUFA8|PFKM|PGAM1|PKLR|PPP1CC|COX7A2L|ACSS2|NDUFA12|RBKS|HKDC1|SLC25A25|ENO4	-3.8
GO Biological Processes	19	GO:0090407	organophosphate biosynthetic process	19_GO:0008152 metabolic process	-6.5	3.1	6.3	30286	544	487	27	5.5	1	271|506|1152|1373|3422|4597|4598|4702|5198|5277|5291|5631|7371|8898|10400|10560|22979|51144|51477|55902|55967|57217|80704|84302|84962|128486|256987	AMPD2|ATP5F1B|CKB|CPS1|IDI1|MVD|MVK|NDUFA8|PFAS|PIGA|PIK3CB|PRPS1|UCK2|MTMR2|PEMT|SLC19A2|EFR3B|HSD17B12|ISYNA1|ACSS2|NDUFA12|TTC7A|SLC19A3|PGAP4|AJUBA|FITM2|SERINC5	-3.8
GO Biological Processes	19	GO:0034470	ncRNA processing	19_GO:0008152 metabolic process	-6.5	3.4	6.4	30286	415	487	23	4.7	0.96	4736|6129|6130|6154|6155|6165|6194|6202|6218|9045|10360|11224|23378|26512|54901|55124|55250|55621|56915|79074|81890|131405|441250	RPL10A|RPL7|RPL7A|RPL26|RPL27|RPL35A|RPS6|RPS8|RPS17|RPL14|NPM3|RPL35|RRP8|INTS6|CDKAL1|PIWIL2|ELP2|TRMT1|EXOSC5|C2orf49|QTRT1|TRIM71|TYW1B	-3.7
GO Biological Processes	19	GO:0046034	ATP metabolic process	19_GO:0008152 metabolic process	-6.5	5.4	7.2	30286	160	487	14	2.9	0.76	477|506|525|2023|2026|2584|4702|5213|5223|5313|55967|80201|114789|387712	ATP1A2|ATP5F1B|ATP6V1B1|ENO1|ENO2|GALK1|NDUFA8|PFKM|PGAM1|PKLR|NDUFA12|HKDC1|SLC25A25|ENO4	-3.7
GO Biological Processes	19	GO:0006936	muscle contraction	19_GO:0032501 multicellular organismal process	-6.4	4.4	6.8	30286	238	487	17	3.5	0.83	477|1756|1837|2934|3778|4619|4632|4638|7135|7138|7140|10008|10324|23336|23676|29765|29895	ATP1A2|DMD|DTNA|GSN|KCNMA1|MYH1|MYL1|MYLK|TNNI1|TNNT1|TNNT3|KCNE3|KLHL41|SYNM|SMPX|TMOD4|MYL11	-3.7
GO Biological Processes	19	GO:0006066	alcohol metabolic process	19_GO:0008152 metabolic process	-6.4	3.8	6.5	30286	326	487	20	4.1	0.9	131|1595|2222|2232|2584|3419|3422|3949|3990|4597|4598|5805|6721|8854|10682|50814|51477|55902|112724|340485	ADH7|CYP51A1|FDFT1|FDXR|GALK1|IDH3A|IDI1|LDLR|LIPC|MVD|MVK|PTS|SREBF2|ALDH1A2|EBP|NSDHL|ISYNA1|ACSS2|RDH13|ACER2	-3.7
GO Biological Processes	19	GO:0003012	muscle system process	19_GO:0032501 multicellular organismal process	-6.4	4	6.6	30286	297	487	19	3.9	0.88	477|1756|1837|2934|3778|4619|4632|4638|7135|7138|7140|8470|10008|10324|23336|23676|29765|29895|58529	ATP1A2|DMD|DTNA|GSN|KCNMA1|MYH1|MYL1|MYLK|TNNI1|TNNT1|TNNT3|SORBS2|KCNE3|KLHL41|SYNM|SMPX|TMOD4|MYL11|MYOZ1	-3.7
GO Biological Processes	19	GO:0009261	ribonucleotide catabolic process	19_GO:0008152 metabolic process	-6.3	7.1	7.6	30286	97	487	11	2.3	0.67	2023|2026|2584|5144|5213|5223|5313|7498|80201|128486|387712	ENO1|ENO2|GALK1|PDE4D|PFKM|PGAM1|PKLR|XDH|HKDC1|FITM2|ENO4	-3.7
GO Biological Processes	19	GO:0009199	ribonucleoside triphosphate metabolic process	19_GO:0008152 metabolic process	-6.3	4.9	6.9	30286	191	487	15	3.1	0.78	477|506|525|2023|2026|2584|4702|5213|5223|5313|7371|55967|80201|114789|387712	ATP1A2|ATP5F1B|ATP6V1B1|ENO1|ENO2|GALK1|NDUFA8|PFKM|PGAM1|PKLR|UCK2|NDUFA12|HKDC1|SLC25A25|ENO4	-3.6
GO Biological Processes	19	GO:0006096	glycolytic process	19_GO:0008152 metabolic process	-6.2	11	8.5	30286	46	487	8	1.6	0.58	2023|2026|2584|5213|5223|5313|80201|387712	ENO1|ENO2|GALK1|PFKM|PGAM1|PKLR|HKDC1|ENO4	-3.6
GO Biological Processes	19	GO:0006195	purine nucleotide catabolic process	19_GO:0008152 metabolic process	-6.2	6.8	7.5	30286	100	487	11	2.3	0.67	2023|2026|2584|5144|5213|5223|5313|7498|80201|128486|387712	ENO1|ENO2|GALK1|PDE4D|PFKM|PGAM1|PKLR|XDH|HKDC1|FITM2|ENO4	-3.6
GO Biological Processes	19	GO:0046032	ADP catabolic process	19_GO:0008152 metabolic process	-6	10	8.3	30286	48	487	8	1.6	0.58	2023|2026|2584|5213|5223|5313|80201|387712	ENO1|ENO2|GALK1|PFKM|PGAM1|PKLR|HKDC1|ENO4	-3.4
GO Biological Processes	19	GO:0072523	purine-containing compound catabolic process	19_GO:0008152 metabolic process	-6	6.5	7.2	30286	105	487	11	2.3	0.67	2023|2026|2584|5144|5213|5223|5313|7498|80201|128486|387712	ENO1|ENO2|GALK1|PDE4D|PFKM|PGAM1|PKLR|XDH|HKDC1|FITM2|ENO4	-3.4
GO Biological Processes	19	GO:1902652	secondary alcohol metabolic process	19_GO:0008152 metabolic process	-5.9	5.8	7	30286	129	487	12	2.5	0.7	1595|2222|2232|3419|3422|3949|3990|4597|4598|6721|10682|50814	CYP51A1|FDFT1|FDXR|IDH3A|IDI1|LDLR|LIPC|MVD|MVK|SREBF2|EBP|NSDHL	-3.3
GO Biological Processes	19	GO:0019364	pyridine nucleotide catabolic process	19_GO:0008152 metabolic process	-5.9	10	8.1	30286	50	487	8	1.6	0.58	2023|2026|2584|5213|5223|5313|80201|387712	ENO1|ENO2|GALK1|PFKM|PGAM1|PKLR|HKDC1|ENO4	-3.3
GO Biological Processes	19	GO:0009141	nucleoside triphosphate metabolic process	19_GO:0008152 metabolic process	-5.9	4.5	6.5	30286	206	487	15	3.1	0.78	477|506|525|2023|2026|2584|4702|5213|5223|5313|7371|55967|80201|114789|387712	ATP1A2|ATP5F1B|ATP6V1B1|ENO1|ENO2|GALK1|NDUFA8|PFKM|PGAM1|PKLR|UCK2|NDUFA12|HKDC1|SLC25A25|ENO4	-3.3
GO Biological Processes	19	GO:0009137	purine nucleoside diphosphate catabolic process	19_GO:0008152 metabolic process	-5.8	9.8	8	30286	51	487	8	1.6	0.58	2023|2026|2584|5213|5223|5313|80201|387712	ENO1|ENO2|GALK1|PFKM|PGAM1|PKLR|HKDC1|ENO4	-3.3
GO Biological Processes	19	GO:0009181	purine ribonucleoside diphosphate catabolic process	19_GO:0008152 metabolic process	-5.8	9.8	8	30286	51	487	8	1.6	0.58	2023|2026|2584|5213|5223|5313|80201|387712	ENO1|ENO2|GALK1|PFKM|PGAM1|PKLR|HKDC1|ENO4	-3.3
GO Biological Processes	19	GO:1902653	secondary alcohol biosynthetic process	19_GO:0008152 metabolic process	-5.7	12	8.4	30286	37	487	7	1.4	0.54	1595|2222|3422|4597|4598|10682|50814	CYP51A1|FDFT1|IDI1|MVD|MVK|EBP|NSDHL	-3.2
GO Biological Processes	19	GO:0006695	cholesterol biosynthetic process	19_GO:0008152 metabolic process	-5.7	12	8.4	30286	37	487	7	1.4	0.54	1595|2222|3422|4597|4598|10682|50814	CYP51A1|FDFT1|IDI1|MVD|MVK|EBP|NSDHL	-3.2
GO Biological Processes	19	GO:0009205	purine ribonucleoside triphosphate metabolic process	19_GO:0008152 metabolic process	-5.7	4.7	6.5	30286	184	487	14	2.9	0.76	477|506|525|2023|2026|2584|4702|5213|5223|5313|55967|80201|114789|387712	ATP1A2|ATP5F1B|ATP6V1B1|ENO1|ENO2|GALK1|NDUFA8|PFKM|PGAM1|PKLR|NDUFA12|HKDC1|SLC25A25|ENO4	-3.2
GO Biological Processes	19	GO:0072526	pyridine-containing compound catabolic process	19_GO:0008152 metabolic process	-5.7	9.4	7.8	30286	53	487	8	1.6	0.58	2023|2026|2584|5213|5223|5313|80201|387712	ENO1|ENO2|GALK1|PFKM|PGAM1|PKLR|HKDC1|ENO4	-3.2
GO Biological Processes	19	GO:0046031	ADP metabolic process	19_GO:0008152 metabolic process	-5.6	9.2	7.7	30286	54	487	8	1.6	0.58	2023|2026|2584|5213|5223|5313|80201|387712	ENO1|ENO2|GALK1|PFKM|PGAM1|PKLR|HKDC1|ENO4	-3.2
GO Biological Processes	19	GO:0009191	ribonucleoside diphosphate catabolic process	19_GO:0008152 metabolic process	-5.6	9.2	7.7	30286	54	487	8	1.6	0.58	2023|2026|2584|5213|5223|5313|80201|387712	ENO1|ENO2|GALK1|PFKM|PGAM1|PKLR|HKDC1|ENO4	-3.2
GO Biological Processes	19	GO:0046165	alcohol biosynthetic process	19_GO:0008152 metabolic process	-5.6	6.7	7	30286	93	487	10	2.1	0.64	1595|2222|3422|4597|4598|5805|10682|50814|51477|340485	CYP51A1|FDFT1|IDI1|MVD|MVK|PTS|EBP|NSDHL|ISYNA1|ACER2	-3.1
GO Biological Processes	19	GO:0009144	purine nucleoside triphosphate metabolic process	19_GO:0008152 metabolic process	-5.6	4.6	6.3	30286	190	487	14	2.9	0.76	477|506|525|2023|2026|2584|4702|5213|5223|5313|55967|80201|114789|387712	ATP1A2|ATP5F1B|ATP6V1B1|ENO1|ENO2|GALK1|NDUFA8|PFKM|PGAM1|PKLR|NDUFA12|HKDC1|SLC25A25|ENO4	-3.1
GO Biological Processes	19	GO:1990542	mitochondrial transmembrane transport	19_GO:0051179 localization	-5.5	6.6	7	30286	94	487	10	2.1	0.64	292|293|5250|10452|10469|80024|118980|119559|131474|168620	SLC25A5|SLC25A6|SLC25A3|TOMM40|TIMM44|SLC8B1|SFXN2|SFXN4|CHCHD4|BHLHA15	-3.1
GO Biological Processes	19	GO:0008203	cholesterol metabolic process	19_GO:0008152 metabolic process	-5.5	5.8	6.7	30286	118	487	11	2.3	0.67	1595|2222|2232|3422|3949|3990|4597|4598|6721|10682|50814	CYP51A1|FDFT1|FDXR|IDI1|LDLR|LIPC|MVD|MVK|SREBF2|EBP|NSDHL	-3
GO Biological Processes	19	GO:2000095	regulation of Wnt signaling pathway, planar cell polarity pathway	19_GO:0050896 response to stimulus	-5.4	19	9.4	30286	16	487	5	1	0.46	1601|2719|4300|22881|54903	DAB2|GPC3|MLLT3|ANKRD6|MKS1	-3
GO Biological Processes	19	GO:0006941	striated muscle contraction	19_GO:0032501 multicellular organismal process	-5.4	5.7	6.6	30286	120	487	11	2.3	0.67	477|1756|1837|2934|7135|7138|7140|10008|10324|23336|23676	ATP1A2|DMD|DTNA|GSN|TNNI1|TNNT1|TNNT3|KCNE3|KLHL41|SYNM|SMPX	-3
GO Biological Processes	19	GO:0009134	nucleoside diphosphate catabolic process	19_GO:0008152 metabolic process	-5.4	8.6	7.4	30286	58	487	8	1.6	0.58	2023|2026|2584|5213|5223|5313|80201|387712	ENO1|ENO2|GALK1|PFKM|PGAM1|PKLR|HKDC1|ENO4	-3
GO Biological Processes	19	GO:1990145	maintenance of translational fidelity	19_GO:0008152 metabolic process	-5.4	62	14	30286	3	487	3	0.62	0.35	6206|6228|54901	RPS12|RPS23|CDKAL1	-3
GO Biological Processes	19	GO:0009267	cellular response to starvation	19_GO:0050896 response to stimulus	-5.3	4.7	6.2	30286	172	487	13	2.7	0.73	440|4287|6721|7482|9681|10325|23378|55626|55846|81929|151556|168620|440275	ASNS|ATXN3|SREBF2|WNT2B|DEPDC5|RRAGB|RRP8|AMBRA1|ITFG2|SEH1L|GPR155|BHLHA15|EIF2AK4	-2.9
GO Biological Processes	19	GO:0008610	lipid biosynthetic process	19_GO:0008152 metabolic process	-5.3	2.7	5.4	30286	593	487	26	5.3	1	1595|2222|2232|3422|3990|4597|4598|5277|5291|5618|8854|8898|10400|10682|22979|50814|51144|51477|55902|57217|84302|84962|128486|256987|338596|340485	CYP51A1|FDFT1|FDXR|IDI1|LIPC|MVD|MVK|PIGA|PIK3CB|PRLR|ALDH1A2|MTMR2|PEMT|EBP|EFR3B|NSDHL|HSD17B12|ISYNA1|ACSS2|TTC7A|PGAP4|AJUBA|FITM2|SERINC5|ST8SIA6|ACER2	-2.9
GO Biological Processes	19	GO:0009166	nucleotide catabolic process	19_GO:0008152 metabolic process	-5.3	5.6	6.5	30286	123	487	11	2.3	0.67	2023|2026|2584|5144|5213|5223|5313|7498|80201|128486|387712	ENO1|ENO2|GALK1|PDE4D|PFKM|PGAM1|PKLR|XDH|HKDC1|FITM2|ENO4	-2.9
GO Biological Processes	19	GO:0010927	cellular component assembly involved in morphogenesis	19_GO:0032502 developmental process	-5.3	5.6	6.5	30286	123	487	11	2.3	0.67	2318|4604|7138|7140|8898|10324|23363|29765|58529|84033|127294	FLNC|MYBPC1|TNNT1|TNNT3|MTMR2|KLHL41|OBSL1|TMOD4|MYOZ1|OBSCN|MYOM3	-2.9
GO Biological Processes	19	GO:0031032	actomyosin structure organization	19_GO:0009987 cellular process	-5.3	5.5	6.4	30286	124	487	11	2.3	0.67	2318|4604|7138|7140|10324|22998|23363|29765|58529|84033|127294	FLNC|MYBPC1|TNNT1|TNNT3|KLHL41|LIMCH1|OBSL1|TMOD4|MYOZ1|OBSCN|MYOM3	-2.9
GO Biological Processes	19	GO:0016126	sterol biosynthetic process	19_GO:0008152 metabolic process	-5.2	9.9	7.5	30286	44	487	7	1.4	0.54	1595|2222|3422|4597|4598|10682|50814	CYP51A1|FDFT1|IDI1|MVD|MVK|EBP|NSDHL	-2.8
GO Biological Processes	19	GO:0045214	sarcomere organization	19_GO:0032502 developmental process	-5.2	9.9	7.5	30286	44	487	7	1.4	0.54	2318|4604|7138|7140|58529|84033|127294	FLNC|MYBPC1|TNNT1|TNNT3|MYOZ1|OBSCN|MYOM3	-2.8
GO Biological Processes	19	GO:0006644	phospholipid metabolic process	19_GO:0008152 metabolic process	-5.1	3.3	5.6	30286	361	487	19	3.9	0.88	2222|3422|3990|4597|4598|5277|5291|8898|9890|10400|22979|30814|51477|57217|84302|84962|128486|163404|256987	FDFT1|IDI1|LIPC|MVD|MVK|PIGA|PIK3CB|MTMR2|PLPPR4|PEMT|EFR3B|PLA2G2E|ISYNA1|TTC7A|PGAP4|AJUBA|FITM2|PLPPR5|SERINC5	-2.8
GO Biological Processes	19	GO:2000096	positive regulation of Wnt signaling pathway, planar cell polarity pathway	19_GO:0048518 positive regulation of biological process	-5.1	28	10	30286	9	487	4	0.82	0.41	1601|2719|4300|22881	DAB2|GPC3|MLLT3|ANKRD6	-2.8
GO Biological Processes	19	GO:0046365	monosaccharide catabolic process	19_GO:0008152 metabolic process	-5.1	9.5	7.3	30286	46	487	7	1.4	0.54	2023|2026|2582|2584|5213|5223|64080	ENO1|ENO2|GALE|GALK1|PFKM|PGAM1|RBKS	-2.7
GO Biological Processes	19	GO:0015711	organic anion transport	19_GO:0051179 localization	-5.1	3.1	5.5	30286	398	487	20	4.1	0.9	292|293|5172|6509|6530|8671|9058|10434|10559|10560|23507|30814|84912|114789|117247|118980|119559|133418|201232|256987	SLC25A5|SLC25A6|SLC26A4|SLC1A4|SLC6A2|SLC4A4|SLC13A2|LYPLA1|SLC35A1|SLC19A2|LRRC8B|PLA2G2E|SLC35B4|SLC25A25|SLC16A10|SFXN2|SFXN4|EMB|SLC16A13|SERINC5	-2.7
GO Biological Processes	19	GO:0042594	response to starvation	19_GO:0050896 response to stimulus	-5	4.1	5.8	30286	212	487	14	2.9	0.76	440|1373|4287|6721|7482|9681|10325|23378|55626|55846|81929|151556|168620|440275	ASNS|CPS1|ATXN3|SREBF2|WNT2B|DEPDC5|RRAGB|RRP8|AMBRA1|ITFG2|SEH1L|GPR155|BHLHA15|EIF2AK4	-2.7
GO Biological Processes	19	GO:0016125	sterol metabolic process	19_GO:0008152 metabolic process	-5	5.2	6.2	30286	132	487	11	2.3	0.67	1595|2222|2232|3422|3949|3990|4597|4598|6721|10682|50814	CYP51A1|FDFT1|FDXR|IDI1|LDLR|LIPC|MVD|MVK|SREBF2|EBP|NSDHL	-2.7
GO Biological Processes	19	GO:1901292	nucleoside phosphate catabolic process	19_GO:0008152 metabolic process	-5	5.2	6.2	30286	132	487	11	2.3	0.67	2023|2026|2584|5144|5213|5223|5313|7498|80201|128486|387712	ENO1|ENO2|GALK1|PDE4D|PFKM|PGAM1|PKLR|XDH|HKDC1|FITM2|ENO4	-2.7
GO Biological Processes	19	GO:0009179	purine ribonucleoside diphosphate metabolic process	19_GO:0008152 metabolic process	-5	7.5	6.8	30286	66	487	8	1.6	0.58	2023|2026|2584|5213|5223|5313|80201|387712	ENO1|ENO2|GALK1|PFKM|PGAM1|PKLR|HKDC1|ENO4	-2.7
GO Biological Processes	19	GO:0009135	purine nucleoside diphosphate metabolic process	19_GO:0008152 metabolic process	-5	7.5	6.8	30286	66	487	8	1.6	0.58	2023|2026|2584|5213|5223|5313|80201|387712	ENO1|ENO2|GALK1|PFKM|PGAM1|PKLR|HKDC1|ENO4	-2.7
GO Biological Processes	19	GO:0006364	rRNA processing	19_GO:0008152 metabolic process	-4.9	4	5.7	30286	217	487	14	2.9	0.76	4736|6129|6130|6154|6155|6165|6194|6202|6218|9045|10360|11224|23378|56915	RPL10A|RPL7|RPL7A|RPL26|RPL27|RPL35A|RPS6|RPS8|RPS17|RPL14|NPM3|RPL35|RRP8|EXOSC5	-2.6
GO Biological Processes	19	GO:0061620	glycolytic process through glucose-6-phosphate	19_GO:0008152 metabolic process	-4.9	16	8.3	30286	20	487	5	1	0.46	2023|2026|2584|5213|5223	ENO1|ENO2|GALK1|PFKM|PGAM1	-2.6
GO Biological Processes	19	GO:0061615	glycolytic process through fructose-6-phosphate	19_GO:0008152 metabolic process	-4.9	16	8.3	30286	20	487	5	1	0.46	2023|2026|2584|5213|5223	ENO1|ENO2|GALK1|PFKM|PGAM1	-2.6
GO Biological Processes	19	GO:0006090	pyruvate metabolic process	19_GO:0008152 metabolic process	-4.8	7.1	6.5	30286	70	487	8	1.6	0.58	2023|2026|2584|5213|5223|5313|80201|387712	ENO1|ENO2|GALK1|PFKM|PGAM1|PKLR|HKDC1|ENO4	-2.5
GO Biological Processes	19	GO:0034198	cellular response to amino acid starvation	19_GO:0050896 response to stimulus	-4.8	8.5	6.9	30286	51	487	7	1.4	0.54	4287|9681|10325|55846|81929|151556|440275	ATXN3|DEPDC5|RRAGB|ITFG2|SEH1L|GPR155|EIF2AK4	-2.5
GO Biological Processes	19	GO:0006694	steroid biosynthetic process	19_GO:0008152 metabolic process	-4.8	5.4	6.1	30286	115	487	10	2.1	0.64	1595|2222|2232|3422|4597|4598|5618|10682|50814|51144	CYP51A1|FDFT1|FDXR|IDI1|MVD|MVK|PRLR|EBP|NSDHL|HSD17B12	-2.5
GO Biological Processes	19	GO:0006520	amino acid metabolic process	19_GO:0008152 metabolic process	-4.7	3.5	5.4	30286	286	487	16	3.3	0.81	440|586|1373|2058|2356|2744|2937|3034|5198|5805|5832|7407|7453|23395|57571|256987	ASNS|BCAT1|CPS1|EPRS1|FPGS|GLS|GSS|HAL|PFAS|PTS|ALDH18A1|VARS1|WARS1|LARS2|CARNS1|SERINC5	-2.5
GO Biological Processes	19	GO:0016310	phosphorylation	19_GO:0008152 metabolic process	-4.7	2.4	4.9	30286	721	487	28	5.7	1.1	1152|2584|3611|3717|4598|4638|5170|5213|5291|5313|5618|5631|5832|6788|6795|7371|10188|10494|23400|55359|57551|64080|80201|84033|85443|139189|204851|440275	CKB|GALK1|ILK|JAK2|MVK|MYLK|PDPK1|PFKM|PIK3CB|PKLR|PRLR|PRPS1|ALDH18A1|STK3|AURKC|UCK2|TNK2|STK25|ATP13A2|STYK1|TAOK1|RBKS|HKDC1|OBSCN|DCLK3|DGKK|HIPK1|EIF2AK4	-2.4
GO Biological Processes	19	GO:0046496	nicotinamide nucleotide metabolic process	19_GO:0008152 metabolic process	-4.7	5.3	6	30286	117	487	10	2.1	0.64	2023|2026|2584|4190|5213|5223|5313|64080|80201|387712	ENO1|ENO2|GALK1|MDH1|PFKM|PGAM1|PKLR|RBKS|HKDC1|ENO4	-2.4
GO Biological Processes	19	GO:0019362	pyridine nucleotide metabolic process	19_GO:0008152 metabolic process	-4.7	5.3	6	30286	117	487	10	2.1	0.64	2023|2026|2584|4190|5213|5223|5313|64080|80201|387712	ENO1|ENO2|GALK1|MDH1|PFKM|PGAM1|PKLR|RBKS|HKDC1|ENO4	-2.4
GO Biological Processes	19	GO:0031669	cellular response to nutrient levels	19_GO:0050896 response to stimulus	-4.6	3.8	5.4	30286	230	487	14	2.9	0.76	440|3170|4287|6721|7482|9681|10325|23378|55626|55846|81929|151556|168620|440275	ASNS|FOXA2|ATXN3|SREBF2|WNT2B|DEPDC5|RRAGB|RRP8|AMBRA1|ITFG2|SEH1L|GPR155|BHLHA15|EIF2AK4	-2.4
GO Biological Processes	19	GO:1990928	response to amino acid starvation	19_GO:0050896 response to stimulus	-4.6	8.1	6.6	30286	54	487	7	1.4	0.54	4287|9681|10325|55846|81929|151556|440275	ATXN3|DEPDC5|RRAGB|ITFG2|SEH1L|GPR155|EIF2AK4	-2.4
GO Biological Processes	19	GO:0030029	actin filament-based process	19_GO:0009987 cellular process	-4.6	2.5	4.9	30286	614	487	25	5.1	1	2318|2934|3717|4287|4604|4632|5170|5217|6708|7138|7140|7984|10008|10324|22998|23363|29765|29895|57553|58529|84033|89846|94134|127294|129446	FLNC|GSN|JAK2|ATXN3|MYBPC1|MYL1|PDPK1|PFN2|SPTA1|TNNT1|TNNT3|ARHGEF5|KCNE3|KLHL41|LIMCH1|OBSL1|TMOD4|MYL11|MICAL3|MYOZ1|OBSCN|FGD3|ARHGAP12|MYOM3|XIRP2	-2.4
GO Biological Processes	19	GO:0055001	muscle cell development	19_GO:0032502 developmental process	-4.5	4.3	5.5	30286	175	487	12	2.5	0.7	1756|2318|4604|7138|7140|8470|10324|23363|29765|58529|84033|127294	DMD|FLNC|MYBPC1|TNNT1|TNNT3|SORBS2|KLHL41|OBSL1|TMOD4|MYOZ1|OBSCN|MYOM3	-2.3
GO Biological Processes	19	GO:0009185	ribonucleoside diphosphate metabolic process	19_GO:0008152 metabolic process	-4.5	6.5	6.2	30286	76	487	8	1.6	0.58	2023|2026|2584|5213|5223|5313|80201|387712	ENO1|ENO2|GALK1|PFKM|PGAM1|PKLR|HKDC1|ENO4	-2.3
GO Biological Processes	19	GO:0072524	pyridine-containing compound metabolic process	19_GO:0008152 metabolic process	-4.5	5	5.7	30286	124	487	10	2.1	0.64	2023|2026|2584|4190|5213|5223|5313|64080|80201|387712	ENO1|ENO2|GALK1|MDH1|PFKM|PGAM1|PKLR|RBKS|HKDC1|ENO4	-2.2
GO Biological Processes	19	GO:0019752	carboxylic acid metabolic process	19_GO:0008152 metabolic process	-4.4	2.3	4.7	30286	789	487	29	6	1.1	39|131|440|525|586|1373|2023|2026|2356|2584|2744|3034|3419|3990|4190|5198|5213|5223|5313|5832|8854|10434|51144|55556|55902|57571|80201|256987|387712	ACAT2|ADH7|ASNS|ATP6V1B1|BCAT1|CPS1|ENO1|ENO2|FPGS|GALK1|GLS|HAL|IDH3A|LIPC|MDH1|PFAS|PFKM|PGAM1|PKLR|ALDH18A1|ALDH1A2|LYPLA1|HSD17B12|ENOSF1|ACSS2|CARNS1|HKDC1|SERINC5|ENO4	-2.2
GO Biological Processes	19	GO:0005996	monosaccharide metabolic process	19_GO:0008152 metabolic process	-4.4	4.1	5.4	30286	180	487	12	2.5	0.7	2023|2026|2582|2584|3481|4190|5213|5223|8789|11091|64080|80201	ENO1|ENO2|GALE|GALK1|IGF2|MDH1|PFKM|PGAM1|FBP2|WDR5|RBKS|HKDC1	-2.2
GO Biological Processes	19	GO:0008654	phospholipid biosynthetic process	19_GO:0008152 metabolic process	-4.4	3.6	5.2	30286	240	487	14	2.9	0.76	3422|4597|4598|5277|5291|8898|10400|22979|51477|57217|84302|84962|128486|256987	IDI1|MVD|MVK|PIGA|PIK3CB|MTMR2|PEMT|EFR3B|ISYNA1|TTC7A|PGAP4|AJUBA|FITM2|SERINC5	-2.2
GO Biological Processes	19	GO:0097435	supramolecular fiber organization	19_GO:0009987 cellular process	-4.4	2.5	4.8	30286	592	487	24	4.9	0.98	631|2318|2934|3326|3717|3796|4604|6708|7138|7140|10324|22919|23127|23332|23363|29765|55125|57553|58529|84033|84171|94134|127294|129446	BFSP1|FLNC|GSN|HSP90AB1|JAK2|KIF2A|MYBPC1|SPTA1|TNNT1|TNNT3|KLHL41|MAPRE1|COLGALT2|CLASP1|OBSL1|TMOD4|CEP192|MICAL3|MYOZ1|OBSCN|LOXL4|ARHGAP12|MYOM3|XIRP2	-2.2
GO Biological Processes	19	GO:0046490	isopentenyl diphosphate metabolic process	19_GO:0008152 metabolic process	-4.4	37	10	30286	5	487	3	0.62	0.35	3422|4597|4598	IDI1|MVD|MVK	-2.2
GO Biological Processes	19	GO:0009240	isopentenyl diphosphate biosynthetic process	19_GO:0008152 metabolic process	-4.4	37	10	30286	5	487	3	0.62	0.35	3422|4597|4598	IDI1|MVD|MVK	-2.2
GO Biological Processes	19	GO:1901615	organic hydroxy compound metabolic process	19_GO:0008152 metabolic process	-4.4	2.7	4.8	30286	482	487	21	4.3	0.92	131|1595|2222|2232|2584|3419|3422|3949|3990|4597|4598|5805|6721|8854|10682|50814|51477|55902|112724|117247|340485	ADH7|CYP51A1|FDFT1|FDXR|GALK1|IDH3A|IDI1|LDLR|LIPC|MVD|MVK|PTS|SREBF2|ALDH1A2|EBP|NSDHL|ISYNA1|ACSS2|RDH13|SLC16A10|ACER2	-2.2
GO Biological Processes	19	GO:0042274	ribosomal small subunit biogenesis	19_GO:0009987 cellular process	-4.4	5.4	5.8	30286	103	487	9	1.8	0.61	6189|6193|6194|6202|6203|6206|6210|6218|6228	RPS3A|RPS5|RPS6|RPS8|RPS9|RPS12|RPS15A|RPS17|RPS23	-2.2
GO Biological Processes	19	GO:0046434	organophosphate catabolic process	19_GO:0008152 metabolic process	-4.3	4.1	5.3	30286	184	487	12	2.5	0.7	2023|2026|2584|3990|5144|5213|5223|5313|7498|80201|128486|387712	ENO1|ENO2|GALK1|LIPC|PDE4D|PFKM|PGAM1|PKLR|XDH|HKDC1|FITM2|ENO4	-2.1
GO Biological Processes	19	GO:0019320	hexose catabolic process	19_GO:0008152 metabolic process	-4.3	8.9	6.5	30286	42	487	6	1.2	0.5	2023|2026|2582|2584|5213|5223	ENO1|ENO2|GALE|GALK1|PFKM|PGAM1	-2.1
GO Biological Processes	19	GO:0019318	hexose metabolic process	19_GO:0008152 metabolic process	-4.2	4.3	5.3	30286	159	487	11	2.3	0.67	2023|2026|2582|2584|3481|4190|5213|5223|8789|11091|80201	ENO1|ENO2|GALE|GALK1|IGF2|MDH1|PFKM|PGAM1|FBP2|WDR5|HKDC1	-2.1
GO Biological Processes	19	GO:0009132	nucleoside diphosphate metabolic process	19_GO:0008152 metabolic process	-4.2	6	5.8	30286	83	487	8	1.6	0.58	2023|2026|2584|5213|5223|5313|80201|387712	ENO1|ENO2|GALK1|PFKM|PGAM1|PKLR|HKDC1|ENO4	-2.1
GO Biological Processes	19	GO:0016072	rRNA metabolic process	19_GO:0008152 metabolic process	-4.2	3.5	5	30286	251	487	14	2.9	0.76	4736|6129|6130|6154|6155|6165|6194|6202|6218|9045|10360|11224|23378|56915	RPL10A|RPL7|RPL7A|RPL26|RPL27|RPL35A|RPS6|RPS8|RPS17|RPL14|NPM3|RPL35|RRP8|EXOSC5	-2
GO Biological Processes	19	GO:0043009	chordate embryonic development	19_GO:0032502 developmental process	-4.2	2.4	4.6	30286	650	487	25	5.1	1	1028|2707|3481|5501|6137|6788|7976|8323|8531|8854|10361|10400|26259|27443|50814|54903|55626|55746|56853|57167|57820|80312|84660|131405|338596	CDKN1C|GJB3|IGF2|PPP1CC|RPL13|STK3|FZD3|FZD6|YBX3|ALDH1A2|NPM2|PEMT|FBXW8|CECR2|NSDHL|MKS1|AMBRA1|NUP133|CELF4|SALL4|CCNB1IP1|TET1|CCDC62|TRIM71|ST8SIA6	-2
GO Biological Processes	19	GO:2000050	regulation of non-canonical Wnt signaling pathway	19_GO:0050896 response to stimulus	-4.2	12	7	30286	27	487	5	1	0.46	1601|2719|4300|22881|54903	DAB2|GPC3|MLLT3|ANKRD6|MKS1	-2
GO Biological Processes	19	GO:0006999	nuclear pore organization	19_GO:0009987 cellular process	-4.1	17	7.7	30286	15	487	4	0.82	0.41	9688|23165|55746|81929	NUP93|NUP205|NUP133|SEH1L	-2
GO Biological Processes	19	GO:0001732	formation of cytoplasmic translation initiation complex	19_GO:0008152 metabolic process	-4.1	17	7.7	30286	15	487	4	0.82	0.41	8662|8666|8669|27335	EIF3B|EIF3G|EIF3J|EIF3K	-2
GO Biological Processes	19	GO:2000052	positive regulation of non-canonical Wnt signaling pathway	19_GO:0048518 positive regulation of biological process	-4.1	17	7.7	30286	15	487	4	0.82	0.41	1601|2719|4300|22881	DAB2|GPC3|MLLT3|ANKRD6	-2
GO Biological Processes	19	GO:0042692	muscle cell differentiation	19_GO:0032502 developmental process	-4.1	3.2	4.9	30286	289	487	15	3.1	0.78	1756|2318|3475|3481|4604|7138|7140|8470|10324|23363|29765|50937|58529|84033|127294	DMD|FLNC|IFRD1|IGF2|MYBPC1|TNNT1|TNNT3|SORBS2|KLHL41|OBSL1|TMOD4|CDON|MYOZ1|OBSCN|MYOM3	-2
GO Biological Processes	19	GO:0030036	actin cytoskeleton organization	19_GO:0009987 cellular process	-4.1	2.5	4.6	30286	544	487	22	4.5	0.94	2318|2934|3717|4287|4604|5170|5217|6708|7138|7140|7984|10324|22998|23363|29765|57553|58529|84033|89846|94134|127294|129446	FLNC|GSN|JAK2|ATXN3|MYBPC1|PDPK1|PFN2|SPTA1|TNNT1|TNNT3|ARHGEF5|KLHL41|LIMCH1|OBSL1|TMOD4|MICAL3|MYOZ1|OBSCN|FGD3|ARHGAP12|MYOM3|XIRP2	-1.9
GO Biological Processes	19	GO:0008202	steroid metabolic process	19_GO:0008152 metabolic process	-4.1	3.4	4.9	30286	258	487	14	2.9	0.76	412|1595|2222|2232|3422|3949|3990|4597|4598|5618|6721|10682|50814|51144	STS|CYP51A1|FDFT1|FDXR|IDI1|LDLR|LIPC|MVD|MVK|PRLR|SREBF2|EBP|NSDHL|HSD17B12	-1.9
GO Biological Processes	19	GO:0001824	blastocyst development	19_GO:0032502 developmental process	-4.1	5	5.4	30286	112	487	9	1.8	0.61	5501|6137|10361|10400|57167|57820|80312|84660|338596	PPP1CC|RPL13|NPM2|PEMT|SALL4|CCNB1IP1|TET1|CCDC62|ST8SIA6	-1.9
GO Biological Processes	19	GO:0051146	striated muscle cell differentiation	19_GO:0032502 developmental process	-4.1	3.6	5	30286	227	487	13	2.7	0.73	2318|3481|4604|7138|7140|8470|10324|23363|29765|50937|58529|84033|127294	FLNC|IGF2|MYBPC1|TNNT1|TNNT3|SORBS2|KLHL41|OBSL1|TMOD4|CDON|MYOZ1|OBSCN|MYOM3	-1.9
GO Biological Processes	19	GO:0031668	cellular response to extracellular stimulus	19_GO:0050896 response to stimulus	-4	3.3	4.9	30286	260	487	14	2.9	0.76	440|3170|4287|6721|7482|9681|10325|23378|55626|55846|81929|151556|168620|440275	ASNS|FOXA2|ATXN3|SREBF2|WNT2B|DEPDC5|RRAGB|RRP8|AMBRA1|ITFG2|SEH1L|GPR155|BHLHA15|EIF2AK4	-1.9
GO Biological Processes	19	GO:0009792	embryo development ending in birth or egg hatching	19_GO:0032502 developmental process	-4	2.3	4.4	30286	671	487	25	5.1	1	1028|2707|3481|5501|6137|6788|7976|8323|8531|8854|10361|10400|26259|27443|50814|54903|55626|55746|56853|57167|57820|80312|84660|131405|338596	CDKN1C|GJB3|IGF2|PPP1CC|RPL13|STK3|FZD3|FZD6|YBX3|ALDH1A2|NPM2|PEMT|FBXW8|CECR2|NSDHL|MKS1|AMBRA1|NUP133|CELF4|SALL4|CCNB1IP1|TET1|CCDC62|TRIM71|ST8SIA6	-1.9
GO Biological Processes	19	GO:0006413	translational initiation	19_GO:0008152 metabolic process	-4	6.4	5.7	30286	68	487	7	1.4	0.54	6189|6193|6218|8662|8666|8669|27335	RPS3A|RPS5|RPS17|EIF3B|EIF3G|EIF3J|EIF3K	-1.8
GO Biological Processes	19	GO:0009064	glutamine family amino acid metabolic process	19_GO:0008152 metabolic process	-4	6.4	5.7	30286	68	487	7	1.4	0.54	440|1373|2356|2744|3034|5198|5832	ASNS|CPS1|FPGS|GLS|HAL|PFAS|ALDH18A1	-1.8
GO Biological Processes	19	GO:0031667	response to nutrient levels	19_GO:0050896 response to stimulus	-3.9	2.6	4.5	30286	479	487	20	4.1	0.9	178|440|1373|3170|3949|4287|5313|6721|7482|8854|9681|10325|23378|55626|55846|81929|114789|151556|168620|440275	AGL|ASNS|CPS1|FOXA2|LDLR|ATXN3|PKLR|SREBF2|WNT2B|ALDH1A2|DEPDC5|RRAGB|RRP8|AMBRA1|ITFG2|SEH1L|SLC25A25|GPR155|BHLHA15|EIF2AK4	-1.8
GO Biological Processes	19	GO:0061061	muscle structure development	19_GO:0032502 developmental process	-3.9	2.5	4.4	30286	520	487	21	4.3	0.92	1756|2318|3475|3481|4604|4638|7135|7138|7140|8470|8910|10324|23363|29765|29895|50937|58529|84033|127294|129446|150572	DMD|FLNC|IFRD1|IGF2|MYBPC1|MYLK|TNNI1|TNNT1|TNNT3|SORBS2|SGCE|KLHL41|OBSL1|TMOD4|MYL11|CDON|MYOZ1|OBSCN|MYOM3|XIRP2|SMYD1	-1.8
GO Biological Processes	19	GO:0034248	regulation of amide metabolic process	19_GO:0008152 metabolic process	-3.9	2.5	4.4	30286	522	487	21	4.3	0.92	2058|5223|6154|6169|6203|8439|8531|8637|8662|9125|10642|22868|25904|27335|28969|55124|55250|56853|84962|131405|440275	EPRS1|PGAM1|RPL26|RPL38|RPS9|NSMAF|YBX3|EIF4EBP3|EIF3B|CNOT9|IGF2BP1|FASTKD2|CNOT10|EIF3K|BZW2|PIWIL2|ELP2|CELF4|AJUBA|TRIM71|EIF2AK4	-1.8
GO Biological Processes	19	GO:0006094	gluconeogenesis	19_GO:0008152 metabolic process	-3.9	7.6	5.9	30286	49	487	6	1.2	0.5	2023|2026|4190|5223|8789|11091	ENO1|ENO2|MDH1|PGAM1|FBP2|WDR5	-1.8
GO Biological Processes	19	GO:0006006	glucose metabolic process	19_GO:0008152 metabolic process	-3.9	4.7	5.2	30286	119	487	9	1.8	0.61	2023|2026|3481|4190|5213|5223|8789|11091|80201	ENO1|ENO2|IGF2|MDH1|PFKM|PGAM1|FBP2|WDR5|HKDC1	-1.8
GO Biological Processes	19	GO:0006417	regulation of translation	19_GO:0008152 metabolic process	-3.8	2.6	4.4	30286	450	487	19	3.9	0.88	2058|6154|6169|6203|8531|8637|8662|9125|10642|22868|25904|27335|28969|55124|55250|56853|84962|131405|440275	EPRS1|RPL26|RPL38|RPS9|YBX3|EIF4EBP3|EIF3B|CNOT9|IGF2BP1|FASTKD2|CNOT10|EIF3K|BZW2|PIWIL2|ELP2|CELF4|AJUBA|TRIM71|EIF2AK4	-1.7
GO Biological Processes	19	GO:0006734	NADH metabolic process	19_GO:0008152 metabolic process	-3.8	9.7	6.3	30286	32	487	5	1	0.46	2023|2026|4190|5213|5223	ENO1|ENO2|MDH1|PFKM|PGAM1	-1.7
GO Biological Processes	19	GO:0060627	regulation of vesicle-mediated transport	19_GO:0051179 localization	-3.8	2.5	4.4	30286	528	487	21	4.3	0.92	1601|2719|3134|5170|5217|5291|5865|5874|7036|8372|8898|9545|9711|10188|10434|23332|23400|29091|53407|54521|134957	DAB2|GPC3|HLA-F|PDPK1|PFN2|PIK3CB|RAB3B|RAB27B|TFR2|HYAL3|MTMR2|RAB3D|RUBCN|TNK2|LYPLA1|CLASP1|ATP13A2|STXBP6|STX18|WDR44|STXBP5	-1.7
GO Biological Processes	19	GO:0071826	protein-RNA complex organization	19_GO:0009987 cellular process	-3.8	3.4	4.7	30286	241	487	13	2.7	0.73	3326|3831|6128|6169|6193|6426|8662|8666|8669|22868|22907|27335|56853	HSP90AB1|KLC1|RPL6|RPL38|RPS5|SRSF1|EIF3B|EIF3G|EIF3J|FASTKD2|DHX30|EIF3K|CELF4	-1.7
GO Biological Processes	19	GO:0006735	NADH regeneration	19_GO:0008152 metabolic process	-3.8	14	7	30286	18	487	4	0.82	0.41	2023|2026|5213|5223	ENO1|ENO2|PFKM|PGAM1	-1.7
GO Biological Processes	19	GO:0061718	glucose catabolic process to pyruvate	19_GO:0008152 metabolic process	-3.8	14	7	30286	18	487	4	0.82	0.41	2023|2026|5213|5223	ENO1|ENO2|PFKM|PGAM1	-1.7
GO Biological Processes	19	GO:0061621	canonical glycolysis	19_GO:0008152 metabolic process	-3.8	14	7	30286	18	487	4	0.82	0.41	2023|2026|5213|5223	ENO1|ENO2|PFKM|PGAM1	-1.7
GO Biological Processes	19	GO:0048729	tissue morphogenesis	19_GO:0032502 developmental process	-3.8	2.4	4.3	30286	572	487	22	4.5	0.94	72|2719|3611|4609|4638|6293|6788|7135|7976|8323|8854|8945|10468|10640|27443|29895|54903|57167|84962|94134|129446|131405	ACTG2|GPC3|ILK|MYC|MYLK|VPS52|STK3|TNNI1|FZD3|FZD6|ALDH1A2|BTRC|FST|EXOC5|CECR2|MYL11|MKS1|SALL4|AJUBA|ARHGAP12|XIRP2|TRIM71	-1.7
GO Biological Processes	19	GO:0019319	hexose biosynthetic process	19_GO:0008152 metabolic process	-3.7	7.2	5.7	30286	52	487	6	1.2	0.5	2023|2026|4190|5223|8789|11091	ENO1|ENO2|MDH1|PGAM1|FBP2|WDR5	-1.7
GO Biological Processes	19	GO:0050658	RNA transport	19_GO:0051179 localization	-3.7	4.1	4.9	30286	153	487	10	2.1	0.64	6426|9688|10642|23089|23165|23511|54847|55746|56000|81929	SRSF1|NUP93|IGF2BP1|PEG10|NUP205|NUP188|SIDT1|NUP133|NXF3|SEH1L	-1.7
GO Biological Processes	19	GO:0050657	nucleic acid transport	19_GO:0051179 localization	-3.7	4.1	4.9	30286	153	487	10	2.1	0.64	6426|9688|10642|23089|23165|23511|54847|55746|56000|81929	SRSF1|NUP93|IGF2BP1|PEG10|NUP205|NUP188|SIDT1|NUP133|NXF3|SEH1L	-1.7
GO Biological Processes	19	GO:0051028	mRNA transport	19_GO:0051179 localization	-3.7	4.4	4.9	30286	126	487	9	1.8	0.61	6426|9688|10642|23089|23165|23511|55746|56000|81929	SRSF1|NUP93|IGF2BP1|PEG10|NUP205|NUP188|NUP133|NXF3|SEH1L	-1.6
GO Biological Processes	19	GO:0016051	carbohydrate biosynthetic process	19_GO:0008152 metabolic process	-3.7	4.4	4.9	30286	126	487	9	1.8	0.61	178|2023|2026|2632|4190|5223|8789|11091|338596	AGL|ENO1|ENO2|GBE1|MDH1|PGAM1|FBP2|WDR5|ST8SIA6	-1.6
GO Biological Processes	19	GO:0051236	establishment of RNA localization	19_GO:0051179 localization	-3.7	4	4.8	30286	155	487	10	2.1	0.64	6426|9688|10642|23089|23165|23511|54847|55746|56000|81929	SRSF1|NUP93|IGF2BP1|PEG10|NUP205|NUP188|SIDT1|NUP133|NXF3|SEH1L	-1.6
GO Biological Processes	19	GO:0021915	neural tube development	19_GO:0032502 developmental process	-3.6	4	4.8	30286	157	487	10	2.1	0.64	6788|7976|8323|8854|27443|54903|55626|55746|57167|131405	STK3|FZD3|FZD6|ALDH1A2|CECR2|MKS1|AMBRA1|NUP133|SALL4|TRIM71	-1.6
GO Biological Processes	19	GO:0045921	positive regulation of exocytosis	19_GO:0051179 localization	-3.6	5.7	5.2	30286	77	487	7	1.4	0.54	3134|5874|8372|9545|23332|23400|134957	HLA-F|RAB27B|HYAL3|RAB3D|CLASP1|ATP13A2|STXBP5	-1.6
GO Biological Processes	19	GO:0120031	plasma membrane bounded cell projection assembly	19_GO:0009987 cellular process	-3.6	2.6	4.3	30286	431	487	18	3.7	0.85	2934|4638|6103|8852|9459|10324|10640|22919|26052|26259|29070|54521|54903|84962|89846|117177|127254|132320	GSN|MYLK|RPGR|AKAP4|ARHGEF6|KLHL41|EXOC5|MAPRE1|DNM3|FBXW8|CFAP263|WDR44|MKS1|AJUBA|FGD3|RAB3IP|ERICH3|SCLT1	-1.6
GO Biological Processes	19	GO:0009991	response to extracellular stimulus	19_GO:0050896 response to stimulus	-3.6	2.4	4.2	30286	508	487	20	4.1	0.9	178|440|1373|3170|3949|4287|5313|6721|7482|8854|9681|10325|23378|55626|55846|81929|114789|151556|168620|440275	AGL|ASNS|CPS1|FOXA2|LDLR|ATXN3|PKLR|SREBF2|WNT2B|ALDH1A2|DEPDC5|RRAGB|RRP8|AMBRA1|ITFG2|SEH1L|SLC25A25|GPR155|BHLHA15|EIF2AK4	-1.6
GO Biological Processes	19	GO:0017157	regulation of exocytosis	19_GO:0051179 localization	-3.6	3.6	4.6	30286	188	487	11	2.3	0.67	3134|5170|5217|5865|5874|8372|9545|23332|23400|29091|134957	HLA-F|PDPK1|PFN2|RAB3B|RAB27B|HYAL3|RAB3D|CLASP1|ATP13A2|STXBP6|STXBP5	-1.6
GO Biological Processes	19	GO:0001701	in utero embryonic development	19_GO:0032502 developmental process	-3.6	2.7	4.3	30286	395	487	17	3.5	0.83	1028|2707|3481|5501|6137|6788|8531|10361|10400|26259|50814|56853|57167|57820|80312|84660|338596	CDKN1C|GJB3|IGF2|PPP1CC|RPL13|STK3|YBX3|NPM2|PEMT|FBXW8|NSDHL|CELF4|SALL4|CCNB1IP1|TET1|CCDC62|ST8SIA6	-1.6
GO Biological Processes	19	GO:0046364	monosaccharide biosynthetic process	19_GO:0008152 metabolic process	-3.6	6.7	5.4	30286	56	487	6	1.2	0.5	2023|2026|4190|5223|8789|11091	ENO1|ENO2|MDH1|PGAM1|FBP2|WDR5	-1.5
GO Biological Processes	19	GO:1901136	carbohydrate derivative catabolic process	19_GO:0008152 metabolic process	-3.6	3.4	4.5	30286	222	487	12	2.5	0.7	2023|2026|2584|5144|5213|5223|5313|7498|8372|80201|128486|387712	ENO1|ENO2|GALK1|PDE4D|PFKM|PGAM1|PKLR|XDH|HYAL3|HKDC1|FITM2|ENO4	-1.5
GO Biological Processes	19	GO:0071496	cellular response to external stimulus	19_GO:0050896 response to stimulus	-3.5	2.9	4.3	30286	326	487	15	3.1	0.78	440|477|3170|4287|6721|7482|9681|10325|23378|55626|55846|81929|151556|168620|440275	ASNS|ATP1A2|FOXA2|ATXN3|SREBF2|WNT2B|DEPDC5|RRAGB|RRP8|AMBRA1|ITFG2|SEH1L|GPR155|BHLHA15|EIF2AK4	-1.5
GO Biological Processes	19	GO:0019677	NAD catabolic process	19_GO:0008152 metabolic process	-3.5	12	6.4	30286	21	487	4	0.82	0.41	2023|2026|5213|5223	ENO1|ENO2|PFKM|PGAM1	-1.5
GO Biological Processes	19	GO:0019725	cellular homeostasis	19_GO:0042592 homeostatic process	-3.5	2.2	4	30286	683	487	24	4.9	0.98	477|492|506|525|1756|2744|3778|4609|5213|5291|6530|7036|8671|10008|10989|23400|57217|57551|80024|80201|128486|169200|201140|261729	ATP1A2|ATP2B3|ATP5F1B|ATP6V1B1|DMD|GLS|KCNMA1|MYC|PFKM|PIK3CB|SLC6A2|TFR2|SLC4A4|KCNE3|IMMT|ATP13A2|TTC7A|TAOK1|SLC8B1|HKDC1|FITM2|TMEM64|DHRS7C|STEAP2	-1.5
GO Biological Processes	19	GO:0034655	nucleobase-containing compound catabolic process	19_GO:0008152 metabolic process	-3.5	2.8	4.2	30286	332	487	15	3.1	0.78	2023|2026|2584|5144|5213|5223|5313|7498|9125|25904|27443|56915|80201|128486|387712	ENO1|ENO2|GALK1|PDE4D|PFKM|PGAM1|PKLR|XDH|CNOT9|CNOT10|CECR2|EXOSC5|HKDC1|FITM2|ENO4	-1.4
GO Biological Processes	19	GO:0030031	cell projection assembly	19_GO:0009987 cellular process	-3.5	2.5	4.1	30286	444	487	18	3.7	0.85	2934|4638|6103|8852|9459|10324|10640|22919|26052|26259|29070|54521|54903|84962|89846|117177|127254|132320	GSN|MYLK|RPGR|AKAP4|ARHGEF6|KLHL41|EXOC5|MAPRE1|DNM3|FBXW8|CFAP263|WDR44|MKS1|AJUBA|FGD3|RAB3IP|ERICH3|SCLT1	-1.4
GO Biological Processes	19	GO:0140014	mitotic nuclear division	19_GO:0009987 cellular process	-3.4	3.7	4.5	30286	166	487	10	2.1	0.64	3796|6152|6795|9150|10274|22919|23332|55125|81929|200942	KIF2A|RPL24|AURKC|CTDP1|STAG1|MAPRE1|CLASP1|CEP192|SEH1L|KLHDC8B	-1.4
GO Biological Processes	19	GO:0022618	protein-RNA complex assembly	19_GO:0009987 cellular process	-3.4	3.2	4.4	30286	231	487	12	2.5	0.7	3326|6128|6169|6193|6426|8662|8666|8669|22868|22907|27335|56853	HSP90AB1|RPL6|RPL38|RPS5|SRSF1|EIF3B|EIF3G|EIF3J|FASTKD2|DHX30|EIF3K|CELF4	-1.4
GO Biological Processes	19	GO:0044270	cellular nitrogen compound catabolic process	19_GO:0008152 metabolic process	-3.4	2.7	4.1	30286	373	487	16	3.3	0.81	2023|2026|2584|5144|5213|5223|5313|7498|9125|25904|27443|56915|80201|80312|128486|387712	ENO1|ENO2|GALK1|PDE4D|PFKM|PGAM1|PKLR|XDH|CNOT9|CNOT10|CECR2|EXOSC5|HKDC1|TET1|FITM2|ENO4	-1.4
GO Biological Processes	19	GO:0046700	heterocycle catabolic process	19_GO:0008152 metabolic process	-3.4	2.7	4.1	30286	374	487	16	3.3	0.81	2023|2026|2584|5144|5213|5223|5313|7498|9125|25904|27443|56915|80201|80312|128486|387712	ENO1|ENO2|GALK1|PDE4D|PFKM|PGAM1|PKLR|XDH|CNOT9|CNOT10|CECR2|EXOSC5|HKDC1|TET1|FITM2|ENO4	-1.4
GO Biological Processes	19	GO:0072527	pyrimidine-containing compound metabolic process	19_GO:0008152 metabolic process	-3.4	5.2	4.9	30286	84	487	7	1.4	0.54	1373|5631|7371|10560|51251|80312|80704	CPS1|PRPS1|UCK2|SLC19A2|NT5C3A|TET1|SLC19A3	-1.4
GO Biological Processes	19	GO:0032329	serine transport	19_GO:0051179 localization	-3.3	19	7.1	30286	10	487	3	0.62	0.35	6509|118980|256987	SLC1A4|SFXN2|SERINC5	-1.4
GO Biological Processes	19	GO:0046835	carbohydrate phosphorylation	19_GO:0008152 metabolic process	-3.3	11	6	30286	23	487	4	0.82	0.41	2584|5213|64080|80201	GALK1|PFKM|RBKS|HKDC1	-1.4
GO Biological Processes	19	GO:0046942	carboxylic acid transport	19_GO:0051179 localization	-3.3	2.9	4.2	30286	305	487	14	2.9	0.76	5172|6509|6530|9058|10434|10560|23507|30814|117247|118980|119559|133418|201232|256987	SLC26A4|SLC1A4|SLC6A2|SLC13A2|LYPLA1|SLC19A2|LRRC8B|PLA2G2E|SLC16A10|SFXN2|SFXN4|EMB|SLC16A13|SERINC5	-1.3
GO Biological Processes	19	GO:1901264	carbohydrate derivative transport	19_GO:0051179 localization	-3.3	5.1	4.8	30286	86	487	7	1.4	0.54	292|293|9153|10559|23507|84912|114789	SLC25A5|SLC25A6|SLC28A2|SLC35A1|LRRC8B|SLC35B4|SLC25A25	-1.3
GO Biological Processes	19	GO:0015849	organic acid transport	19_GO:0051179 localization	-3.3	2.8	4.1	30286	306	487	14	2.9	0.76	5172|6509|6530|9058|10434|10560|23507|30814|117247|118980|119559|133418|201232|256987	SLC26A4|SLC1A4|SLC6A2|SLC13A2|LYPLA1|SLC19A2|LRRC8B|PLA2G2E|SLC16A10|SFXN2|SFXN4|EMB|SLC16A13|SERINC5	-1.3
GO Biological Processes	19	GO:1901617	organic hydroxy compound biosynthetic process	19_GO:0008152 metabolic process	-3.3	3.6	4.4	30286	172	487	10	2.1	0.64	1595|2222|3422|4597|4598|5805|10682|50814|51477|340485	CYP51A1|FDFT1|IDI1|MVD|MVK|PTS|EBP|NSDHL|ISYNA1|ACER2	-1.3
GO Biological Processes	19	GO:0031329	regulation of cellular catabolic process	19_GO:0008152 metabolic process	-3.3	2.1	3.8	30286	788	487	26	5.3	1	292|525|1917|3949|4898|5223|5291|6721|8531|8671|8898|9125|9681|9711|10206|10325|10642|11043|22868|23400|25904|54541|55626|56915|131405|340485	SLC25A5|ATP6V1B1|EEF1A2|LDLR|NRDC|PGAM1|PIK3CB|SREBF2|YBX3|SLC4A4|MTMR2|CNOT9|DEPDC5|RUBCN|TRIM13|RRAGB|IGF2BP1|MID2|FASTKD2|ATP13A2|CNOT10|DDIT4|AMBRA1|EXOSC5|TRIM71|ACER2	-1.3
GO Biological Processes	19	GO:1901361	organic cyclic compound catabolic process	19_GO:0008152 metabolic process	-3.3	2.5	4	30286	422	487	17	3.5	0.83	412|2023|2026|2584|5144|5213|5223|5313|7498|9125|25904|27443|56915|80201|80312|128486|387712	STS|ENO1|ENO2|GALK1|PDE4D|PFKM|PGAM1|PKLR|XDH|CNOT9|CNOT10|CECR2|EXOSC5|HKDC1|TET1|FITM2|ENO4	-1.3
GO Biological Processes	19	GO:0072528	pyrimidine-containing compound biosynthetic process	19_GO:0008152 metabolic process	-3.3	7.4	5.3	30286	42	487	5	1	0.46	1373|5631|7371|10560|80704	CPS1|PRPS1|UCK2|SLC19A2|SLC19A3	-1.3
GO Biological Processes	19	GO:0006403	RNA localization	19_GO:0051179 localization	-3.2	3.6	4.3	30286	175	487	10	2.1	0.64	6426|9688|10642|23089|23165|23511|54847|55746|56000|81929	SRSF1|NUP93|IGF2BP1|PEG10|NUP205|NUP188|SIDT1|NUP133|NXF3|SEH1L	-1.3
GO Biological Processes	19	GO:0006007	glucose catabolic process	19_GO:0008152 metabolic process	-3.2	10	5.7	30286	25	487	4	0.82	0.41	2023|2026|5213|5223	ENO1|ENO2|PFKM|PGAM1	-1.2
GO Biological Processes	19	GO:0050801	monoatomic ion homeostasis	19_GO:0042592 homeostatic process	-3.2	2.3	3.9	30286	507	487	19	3.9	0.88	477|492|506|525|1373|3778|4609|5172|5291|7036|8671|10008|10989|23400|57217|80024|169200|201140|261729	ATP1A2|ATP2B3|ATP5F1B|ATP6V1B1|CPS1|KCNMA1|MYC|SLC26A4|PIK3CB|TFR2|SLC4A4|KCNE3|IMMT|ATP13A2|TTC7A|SLC8B1|TMEM64|DHRS7C|STEAP2	-1.2
GO Biological Processes	19	GO:1901607	alpha-amino acid biosynthetic process	19_GO:0008152 metabolic process	-3.2	5.7	4.8	30286	66	487	6	1.2	0.5	440|586|1373|2744|5832|256987	ASNS|BCAT1|CPS1|GLS|ALDH18A1|SERINC5	-1.2
GO Biological Processes	19	GO:0006839	mitochondrial transport	19_GO:0051179 localization	-3.2	3.5	4.2	30286	179	487	10	2.1	0.64	292|293|5250|10452|10469|80024|118980|119559|131474|168620	SLC25A5|SLC25A6|SLC25A3|TOMM40|TIMM44|SLC8B1|SFXN2|SFXN4|CHCHD4|BHLHA15	-1.2
GO Biological Processes	19	GO:0006873	intracellular monoatomic ion homeostasis	19_GO:0042592 homeostatic process	-3.1	2.4	3.9	30286	432	487	17	3.5	0.83	477|492|506|525|3778|4609|5291|7036|8671|10008|10989|23400|57217|80024|169200|201140|261729	ATP1A2|ATP2B3|ATP5F1B|ATP6V1B1|KCNMA1|MYC|PIK3CB|TFR2|SLC4A4|KCNE3|IMMT|ATP13A2|TTC7A|SLC8B1|TMEM64|DHRS7C|STEAP2	-1.2
GO Biological Processes	19	GO:0019439	aromatic compound catabolic process	19_GO:0008152 metabolic process	-3.1	2.5	3.9	30286	394	487	16	3.3	0.81	2023|2026|2584|5144|5213|5223|5313|7498|9125|25904|27443|56915|80201|80312|128486|387712	ENO1|ENO2|GALK1|PDE4D|PFKM|PGAM1|PKLR|XDH|CNOT9|CNOT10|CECR2|EXOSC5|HKDC1|TET1|FITM2|ENO4	-1.2
GO Biological Processes	19	GO:0006541	glutamine metabolic process	19_GO:0008152 metabolic process	-3.1	9.6	5.6	30286	26	487	4	0.82	0.41	440|1373|2744|5198	ASNS|CPS1|GLS|PFAS	-1.2
GO Biological Processes	19	GO:0098660	inorganic ion transmembrane transport	19_GO:0051179 localization	-3.1	2.1	3.7	30286	726	487	24	4.9	0.98	41|292|477|492|506|525|1184|1537|3778|5172|5250|6509|6530|6564|8671|9058|9167|10008|23155|80024|114789|157855|168620|261729	ASIC1|SLC25A5|ATP1A2|ATP2B3|ATP5F1B|ATP6V1B1|CLCN5|CYC1|KCNMA1|SLC26A4|SLC25A3|SLC1A4|SLC6A2|SLC15A1|SLC4A4|SLC13A2|COX7A2L|KCNE3|CLCC1|SLC8B1|SLC25A25|KCNU1|BHLHA15|STEAP2	-1.2
GO Biological Processes	19	GO:0015866	ADP transport	19_GO:0051179 localization	-3.1	16	6.4	30286	12	487	3	0.62	0.35	292|293|114789	SLC25A5|SLC25A6|SLC25A25	-1.1
GO Biological Processes	19	GO:0008299	isoprenoid biosynthetic process	19_GO:0008152 metabolic process	-3.1	9.2	5.5	30286	27	487	4	0.82	0.41	3422|4597|4598|8854	IDI1|MVD|MVK|ALDH1A2	-1.1
GO Biological Processes	19	GO:0032989	cellular anatomical entity morphogenesis	19_GO:0032502 developmental process	-3	2.2	3.7	30286	605	487	21	4.3	0.92	214|885|2318|4604|6152|7138|7140|7976|8898|9037|9890|10324|10494|10642|23363|29765|58529|84033|127294|133418|440275	ALCAM|CCK|FLNC|MYBPC1|RPL24|TNNT1|TNNT3|FZD3|MTMR2|SEMA5A|PLPPR4|KLHL41|STK25|IGF2BP1|OBSL1|TMOD4|MYOZ1|OBSCN|MYOM3|EMB|EIF2AK4	-1.1
GO Biological Processes	19	GO:0031016	pancreas development	19_GO:0032502 developmental process	-3	5.3	4.6	30286	70	487	6	1.2	0.5	3170|3481|5170|8854|10220|168620	FOXA2|IGF2|PDPK1|ALDH1A2|GDF11|BHLHA15	-1.1
GO Biological Processes	19	GO:1903530	regulation of secretion by cell	19_GO:0051179 localization	-3	2.2	3.7	30286	566	487	20	4.1	0.9	41|1595|1601|3134|3170|3717|5170|5213|5217|5865|5874|7036|8372|9545|23332|23400|29091|80024|91608|134957	ASIC1|CYP51A1|DAB2|HLA-F|FOXA2|JAK2|PDPK1|PFKM|PFN2|RAB3B|RAB27B|TFR2|HYAL3|RAB3D|CLASP1|ATP13A2|STXBP6|SLC8B1|RASL10B|STXBP5	-1.1
GO Biological Processes	19	GO:0000470	maturation of LSU-rRNA	19_GO:0008152 metabolic process	-3	8.9	5.3	30286	28	487	4	0.82	0.41	4736|6129|6130|11224	RPL10A|RPL7|RPL7A|RPL35	-1.1
GO Biological Processes	19	GO:0062012	regulation of small molecule metabolic process	19_GO:0008152 metabolic process	-3	2.6	3.8	30286	331	487	14	2.9	0.76	1601|2023|2646|3170|3481|3949|5223|6721|8671|8816|11091|51293|54541|84912	DAB2|ENO1|GCKR|FOXA2|IGF2|LDLR|PGAM1|SREBF2|SLC4A4|DCAF5|WDR5|CD320|DDIT4|SLC35B4	-1.1
GO Biological Processes	19	GO:1904350	regulation of protein catabolic process in the vacuole	19_GO:0008152 metabolic process	-3	14	6.2	30286	13	487	3	0.62	0.35	3949|23400|79589	LDLR|ATP13A2|RNF128	-1.1
GO Biological Processes	19	GO:0055082	intracellular chemical homeostasis	19_GO:0042592 homeostatic process	-2.9	2.2	3.6	30286	575	487	20	4.1	0.9	477|492|506|525|2744|3778|4609|5291|7036|8671|10008|10989|23400|57217|80024|80201|128486|169200|201140|261729	ATP1A2|ATP2B3|ATP5F1B|ATP6V1B1|GLS|KCNMA1|MYC|PIK3CB|TFR2|SLC4A4|KCNE3|IMMT|ATP13A2|TTC7A|SLC8B1|HKDC1|FITM2|TMEM64|DHRS7C|STEAP2	-1
GO Biological Processes	19	GO:0016567	protein ubiquitination	19_GO:0008152 metabolic process	-2.9	2.1	3.6	30286	621	487	21	4.3	0.92	1877|6103|6502|8816|8881|8945|10206|10324|11043|26259|51666|54941|55626|57820|79589|89122|89890|90864|91947|131405|143279	E4F1|RPGR|SKP2|DCAF5|CDC16|BTRC|TRIM13|KLHL41|MID2|FBXW8|ASB4|RNF125|AMBRA1|CCNB1IP1|RNF128|TRIM4|KBTBD6|SPSB3|ARRDC4|TRIM71|HECTD2	-0.99
GO Biological Processes	19	GO:0015980	energy derivation by oxidation of organic compounds	19_GO:0008152 metabolic process	-2.9	2.8	3.8	30286	264	487	12	2.5	0.7	178|506|1537|2632|3419|4190|4702|5213|5501|9167|55967|114789	AGL|ATP5F1B|CYC1|GBE1|IDH3A|MDH1|NDUFA8|PFKM|PPP1CC|COX7A2L|NDUFA12|SLC25A25	-0.98
GO Biological Processes	19	GO:0003009	skeletal muscle contraction	19_GO:0032501 multicellular organismal process	-2.9	8.3	5.1	30286	30	487	4	0.82	0.41	7135|7138|7140|23336	TNNI1|TNNT1|TNNT3|SYNM	-0.98
GO Biological Processes	19	GO:0006536	glutamate metabolic process	19_GO:0008152 metabolic process	-2.9	8.3	5.1	30286	30	487	4	0.82	0.41	2356|2744|3034|5832	FPGS|GLS|HAL|ALDH18A1	-0.98
GO Biological Processes	19	GO:0007423	sensory organ development	19_GO:0032502 developmental process	-2.9	2.1	3.5	30286	581	487	20	4.1	0.9	525|631|1028|2070|6152|6169|7482|7976|8323|8854|9890|10220|27443|50937|54903|56890|112724|114789|168620|204851	ATP6V1B1|BFSP1|CDKN1C|EYA4|RPL24|RPL38|WNT2B|FZD3|FZD6|ALDH1A2|PLPPR4|GDF11|CECR2|CDON|MKS1|MDM1|RDH13|SLC25A25|BHLHA15|HIPK1	-0.98
GO Biological Processes	19	GO:0045117	azole transmembrane transport	19_GO:0051179 localization	-2.9	13	5.9	30286	14	487	3	0.62	0.35	9153|10560|80704	SLC28A2|SLC19A2|SLC19A3	-0.98
GO Biological Processes	19	GO:0014733	regulation of skeletal muscle adaptation	19_GO:0032501 multicellular organismal process	-2.9	13	5.9	30286	14	487	3	0.62	0.35	7135|7138|9569	TNNI1|TNNT1|GTF2IRD1	-0.98
GO Biological Processes	19	GO:0001841	neural tube formation	19_GO:0032502 developmental process	-2.9	4.3	4.2	30286	102	487	7	1.4	0.54	6788|7976|8323|27443|54903|57167|131405	STK3|FZD3|FZD6|CECR2|MKS1|SALL4|TRIM71	-0.98
GO Biological Processes	19	GO:2000177	regulation of neural precursor cell proliferation	19_GO:0050789 regulation of biological process	-2.9	4.3	4.2	30286	102	487	7	1.4	0.54	3611|7976|9289|22920|50937|51286|131405	ILK|FZD3|ADGRG1|KIFAP3|CDON|CEND1|TRIM71	-0.98
GO Biological Processes	19	GO:0043254	regulation of protein-containing complex assembly	19_GO:0050789 regulation of biological process	-2.9	2.4	3.6	30286	418	487	16	3.3	0.81	1015|2934|5217|6708|7453|7984|11124|22919|23176|23332|29091|29765|55626|84962|134957|148170	CDH17|GSN|PFN2|SPTA1|WARS1|ARHGEF5|FAF1|MAPRE1|SEPTIN8|CLASP1|STXBP6|TMOD4|AMBRA1|AJUBA|STXBP5|CDC42EP5	-0.98
GO Biological Processes	19	GO:0090307	mitotic spindle assembly	19_GO:0009987 cellular process	-2.9	6.1	4.7	30286	51	487	5	1	0.46	3796|6795|10274|23332|55125	KIF2A|AURKC|STAG1|CLASP1|CEP192	-0.98
GO Biological Processes	19	GO:0009615	response to virus	19_GO:0044419 biological process involved in interspecies interaction between organisms	-2.9	2.5	3.7	30286	379	487	15	3.1	0.78	2023|3717|6210|6502|8372|10206|11043|51251|54541|55210|56915|81570|256987|389856|440275	ENO1|JAK2|RPS15A|SKP2|HYAL3|TRIM13|MID2|NT5C3A|DDIT4|ATAD3A|EXOSC5|CLPB|SERINC5|USP27X|EIF2AK4	-0.98
GO Biological Processes	19	GO:0061351	neural precursor cell proliferation	19_GO:0009987 cellular process	-2.9	4.2	4.2	30286	103	487	7	1.4	0.54	3611|7976|8323|9289|10642|22920|50937	ILK|FZD3|FZD6|ADGRG1|IGF2BP1|KIFAP3|CDON	-0.96
GO Biological Processes	19	GO:0031334	positive regulation of protein-containing complex assembly	19_GO:0048518 positive regulation of biological process	-2.9	3.2	3.9	30286	197	487	10	2.1	0.64	1015|5217|7453|7984|11124|22919|23332|55626|84962|148170	CDH17|PFN2|WARS1|ARHGEF5|FAF1|MAPRE1|CLASP1|AMBRA1|AJUBA|CDC42EP5	-0.96
GO Biological Processes	19	GO:0043242	negative regulation of protein-containing complex disassembly	19_GO:0048519 negative regulation of biological process	-2.8	4.9	4.4	30286	76	487	6	1.2	0.5	2934|6708|9711|23332|29765|57551	GSN|SPTA1|RUBCN|CLASP1|TMOD4|TAOK1	-0.96
GO Biological Processes	19	GO:0006720	isoprenoid metabolic process	19_GO:0008152 metabolic process	-2.8	3.7	4	30286	133	487	8	1.6	0.58	24|131|2222|3422|4597|4598|8854|112724	ABCA4|ADH7|FDFT1|IDI1|MVD|MVK|ALDH1A2|RDH13	-0.96
GO Biological Processes	19	GO:0060828	regulation of canonical Wnt signaling pathway	19_GO:0050896 response to stimulus	-2.8	2.8	3.8	30286	268	487	12	2.5	0.7	1601|2719|3611|4300|6206|6788|8323|8945|9037|22881|54903|169200	DAB2|GPC3|ILK|MLLT3|RPS12|STK3|FZD6|BTRC|SEMA5A|ANKRD6|MKS1|TMEM64	-0.96
GO Biological Processes	19	GO:0010880	regulation of release of sequestered calcium ion into cytosol by sarcoplasmic reticulum	19_GO:0042592 homeostatic process	-2.8	8	5	30286	31	487	4	0.82	0.41	477|1756|5144|201140	ATP1A2|DMD|PDE4D|DHRS7C	-0.95
GO Biological Processes	19	GO:0030003	intracellular monoatomic cation homeostasis	19_GO:0042592 homeostatic process	-2.8	2.4	3.6	30286	423	487	16	3.3	0.81	477|492|506|525|3778|4609|5291|7036|8671|10989|23400|57217|80024|169200|201140|261729	ATP1A2|ATP2B3|ATP5F1B|ATP6V1B1|KCNMA1|MYC|PIK3CB|TFR2|SLC4A4|IMMT|ATP13A2|TTC7A|SLC8B1|TMEM64|DHRS7C|STEAP2	-0.94
GO Biological Processes	19	GO:0090100	positive regulation of transmembrane receptor protein serine/threonine kinase signaling pathway	19_GO:0048518 positive regulation of biological process	-2.8	4.1	4.1	30286	105	487	7	1.4	0.54	1028|1601|2719|3326|3611|3717|9688	CDKN1C|DAB2|GPC3|HSP90AB1|ILK|JAK2|NUP93	-0.93
GO Biological Processes	19	GO:0060537	muscle tissue development	19_GO:0032502 developmental process	-2.8	2.5	3.6	30286	347	487	14	2.9	0.76	1756|2702|3475|4638|7135|8470|8854|10324|23363|29895|50937|58529|129446|150572	DMD|GJA5|IFRD1|MYLK|TNNI1|SORBS2|ALDH1A2|KLHL41|OBSL1|MYL11|CDON|MYOZ1|XIRP2|SMYD1	-0.92
GO Biological Processes	19	GO:0010458	exit from mitosis	19_GO:0009987 cellular process	-2.8	12	5.7	30286	15	487	3	0.62	0.35	6152|9150|23332	RPL24|CTDP1|CLASP1	-0.92
GO Biological Processes	19	GO:0006399	tRNA metabolic process	19_GO:0008152 metabolic process	-2.8	3.1	3.8	30286	201	487	10	2.1	0.64	2058|7407|7453|23395|54901|55250|55621|79074|81890|441250	EPRS1|VARS1|WARS1|LARS2|CDKAL1|ELP2|TRMT1|C2orf49|QTRT1|TYW1B	-0.92
GO Biological Processes	19	GO:0006470	protein dephosphorylation	19_GO:0008152 metabolic process	-2.8	3.7	4	30286	136	487	8	1.6	0.58	1852|5496|5501|8898|8945|9150|23035|150290	DUSP9|PPM1G|PPP1CC|MTMR2|BTRC|CTDP1|PHLPP2|DUSP18	-0.92
GO Biological Processes	19	GO:0010667	negative regulation of cardiac muscle cell apoptotic process	19_GO:0048519 negative regulation of biological process	-2.8	7.8	4.9	30286	32	487	4	0.82	0.41	3717|5170|22920|55626	JAK2|PDPK1|KIFAP3|AMBRA1	-0.92
GO Biological Processes	19	GO:0046394	carboxylic acid biosynthetic process	19_GO:0008152 metabolic process	-2.7	2.7	3.6	30286	275	487	12	2.5	0.7	440|586|1373|2744|3990|5313|5832|8854|51144|55902|57571|256987	ASNS|BCAT1|CPS1|GLS|LIPC|PKLR|ALDH18A1|ALDH1A2|HSD17B12|ACSS2|CARNS1|SERINC5	-0.89
GO Biological Processes	19	GO:0016053	organic acid biosynthetic process	19_GO:0008152 metabolic process	-2.7	2.7	3.6	30286	278	487	12	2.5	0.7	440|586|1373|2744|3990|5313|5832|8854|51144|55902|57571|256987	ASNS|BCAT1|CPS1|GLS|LIPC|PKLR|ALDH18A1|ALDH1A2|HSD17B12|ACSS2|CARNS1|SERINC5	-0.85
GO Biological Processes	19	GO:0072531	pyrimidine-containing compound transmembrane transport	19_GO:0051179 localization	-2.7	12	5.5	30286	16	487	3	0.62	0.35	9153|10560|80704	SLC28A2|SLC19A2|SLC19A3	-0.85
GO Biological Processes	19	GO:0098655	monoatomic cation transmembrane transport	19_GO:0051179 localization	-2.7	2	3.4	30286	646	487	21	4.3	0.92	41|292|477|492|506|525|1537|3778|5250|6530|6564|8671|9058|9167|10008|23400|80024|114789|157855|168620|261729	ASIC1|SLC25A5|ATP1A2|ATP2B3|ATP5F1B|ATP6V1B1|CYC1|KCNMA1|SLC25A3|SLC6A2|SLC15A1|SLC4A4|SLC13A2|COX7A2L|KCNE3|ATP13A2|SLC8B1|SLC25A25|KCNU1|BHLHA15|STEAP2	-0.84
GO Biological Processes	19	GO:0170039	proteinogenic amino acid metabolic process	19_GO:0008152 metabolic process	-2.7	3.5	3.8	30286	141	487	8	1.6	0.58	440|1373|2356|2744|3034|5198|5832|256987	ASNS|CPS1|FPGS|GLS|HAL|PFAS|ALDH18A1|SERINC5	-0.83
GO Biological Processes	19	GO:0010664	negative regulation of striated muscle cell apoptotic process	19_GO:0048519 negative regulation of biological process	-2.7	7.3	4.7	30286	34	487	4	0.82	0.41	3717|5170|22920|55626	JAK2|PDPK1|KIFAP3|AMBRA1	-0.83
GO Biological Processes	19	GO:0032446	protein modification by small protein conjugation	19_GO:0008152 metabolic process	-2.6	2	3.3	30286	698	487	22	4.5	0.94	1877|6103|6502|8816|8881|8945|10206|10324|11043|26259|50813|51666|54941|55626|57820|79589|89122|89890|90864|91947|131405|143279	E4F1|RPGR|SKP2|DCAF5|CDC16|BTRC|TRIM13|KLHL41|MID2|FBXW8|COPS7A|ASB4|RNF125|AMBRA1|CCNB1IP1|RNF128|TRIM4|KBTBD6|SPSB3|ARRDC4|TRIM71|HECTD2	-0.79
GO Biological Processes	19	GO:0009156	ribonucleoside monophosphate biosynthetic process	19_GO:0008152 metabolic process	-2.6	7.1	4.6	30286	35	487	4	0.82	0.41	271|5198|5631|7371	AMPD2|PFAS|PRPS1|UCK2	-0.79
GO Biological Processes	19	GO:0015868	purine ribonucleotide transport	19_GO:0051179 localization	-2.6	7.1	4.6	30286	35	487	4	0.82	0.41	292|293|23507|114789	SLC25A5|SLC25A6|LRRC8B|SLC25A25	-0.79
GO Biological Processes	19	GO:0016331	morphogenesis of embryonic epithelium	19_GO:0032502 developmental process	-2.6	3.5	3.8	30286	144	487	8	1.6	0.58	6788|7976|8323|8854|27443|54903|57167|131405	STK3|FZD3|FZD6|ALDH1A2|CECR2|MKS1|SALL4|TRIM71	-0.78
GO Biological Processes	19	GO:2000369	regulation of clathrin-dependent endocytosis	19_GO:0051179 localization	-2.6	11	5.3	30286	17	487	3	0.62	0.35	1601|5291|10188	DAB2|PIK3CB|TNK2	-0.78
GO Biological Processes	19	GO:0003323	type B pancreatic cell development	19_GO:0032502 developmental process	-2.6	11	5.3	30286	17	487	3	0.62	0.35	5170|10220|168620	PDPK1|GDF11|BHLHA15	-0.78
GO Biological Processes	19	GO:0015850	organic hydroxy compound transport	19_GO:0051179 localization	-2.6	3.1	3.6	30286	179	487	9	1.8	0.61	24|3949|3990|6293|6530|10560|54762|80704|133418	ABCA4|LDLR|LIPC|VPS52|SLC6A2|SLC19A2|GRAMD1C|SLC19A3|EMB	-0.76
GO Biological Processes	19	GO:1902600	proton transmembrane transport	19_GO:0051179 localization	-2.6	3.4	3.7	30286	146	487	8	1.6	0.58	292|477|506|525|1537|5250|6564|9167	SLC25A5|ATP1A2|ATP5F1B|ATP6V1B1|CYC1|SLC25A3|SLC15A1|COX7A2L	-0.76
GO Biological Processes	19	GO:0009161	ribonucleoside monophosphate metabolic process	19_GO:0008152 metabolic process	-2.6	5.3	4.2	30286	59	487	5	1	0.46	271|5198|5631|7371|7498	AMPD2|PFAS|PRPS1|UCK2|XDH	-0.76
GO Biological Processes	19	GO:0002183	cytoplasmic translational initiation	19_GO:0008152 metabolic process	-2.6	6.9	4.5	30286	36	487	4	0.82	0.41	8662|8666|8669|27335	EIF3B|EIF3G|EIF3J|EIF3K	-0.76
GO Biological Processes	19	GO:1903532	positive regulation of secretion by cell	19_GO:0051179 localization	-2.6	2.6	3.5	30286	288	487	12	2.5	0.7	1601|3134|3717|5213|5874|7036|8372|9545|23332|23400|91608|134957	DAB2|HLA-F|JAK2|PFKM|RAB27B|TFR2|HYAL3|RAB3D|CLASP1|ATP13A2|RASL10B|STXBP5	-0.75
GO Biological Processes	19	GO:0006450	regulation of translational fidelity	19_GO:0065007 biological regulation	-2.6	10	5.1	30286	18	487	3	0.62	0.35	6193|7407|23395	RPS5|VARS1|LARS2	-0.73
GO Biological Processes	19	GO:0019081	viral translation	19_GO:0016032 viral process	-2.6	10	5.1	30286	18	487	3	0.62	0.35	8662|8666|440275	EIF3B|EIF3G|EIF2AK4	-0.73
GO Biological Processes	19	GO:0042574	retinal metabolic process	19_GO:0008152 metabolic process	-2.6	10	5.1	30286	18	487	3	0.62	0.35	24|8854|112724	ABCA4|ALDH1A2|RDH13	-0.73
GO Biological Processes	19	GO:0046040	IMP metabolic process	19_GO:0008152 metabolic process	-2.6	10	5.1	30286	18	487	3	0.62	0.35	271|5198|7498	AMPD2|PFAS|XDH	-0.73
GO Biological Processes	19	GO:1901879	regulation of protein depolymerization	19_GO:0050789 regulation of biological process	-2.5	4.3	3.9	30286	87	487	6	1.2	0.5	2934|6708|9037|23332|29765|57551	GSN|SPTA1|SEMA5A|CLASP1|TMOD4|TAOK1	-0.73
GO Biological Processes	19	GO:0051046	regulation of secretion	19_GO:0051179 localization	-2.5	2	3.2	30286	621	487	20	4.1	0.9	41|1595|1601|3134|3170|3717|5170|5213|5217|5865|5874|7036|8372|9545|23332|23400|29091|80024|91608|134957	ASIC1|CYP51A1|DAB2|HLA-F|FOXA2|JAK2|PDPK1|PFKM|PFN2|RAB3B|RAB27B|TFR2|HYAL3|RAB3D|CLASP1|ATP13A2|STXBP6|SLC8B1|RASL10B|STXBP5	-0.73
GO Biological Processes	19	GO:0008283	cell population proliferation	19_GO:0009987 cellular process	-2.5	1.9	3.2	30286	710	487	22	4.5	0.94	973|2719|3611|5291|6788|7482|7976|8323|8854|8945|9037|9289|10220|10468|10642|22920|23385|26259|50937|57167|131405|204851	CD79A|GPC3|ILK|PIK3CB|STK3|WNT2B|FZD3|FZD6|ALDH1A2|BTRC|SEMA5A|ADGRG1|GDF11|FST|IGF2BP1|KIFAP3|NCSTN|FBXW8|CDON|SALL4|TRIM71|HIPK1	-0.73
GO Biological Processes	19	GO:0031018	endocrine pancreas development	19_GO:0032502 developmental process	-2.5	6.7	4.5	30286	37	487	4	0.82	0.41	3170|5170|10220|168620	FOXA2|PDPK1|GDF11|BHLHA15	-0.73
GO Biological Processes	19	GO:0015748	organophosphate ester transport	19_GO:0051179 localization	-2.5	3.3	3.6	30286	150	487	8	1.6	0.58	24|292|293|3949|23507|80148|81037|114789	ABCA4|SLC25A5|SLC25A6|LDLR|LRRC8B|SLC66A2|CLPTM1L|SLC25A25	-0.7
GO Biological Processes	19	GO:0055080	monoatomic cation homeostasis	19_GO:0042592 homeostatic process	-2.5	2.1	3.2	30286	497	487	17	3.5	0.83	477|492|506|525|3778|4609|5172|5291|7036|8671|10989|23400|57217|80024|169200|201140|261729	ATP1A2|ATP2B3|ATP5F1B|ATP6V1B1|KCNMA1|MYC|SLC26A4|PIK3CB|TFR2|SLC4A4|IMMT|ATP13A2|TTC7A|SLC8B1|TMEM64|DHRS7C|STEAP2	-0.69
GO Biological Processes	19	GO:0044743	protein transmembrane import into intracellular organelle	19_GO:0051179 localization	-2.5	6.5	4.4	30286	38	487	4	0.82	0.41	5189|10452|10469|131474	PEX1|TOMM40|TIMM44|CHCHD4	-0.69
GO Biological Processes	19	GO:0051503	adenine nucleotide transport	19_GO:0051179 localization	-2.5	6.5	4.4	30286	38	487	4	0.82	0.41	292|293|23507|114789	SLC25A5|SLC25A6|LRRC8B|SLC25A25	-0.69
GO Biological Processes	19	GO:0001843	neural tube closure	19_GO:0032502 developmental process	-2.5	4.2	3.9	30286	89	487	6	1.2	0.5	7976|8323|27443|54903|57167|131405	FZD3|FZD6|CECR2|MKS1|SALL4|TRIM71	-0.69
GO Biological Processes	19	GO:0019674	NAD metabolic process	19_GO:0008152 metabolic process	-2.5	5	4	30286	62	487	5	1	0.46	2023|2026|4190|5213|5223	ENO1|ENO2|MDH1|PFKM|PGAM1	-0.69
GO Biological Processes	19	GO:0042255	ribosome assembly	19_GO:0009987 cellular process	-2.5	5	4	30286	62	487	5	1	0.46	6128|6169|6193|22868|22907	RPL6|RPL38|RPS5|FASTKD2|DHX30	-0.69
GO Biological Processes	19	GO:0006626	protein targeting to mitochondrion	19_GO:0051179 localization	-2.5	5	4	30286	62	487	5	1	0.46	4285|10452|10469|10531|131474	MIPEP|TOMM40|TIMM44|PITRM1|CHCHD4	-0.69
GO Biological Processes	19	GO:0015867	ATP transport	19_GO:0051179 localization	-2.5	9.8	4.9	30286	19	487	3	0.62	0.35	292|293|114789	SLC25A5|SLC25A6|SLC25A25	-0.69
GO Biological Processes	19	GO:0046931	pore complex assembly	19_GO:0009987 cellular process	-2.5	9.8	4.9	30286	19	487	3	0.62	0.35	9688|23165|340348	NUP93|NUP205|TSPAN33	-0.69
GO Biological Processes	19	GO:0098662	inorganic cation transmembrane transport	19_GO:0051179 localization	-2.5	2	3.2	30286	630	487	20	4.1	0.9	41|292|477|492|506|525|1537|3778|5250|6530|6564|8671|9058|9167|10008|80024|114789|157855|168620|261729	ASIC1|SLC25A5|ATP1A2|ATP2B3|ATP5F1B|ATP6V1B1|CYC1|KCNMA1|SLC25A3|SLC6A2|SLC15A1|SLC4A4|SLC13A2|COX7A2L|KCNE3|SLC8B1|SLC25A25|KCNU1|BHLHA15|STEAP2	-0.69
GO Biological Processes	19	GO:0002009	morphogenesis of an epithelium	19_GO:0032502 developmental process	-2.5	2.2	3.2	30286	458	487	16	3.3	0.81	2719|3611|4609|6788|7976|8323|8854|8945|10468|10640|27443|54903|57167|84962|94134|131405	GPC3|ILK|MYC|STK3|FZD3|FZD6|ALDH1A2|BTRC|FST|EXOC5|CECR2|MKS1|SALL4|AJUBA|ARHGAP12|TRIM71	-0.69
GO Biological Processes	19	GO:0060606	tube closure	19_GO:0032502 developmental process	-2.5	4.1	3.8	30286	90	487	6	1.2	0.5	7976|8323|27443|54903|57167|131405	FZD3|FZD6|CECR2|MKS1|SALL4|TRIM71	-0.69
GO Biological Processes	19	GO:0006953	acute-phase response	19_GO:0050896 response to stimulus	-2.5	6.4	4.3	30286	39	487	4	0.82	0.41	325|3700|5005|7036	APCS|ITIH4|ORM2|TFR2	-0.67
GO Biological Processes	19	GO:0072530	purine-containing compound transmembrane transport	19_GO:0051179 localization	-2.5	6.4	4.3	30286	39	487	4	0.82	0.41	292|293|9153|23507	SLC25A5|SLC25A6|SLC28A2|LRRC8B	-0.67
GO Biological Processes	19	GO:0010638	positive regulation of organelle organization	19_GO:0048518 positive regulation of biological process	-2.4	2.1	3.2	30286	504	487	17	3.5	0.83	292|2934|3481|5217|7203|7984|8881|9037|10361|22919|22998|23332|26354|53407|55124|55626|148170	SLC25A5|GSN|IGF2|PFN2|CCT3|ARHGEF5|CDC16|SEMA5A|NPM2|MAPRE1|LIMCH1|CLASP1|GNL3|STX18|PIWIL2|AMBRA1|CDC42EP5	-0.66
GO Biological Processes	19	GO:1902532	negative regulation of intracellular signal transduction	19_GO:0048519 negative regulation of biological process	-2.4	2	3.1	30286	591	487	19	3.9	0.88	1601|1852|2023|4287|4609|5144|5291|7498|8531|9681|9711|26155|27250|54541|55846|58529|81929|84962|94134	DAB2|DUSP9|ENO1|ATXN3|MYC|PDE4D|PIK3CB|XDH|YBX3|DEPDC5|RUBCN|NOC2L|PDCD4|DDIT4|ITFG2|MYOZ1|SEH1L|AJUBA|ARHGAP12	-0.66
GO Biological Processes	19	GO:0001838	embryonic epithelial tube formation	19_GO:0032502 developmental process	-2.4	3.6	3.6	30286	122	487	7	1.4	0.54	6788|7976|8323|27443|54903|57167|131405	STK3|FZD3|FZD6|CECR2|MKS1|SALL4|TRIM71	-0.66
GO Biological Processes	19	GO:1903047	mitotic cell cycle process	19_GO:0009987 cellular process	-2.4	2.1	3.2	30286	505	487	17	3.5	0.83	586|3796|4609|6152|6154|6502|6795|9150|10274|10640|22919|23332|55125|57551|81929|131405|200942	BCAT1|KIF2A|MYC|RPL24|RPL26|SKP2|AURKC|CTDP1|STAG1|EXOC5|MAPRE1|CLASP1|CEP192|TAOK1|SEH1L|TRIM71|KLHDC8B	-0.66
GO Biological Processes	19	GO:0070050	neuron cellular homeostasis	19_GO:0042592 homeostatic process	-2.4	4.9	4	30286	64	487	5	1	0.46	492|525|6530|10989|57551	ATP2B3|ATP6V1B1|SLC6A2|IMMT|TAOK1	-0.66
GO Biological Processes	19	GO:0035239	tube morphogenesis	19_GO:0032502 developmental process	-2.4	1.9	3.1	30286	682	487	21	4.3	0.92	506|2702|2719|3611|3949|4609|4638|5291|6788|7453|7976|8323|8945|9037|9289|11082|27443|54903|57167|64344|131405	ATP5F1B|GJA5|GPC3|ILK|LDLR|MYC|MYLK|PIK3CB|STK3|WARS1|FZD3|FZD6|BTRC|SEMA5A|ADGRG1|ESM1|CECR2|MKS1|SALL4|HIF3A|TRIM71	-0.65
[truncated: 95 more rows]

## Sheet: 21d vs. 2year(21d higher)KEGG
Table S4. KEGG enrichment for higher DEGs in suckling group from suckling vs. adult groups
Category	CategoryID	GO	Description	LogP	Enrichment	Z-score	#TotalGeneInLibrary	#GeneInGO	#GeneInHitList	#GeneInGOAndHitList	%InGO	STDV %InGO	GeneID	Hits	Log(q-value)
[truncated: 31 more rows]

## Sheet: 0d vs. 2year(2year higher)GO
Table S4. GO enrichment for higher DEGs in adult group from newborn vs. adult groups
[truncated: 420 more rows]

[truncated: 7 more sheets: 0d vs. 2year(2year higher)KEGG, 0d vs. 2year(0d higher)GO, 0d vs. 2year(0d higher)KEGG, 0d vs. 21d(21d higher)GO, 0d vs. 21d(21d higher)KEGG, 0d vs. 21d(0d higher)GO, 0d vs. 21d(0d higher)KEGG]
