# Supplementary material for: DNA Methylation of Postnatal Liver Development in Pigs
Source: Genes (Basel). 2024 Aug 13;15(8):1067. doi: 10.3390/genes15081067 (PMC11353940; doi:10.3390/genes15081067)
Supplement: Supplementary file 1 [file genes-15-01067-s001.zip › Supplementary Table S5.xlsx]

## Sheet: newborn vs suckling
Table S5. DMRs in promoter between newborn and suckling groups
#chr	start	end	length	nCG	Suckling_meanMethy	Newborn_meanMethy	diff.Methy	areaStat	C_context	regionID	region	geneID	mRNA expression
													Newborn	Suckling	p-value
17	26138251	26138393	143	11	0.313827	0.803113	-0.489286	-88.9686	CG	ENSSSCG00000007087	promoter
9	136561302	136561684	383	33	0.181962	0.670008	-0.488046	-293.631	CG	ENSSSCG00000022009	promoter	DDC	49.6667	42.3333
1	161985501	161985619	119	12	0.287083	0.760588	-0.473504	-95.0263	CG	ENSSSCG00000034704	promoter	ZNF532	0	37.6667	0.000402656
17	33612611	33612693	83	8	0.376699	0.846922	-0.470222	-67.7882	CG	ENSSSCG00000028461	promoter	SIRPB1	241.5	488
2	2501281	2501381	101	10	0.313258	0.763952	-0.450693	-69.8727	CG	ENSSSCG00000033043	promoter	SHANK2	151	374.667
2	66036641	66037194	554	33	0.393272	0.82663	-0.433358	-255.767	CG	ENSSSCG00000013742	promoter	NFIX	4	8.33333
3	113585011	113585341	331	23	0.271009	0.703752	-0.432743	-189.509	CG	ENSSSCG00000029413	promoter	DNMT3A	70.5	183.5
13	206259611	206259785	175	14	0.233775	0.650149	-0.416373	-79.3042	CG	ENSSSCG00000033653	promoter	U2AF1	150.667	182.667
9	2079978	2080299	322	43	0.0811535	0.496793	-0.41564	-384.5	CG	ENSSSCG00000014598	promoter	PPFIBP2	7	184.333
1	260757893	260758085	193	18	0.359814	0.773152	-0.413338	-153.74	CG	ENSSSCG00000005506	promoter	MEGF9	483.667	601.667
10	56426532	56426649	118	10	0.17816	0.580737	-0.402577	-71.519	CG	ENSSSCG00000011102	promoter	NRP1	3	5.33333
4	88149291	88149389	99	12	0.218163	0.61961	-0.401448	-88.7197	CG	ENSSSCG00000006343	promoter	SPATA46	5	6.33333
7	31274794	31275013	220	15	0.308189	0.704908	-0.39672	-104.257	CG	ENSSSCG00000001539	promoter	PPARD	205.333	442	0.0196512
6	167976435	167976675	241	17	0.319443	0.713047	-0.393604	-118.824	CG	ENSSSCG00000024697	promoter	TMEM125	8.66667	9.33333
9	133425192	133425276	85	12	0.297374	0.684298	-0.386924	-67.9934	CG	ENSSSCG00000035711	promoter
1	15780869	15781050	182	11	0.199844	0.586075	-0.386231	-70.9731	CG	ENSSSCG00000004093	promoter	IYD	4802.67	9489
2	1481883	1482295	413	35	0.168598	0.554115	-0.385518	-309.823	CG	ENSSSCG00000035293	promoter	IGF2	1421.33	4069	0.00403683
14	28604075	28604360	286	18	0.200635	0.572098	-0.371463	-112.541	CG	ENSSSCG00000051566	promoter		5	0
2	71333856	71335248	1393	291	0.244493	0.606044	-0.361551	-2544.69	CG	ENSSSCG00000046934	promoter		1	0.666667
14	11300577	11300698	122	12	0.212152	0.572914	-0.360762	-71.2675	CG	ENSSSCG00000009667	promoter		1670.33	6350	0.000288196
2	2863417	2863601	185	19	0.234547	0.59387	-0.359323	-122.914	CG	ENSSSCG00000033043	promoter	SHANK2	151	374.667
6	27658373	27658590	218	19	0.383996	0.739777	-0.355781	-108.226	CG	ENSSSCG00000045094	promoter
12	5426522	5426691	170	13	0.282346	0.638006	-0.35566	-71.8123	CG	ENSSSCG00000017198	promoter	ACOX1	1008	396.333	0.000454893
14	128959994	128960136	143	12	0.292817	0.647764	-0.354947	-66.662	CG	ENSSSCG00000050286	promoter
14	113624561	113625026	466	30	0.278259	0.632073	-0.353813	-189.073	CG	ENSSSCG00000047637	promoter
17	39214912	39215033	122	11	0.331135	0.678298	-0.347163	-65.9081	CG	ENSSSCG00000048435	promoter
1	268817529	268817900	372	56	0.179062	0.524118	-0.345057	-461.481	CG	ENSSSCG00000027037	promoter	MIR219A2	0.333333	0.333333
5	15990858	15991062	205	18	0.424848	0.769575	-0.344727	-105.912	CG	ENSSSCG00000000215	promoter	SMARCD1	148.333	131
13	207692525	207692949	425	76	0.287857	0.628941	-0.341083	-678.35	CG	ENSSSCG00000012089	promoter	ADARB1	204.333	244.667
2	77944206	77944438	233	13	0.238742	0.577567	-0.338825	-73.4489	CG	ENSSSCG00000014004	promoter	PLPP2	158.333	168.667
11	6952837	6952994	158	20	0.311191	0.649824	-0.338633	-129.337	CG	ENSSSCG00000048254	promoter		3.33333	3.33333
15	101600819	101600983	165	30	0.471978	0.806015	-0.334037	-226.827	CG	ENSSSCG00000016082	promoter	BOLL	0.666667	2.66667
2	2236523	2236684	162	24	0.367148	0.701017	-0.333869	-158.603	CG	ENSSSCG00000012862	promoter	OSBPL5	43	49.6667
12	52773863	52774426	564	65	0.112597	0.4459	-0.333303	-560.929	CG	ENSSSCG00000021258	promoter	SLC35G6	22	20.3333
9	2079404	2079750	347	32	0.227645	0.56057	-0.332925	-170.596	CG	ENSSSCG00000014598	promoter	PPFIBP2	7	184.333
6	52316103	52316343	241	16	0.416249	0.748408	-0.332159	-77.7389	CG	ENSSSCG00000038175	promoter
6	55271767	55271995	229	28	0.271112	0.599918	-0.328807	-164.474	CG	ENSSSCG00000034211	promoter	SPIB	53.3333	39.6667
6	146169925	146170224	300	22	0.311334	0.639346	-0.328012	-143.392	CG	ENSSSCG00000040903	promoter		1	1.33333
1	268816321	268817350	1030	177	0.295319	0.621283	-0.325964	-1332.86	CG	ENSSSCG00000027037	promoter	MIR219A2	0.333333	0.333333
5	17175484	17175634	151	21	0.155441	0.48087	-0.325429	-122.309	CG	ENSSSCG00000043036	promoter		9.66667	6.33333
12	61187218	61187437	220	23	0.293492	0.617244	-0.323752	-142.075	CG	ENSSSCG00000036812	promoter	MPRIP	0	1
17	61660031	61660194	164	13	0.418614	0.74163	-0.323017	-70.6798	CG	ENSSSCG00000036835	promoter	OSBPL2	7	3
5	14019824	14020105	282	22	0.119518	0.442328	-0.32281	-155.561	CG	ENSSSCG00000000171	promoter	CKAP4	420.667	2132.67	1.68693e-05
9	64808892	64809121	230	16	0.475949	0.797557	-0.321609	-85.591	CG	ENSSSCG00000015276	promoter	ETNK2	9901.33	5582.67
7	53473770	53473952	183	24	0.072726	0.394059	-0.321333	-176.428	CG	ENSSSCG00000001818	promoter	FES	312.667	223.333
1	269070260	269070390	131	15	0.141383	0.462303	-0.320921	-91.3849	CG	ENSSSCG00000005657	promoter	PKN3	0	0.333333
AEMK02000682.1	1114480	1114545	66	12	0.553383	0.873615	-0.320232	-79.4949	CG	ENSSSCG00000005828	promoter	EGFL7	55.6667	33.3333
1	2938356	2938463	108	15	0.345587	0.664385	-0.318798	-85.1727	CG	ENSSSCG00000048269	promoter
16	51787458	51787688	231	15	0.188901	0.504862	-0.315961	-84.1002	CG	ENSSSCG00000027378	promoter	SH3PXD2B	23.3333	61.3333
16		51787688	231	15	0.188901	0.504862	-0.315961	-84.1002	CG	ENSSSCG00000044571	promoter
11	69410408	69410509	102	14	0.304158	0.618196	-0.314038	-70.5013	CG	ENSSSCG00000032891	promoter	TMEM208	0.333333	0
1	271600896	271601066	171	18	0.313747	0.627675	-0.313928	-107.956	CG	ENSSSCG00000005719	promoter	RAPGEF1	359.333	643.333
4	723194	723307	114	12	0.532163	0.840839	-0.308676	-60.7301	CG	ENSSSCG00000039094	promoter	PLEC	56	73.6667
7	83090215	83090592	378	26	0.105999	0.414363	-0.308364	-148.02	CG	ENSSSCG00000002254	promoter	NR2F2	393.667	446.667
5	104395235	104395455	221	20	0.244138	0.550817	-0.306679	-126.342	CG	ENSSSCG00000000952	promoter	ZDHHC17	368.667	697
4	99985677	99985918	242	17	0.328868	0.632991	-0.304124	-91.1957	CG	ENSSSCG00000006698	promoter	BCL9	56.3333	85
AEMK02000452.1	2501166	2501272	107	12	0.50198	0.806015	-0.304035	-66.4429	CG	ENSSSCG00000039553	promoter	ASPG	141.667	18.6667
9	64748453	64748642	190	17	0.412871	0.716388	-0.303517	-92.727	CG	ENSSSCG00000015277	promoter	SOX13	4.66667	2.66667
13	25870939	25871105	167	18	0.328413	0.629218	-0.300804	-108.301	CG	ENSSSCG00000011278	promoter	TRAK1	22	67.3333
9	133424664	133424868	205	33	0.375164	0.675458	-0.300294	-191.66	CG	ENSSSCG00000035711	promoter
1	267672933	267673191	259	46	0.246223	0.545235	-0.299013	-296.367	CG	ENSSSCG00000005608	promoter	ANGPTL2	86.6667	117.667
15	37594191	37594342	152	12	0.11696	0.415567	-0.298606	-66.8666	CG	ENSSSCG00000015753	promoter	ANGPT2	488	460.667
AEMK02000698.1	2093022	2093206	185	31	0.34151	0.639618	-0.298108	-175.71	CG	ENSSSCG00000050861	promoter
13	66665206	66665532	327	28	0.0799678	0.377451	-0.297483	-172.949	CG	ENSSSCG00000023084	promoter	ATP2B2	0	2
4	96027280	96027389	110	13	0.305633	0.601388	-0.295756	-69.7882	CG	ENSSSCG00000006582	promoter	S100A14	9.33333	16.6667
3	38006790	38006945	156	12	0.0682744	0.362901	-0.294626	-68.5223	CG	ENSSSCG00000023653	promoter	GLIS2	4.66667	197.333	6.27454e-22
12	60856774	60856956	183	22	0.427783	0.720029	-0.292246	-110.169	CG	ENSSSCG00000038164	promoter	RAI1	72.3333	63.6667
10	20995814	20995989	176	15	0.478898	0.770266	-0.291368	-80.6818	CG	ENSSSCG00000010904	promoter	NEK7	2728	2806
5	88516323	88516570	248	26	0.3152	0.605977	-0.290777	-137.86	CG	ENSSSCG00000000906	promoter	TMCC3	32.3333	23.6667
13	197005851	197005982	132	19	0.44334	0.732802	-0.289462	-100.71	CG	ENSSSCG00000034378	promoter	IFNGR2	2126.33	1564.67
13		197005982	132	19	0.44334	0.732802	-0.289462	-100.71	CG	ENSSSCG00000048572	promoter		22	8.66667
2	1475014	1475127	114	17	0.511766	0.801175	-0.289409	-93.1203	CG	ENSSSCG00000050961	promoter		0.666667	2.66667
7	98164144	98164265	122	16	0.292046	0.581262	-0.289216	-84.6362	CG	ENSSSCG00000050616	promoter	PGF	1	9	0.00779927
7	59106579	59106691	113	16	0.356696	0.645796	-0.2891	-78.6852	CG	ENSSSCG00000023165	promoter	SEMA7A	40	0
5	18356924	18357061	138	16	0.257046	0.545724	-0.288678	-79.5067	CG	ENSSSCG00000000260	promoter	SOAT2	710.667	1034
12	61057589	61057739	151	16	0.485644	0.772197	-0.286553	-79.7582	CG	ENSSSCG00000039878	promoter	PLD6	0	1.33333
6	170344700	170344837	138	18	0.352572	0.639054	-0.286483	-98.5265	CG	ENSSSCG00000042204	promoter
3	76411589	76411771	183	25	0.456544	0.742633	-0.286089	-148.606	CG	ENSSSCG00000044469	promoter
6	147258264	147258566	303	20	0.284045	0.569467	-0.285423	-106.06	CG	ENSSSCG00000040337	promoter	AK4	3355	3170.67
4	67815597	67815722	126	15	0.442179	0.726174	-0.283994	-73.9562	CG	ENSSSCG00000049935	promoter	TCF24	8.33333	4
12	60332071	60332315	245	38	0.447748	0.73165	-0.283902	-202.906	CG	ENSSSCG00000018049	promoter	PRPSAP2	676	1416
7	78065819	78065982	164	18	0.0979249	0.381321	-0.283397	-95.7406	CG	ENSSSCG00000023857	promoter	ARHGEF40	99.6667	128.333
7		78065982	164	18	0.0979249	0.381321	-0.283397	-95.7406	CG	ENSSSCG00000030309	promoter	NDRG2	259.667	37.3333	0.00107358
12	54243039	54243139	101	17	0.338796	0.621835	-0.283039	-90.1029	CG	ENSSSCG00000014178	promoter	RPLP1	3.66667	1
3	8696520	8696667	148	17	0.250533	0.532054	-0.281521	-84.818	CG	ENSSSCG00000023619	promoter	SLC12A9	251	192.333
2	142387088	142387389	302	54	0.205269	0.486708	-0.281439	-314.911	CG	ENSSSCG00000014374	promoter	DND1	16.6667	23
X	120777042	120777117	76	13	0.123416	0.404783	-0.281367	-84.8621	CG	ENSSSCG00000012730	promoter	AFF2
13	202942104	202942274	171	14	0.0695511	0.350735	-0.281184	-84.8977	CG	ENSSSCG00000051671	promoter		2.66667	2
2	1475186	1475384	199	42	0.483997	0.764184	-0.280187	-260.56	CG	ENSSSCG00000050961	promoter		0.666667	2.66667
6	54057797	54057945	149	23	0.435885	0.71396	-0.278075	-116.062	CG	ENSSSCG00000003143	promoter	MAMSTR	0	1.66667
6	59610556	59610694	139	19	0.536384	0.812861	-0.276477	-110.584	CG	ENSSSCG00000003289	promoter	ISOC2	842.333	1048
4	123015997	123016162	166	20	0.388001	0.662792	-0.274791	-101.946	CG	ENSSSCG00000048647	promoter		7.66667	2.66667
4	99986336	99986440	105	13	0.525285	0.799973	-0.274689	-71.1534	CG	ENSSSCG00000006698	promoter	BCL9	56.3333	85
6	3436078	3436227	150	22	0.347757	0.622422	-0.274664	-112.02	CG	ENSSSCG00000040155	promoter		1.66667	0
12	53110256	53110539	284	23	0.2323	0.50594	-0.27364	-120.95	CG	ENSSSCG00000021363	promoter	CHD3	0	6.33333
11	67949304	67949512	209	22	0.185614	0.458689	-0.273074	-129.277	CG	ENSSSCG00000022112	promoter	DOCK9	11.3333	7
9	67201317	67201408	92	12	0.177848	0.450871	-0.273022	-61.7863	CG	ENSSSCG00000031970	promoter	RASSF5	608.667	926.333
15	46654871	46655009	139	11	0.0929049	0.365392	-0.272487	-62.5571	CG	ENSSSCG00000036679	promoter	SORBS2	1.66667	0
2	75257663	75257767	105	17	0.433828	0.704735	-0.270907	-85.4119	CG	ENSSSCG00000036537	promoter	NFIC	315.333	1006.33	0.000278376
5	22543907	22544085	179	18	0.568391	0.838674	-0.270284	-94.8181	CG	ENSSSCG00000027621	promoter	NDUFA4L2	68	88.3333
5	1607033	1607234	202	25	0.265358	0.535397	-0.27004	-135.674	CG	ENSSSCG00000048032	promoter
12	835707	835920	214	28	0.5622	0.831362	-0.269163	-160.529	CG	ENSSSCG00000029553	promoter	CCDC57	128.667	70
14	14667704	14667783	80	15	0.248879	0.517768	-0.268889	-64.6835	CG	ENSSSCG00000032852	promoter	FAM167A	27.6667	4	0.00180129
15	46655142	46655407	266	34	0.282128	0.550973	-0.268845	-221.178	CG	ENSSSCG00000036679	promoter	SORBS2	1.66667	0
7	31274371	31274709	339	32	0.168306	0.436467	-0.26816	-175.341	CG	ENSSSCG00000001539	promoter	PPARD	205.333	442	0.0196512
1	8404813	8405084	272	31	0.209876	0.477567	-0.267691	-184.43	CG	ENSSSCG00000045141	promoter
2	64729011	64729151	141	16	0.424578	0.692022	-0.267444	-73.6894	CG	ENSSSCG00000031299	promoter	TECR	205.667	131
8	30360424	30360566	143	13	0.28345	0.550637	-0.267188	-65.4584	CG	ENSSSCG00000008787	promoter	KLHL5	84	96
6	67151304	67151483	180	20	0.441413	0.708586	-0.267173	-95.0534	CG	ENSSSCG00000003371	promoter	GPR153	21	42.3333
6	1505945	1506043	99	12	0.163667	0.430643	-0.266976	-67.8498	CG	ENSSSCG00000035629	promoter	CA5A	39.3333	5
8	54910900	54911006	107	14	0.288653	0.555483	-0.26683	-72.65	CG	ENSSSCG00000008909	promoter	CLOCK	1118.33	1847
8	132824321	132824497	177	26	0.269636	0.536076	-0.26644	-136.674	CG	ENSSSCG00000009229	promoter	ARHGAP24	119.333	54
12	52968750	52968916	167	13	0.429356	0.695773	-0.266417	-63.4004	CG	ENSSSCG00000017948	promoter	EFNB3	1.33333	3
14	51502274	51502457	184	18	0.109894	0.374901	-0.265007	-91.8688	CG	ENSSSCG00000010138	promoter	ZDHHC8	0	9.66667
7	29732850	29733004	155	19	0.475866	0.739904	-0.264038	-94.942	CG	ENSSSCG00000001513	promoter	SYNGAP1	7	25
1	231141786	231142037	252	22	0.212273	0.475339	-0.263067	-105.697	CG	ENSSSCG00000005287	promoter	PSAT1	80	9.66667
3	4362768	4363076	309	59	0.15793	0.418617	-0.260688	-345.476	CG	ENSSSCG00000033648	promoter
6	87966531	87966662	132	15	0.295597	0.555254	-0.259658	-73.4753	CG	ENSSSCG00000046108	promoter
6	52316428	52316618	191	28	0.517531	0.776285	-0.258753	-127.141	CG	ENSSSCG00000038175	promoter
X	41774324	41774408	85	15	0.146951	0.404252	-0.257301	-86.6788	CG	ENSSSCG00000034487	promoter	NDUFB11	0.666667	1.33333
3	17733885	17734068	184	20	0.458299	0.714716	-0.256417	-102.047	CG	ENSSSCG00000048870	promoter
2	151488408	151488517	110	18	0.590039	0.846108	-0.256069	-92.1659	CG	ENSSSCG00000032731	promoter	NDST1	2.66667	13
2	431602	431796	195	30	0.545157	0.800674	-0.255517	-176.444	CG	ENSSSCG00000012848	promoter	EPS8L2	1.66667	0
2	1480153	1481350	1198	179	0.0768256	0.331963	-0.255138	-1333.08	CG	ENSSSCG00000035293	promoter	IGF2	1421.33	4069	0.00403683
17	40627004	40627166	163	29	0.242986	0.495765	-0.252779	-174.532	CG	ENSSSCG00000007336	promoter	NNAT	4.33333	7.33333
6	75174740	75174911	172	23	0.340087	0.592833	-0.252746	-124.321	CG	ENSSSCG00000041935	promoter	HSPB7	7.66667	7.33333
6		75174911	172	23	0.340087	0.592833	-0.252746	-124.321	CG	ENSSSCG00000026345	promoter	CLCNKB	0	0
11	5912711	5912837	127	23	0.340828	0.592804	-0.251976	-115.219	CG	ENSSSCG00000045173	promoter
4	98828175	98828281	107	16	0.106957	0.357245	-0.250288	-91.9929	CG	ENSSSCG00000027875	promoter	CA14	251.333	1074.33	0.000604985
11	7794661	7794805	145	13	0.620493	0.869486	-0.248992	-61.4572	CG	ENSSSCG00000009335	promoter	B3GLCT	1.33333	0.666667
8	2013552	2013989	438	68	0.375221	0.619742	-0.244521	-389.554	CG	ENSSSCG00000008698	promoter	RGS12	0	1
2	1478894	1479835	942	162	0.0607825	0.304258	-0.243476	-1258.31	CG	ENSSSCG00000035293	promoter	IGF2	1421.33	4069	0.00403683
2	2864079	2864246	168	27	0.119245	0.362258	-0.243013	-150.828	CG	ENSSSCG00000033043	promoter	SHANK2	151	374.667
12	402012	402175	164	17	0.522243	0.765215	-0.242972	-81.323	CG	ENSSSCG00000017135	promoter		2.66667	2.66667
13	14786442	14786534	93	18	0.407524	0.649579	-0.242055	-91.9721	CG	ENSSSCG00000028258	promoter	AZI2	654.333	1332.67
12	53107473	53107677	205	40	0.45785	0.699619	-0.24177	-194.96	CG	ENSSSCG00000037096	promoter	TMEM88	147	125.333
X	57278727	57278896	170	14	0.17047	0.410233	-0.239762	-65.9695	CG	ENSSSCG00000024163	promoter	ZMYM3	200.667	417.667
X		57278896	170	14	0.17047	0.410233	-0.239762	-65.9695	CG	ENSSSCG00000023245	promoter	NONO	4450.67	6349
4	12408113	12408256	144	16	0.350686	0.58977	-0.239084	-70.6151	CG	ENSSSCG00000046151	promoter		0	37.3333	0.0165774
1	2436044	2436295	252	25	0.418302	0.655835	-0.237533	-120.364	CG	ENSSSCG00000004022	promoter	RPS6KA2	0	5
11	17733160	17733287	128	13	0.0579871	0.295495	-0.237507	-68.541	CG	ENSSSCG00000045895	promoter		354.333	150	9.15761e-07
3	68604004	68604463	460	76	0.114096	0.350994	-0.236898	-461.408	CG	ENSSSCG00000008281	promoter	RTKN	5	9.33333
9	49111446	49111778	333	26	0.12978	0.366113	-0.236333	-131.491	CG	ENSSSCG00000025183	promoter	MIR125B1
6	59555074	59555181	108	17	0.474754	0.708872	-0.234118	-81.9017	CG	ENSSSCG00000039460	promoter	RPL28	75	276.667	1.79916e-10
6		59555181	108	17	0.474754	0.708872	-0.234118	-81.9017	CG	ENSSSCG00000035417	promoter	TMEM238	143.333	68.3333
AEMK02000452.1	2405692	2405807	116	28	0.437071	0.670204	-0.233133	-136.217	CG	ENSSSCG00000033990	promoter
2	151432349	151432704	356	66	0.227461	0.460346	-0.232884	-364.051	CG	ENSSSCG00000045414	promoter		2	9.33333
12	52697108	52697257	150	25	0.296794	0.529647	-0.232852	-118.533	CG	ENSSSCG00000042089	promoter	KCTD11	22.3333	13
3	26405124	26405356	233	56	0.232855	0.465378	-0.232524	-319.626	CG	ENSSSCG00000042386	promoter		1172.33	1183.67
10	53331017	53331242	226	15	0.061684	0.293369	-0.231685	-74.3074	CG	ENSSSCG00000011087	promoter	SKIDA1	27.3333	61
AEMK02000589.1	80348	80450	103	10	0.402728	0.634163	-0.231435	-61.4952	CG	ENSSSCG00000050459	promoter
2	15180125	15180217	93	15	0.680047	0.910238	-0.230191	-74.8863	CG	ENSSSCG00000013239	promoter	PSMC3	0	0
2	150767098	150767229	132	17	0.342506	0.572186	-0.22968	-77.2794	CG	ENSSSCG00000051426	promoter
12	24806573	24806799	227	37	0.135766	0.361936	-0.22617	-219.892	CG	ENSSSCG00000017534	promoter	HOXB3	25	25.6667
7	100121082	100121182	101	16	0.320765	0.544252	-0.223487	-82.4792	CG	ENSSSCG00000049596	promoter
3	127517628	127517782	155	18	0.284489	0.507255	-0.222766	-84.4632	CG	ENSSSCG00000048192	promoter		184	58	0.00866465
3	113584814	113584939	126	27	0.519774	0.742434	-0.222659	-122.672	CG	ENSSSCG00000029413	promoter	DNMT3A	0	0
6	71879522	71879692	171	18	0.0881785	0.310791	-0.222612	-97.2021	CG	ENSSSCG00000003428	promoter	MTHFR	842.667	367.333
9	49110360	49110573	214	25	0.157261	0.379454	-0.222194	-123.582	CG	ENSSSCG00000025183	promoter	MIR125B1
14	48013461	48013658	198	29	0.170351	0.39119	-0.220839	-150.224	CG	ENSSSCG00000010025	promoter	LIMK2	2	2.66667
3	113547807	113547986	180	35	0.224045	0.444679	-0.220634	-187.603	CG	ENSSSCG00000029413	promoter	DNMT3A	0	0
X	58069413	58069596	184	32	0.169192	0.389646	-0.220453	-184.167	CG	ENSSSCG00000023312	promoter	PIN4	730.333	811.667
AEMK02000682.1	941335	941396	62	15	0.384604	0.603995	-0.219391	-63.2983	CG	ENSSSCG00000005838	promoter	TRAF2	638	509.333
9	56656408	56656494	87	15	0.181058	0.398716	-0.217658	-70.0815	CG	ENSSSCG00000015242	promoter	NFRKB	176.667	209.333
3	75484079	75484151	73	14	0.128894	0.345346	-0.216452	-64.6608	CG	ENSSSCG00000044592	promoter		5.33333	0.666667	0.029642
X	98623802	98624010	209	33	0.20058	0.417013	-0.216433	-176.687	CG	ENSSSCG00000012604	promoter	LAMP2	13083.7	9111.33
6	91968944	91969043	100	16	0.0875228	0.303551	-0.216028	-81.6827	CG	ENSSSCG00000003628	promoter	CLSPN	138.333	327.333	0.0381201
X	35823860	35824024	165	27	0.216278	0.429206	-0.212927	-152.196	CG	ENSSSCG00000042967	promoter
X		35824024	165	27	0.216278	0.429206	-0.212927	-152.196	CG	ENSSSCG00000046776	promoter
1	119597016	119597169	154	19	0.115677	0.32839	-0.212712	-92.9075	CG	ENSSSCG00000004623	promoter	BCL2L10
11	78292563	78292793	231	35	0.205284	0.417055	-0.211772	-186.38	CG	ENSSSCG00000037561	promoter	ATP11A	2.33333	56.6667
14	50594231	50594363	133	19	0.340796	0.552269	-0.211473	-91.9053	CG	ENSSSCG00000033301	promoter	THAP7	288.333	465
2	151179288	151179465	178	29	0.321067	0.532181	-0.211114	-142.178	CG	ENSSSCG00000022741	promoter	PDGFRB	303	519.667
4	2960589	2960737	149	24	0.429141	0.64005	-0.210909	-110.505	CG	ENSSSCG00000005935	promoter	AGO2	0	57.6667	0.0115179
15	55489816	55489930	115	15	0.457531	0.666917	-0.209386	-70.1241	CG	ENSSSCG00000015850	promoter	DUSP4	357	720.333
3	121465681	121465802	122	19	0.176852	0.385384	-0.208532	-90.9826	CG	ENSSSCG00000046514	promoter
1	213482665	213482893	229	36	0.100746	0.308633	-0.207887	-194.308	CG	ENSSSCG00000005194	promoter	PTPRD	42	0.333333
X	42175577	42175689	113	15	0.147132	0.353243	-0.206112	-87.9952	CG	ENSSSCG00000012278	promoter	CFP	8.33333	15.3333
12	56709487	56709602	116	29	0.516758	0.721648	-0.20489	-136.857	CG	ENSSSCG00000048173	promoter
14	50599772	50599876	105	22	0.659722	0.864506	-0.204785	-109.646	CG	ENSSSCG00000010099	promoter
6	63800287	63800501	215	55	0.229518	0.431989	-0.20247	-250.303	CG	ENSSSCG00000003351	promoter	MMP23B	34	35.6667
13	124900637	124900724	88	14	0.667832	0.869481	-0.201649	-67.3918	CG	ENSSSCG00000041456	promoter
6	27841576	27841745	170	27	0.0908615	0.29205	-0.201189	-141.727	CG	ENSSSCG00000002786	promoter	ELMO3	52	55
5	9685161	9685282	122	41	0.249603	0.448784	-0.19918	-211.79	CG	ENSSSCG00000000110	promoter	PLA2G6	0	4.66667
7	7384137	7384319	183	22	0.0895004	0.287224	-0.197724	-102.553	CG	ENSSSCG00000033009	promoter		141.667	69.6667	0.010436
8	137618073	137618236	164	21	0.124384	0.318665	-0.194281	-114.428	CG	ENSSSCG00000009256	promoter	ANTXR2	0	11.6667	0.00237346
2	1380796	1380936	141	30	0.134374	0.327688	-0.193314	-141.175	CG	ENSSSCG00000050209	promoter
2	85948795	85949205	411	104	0.138474	0.328855	-0.190381	-641.069	CG	ENSSSCG00000014097	promoter	PDE8B	20	93
5	22738706	22738909	204	21	0.0898145	0.27871	-0.188895	-99.0837	CG	ENSSSCG00000000443	promoter	GLI1	931.667	1002.67
X	124369818	124370097	280	52	0.122702	0.309171	-0.186469	-274.923	CG	ENSSSCG00000012770	promoter	CCNQ	154.667	188
2	7363649	7363842	194	51	0.195145	0.381449	-0.186304	-265.417	CG	ENSSSCG00000013020	promoter	MAP4K2	105.667	71.6667
X	82153031	82153185	155	30	0.156578	0.342704	-0.186126	-155.606	CG	ENSSSCG00000012479	promoter	PCDH19	0	24
AEMK02000452.1	2501847	2502252	406	65	0.105323	0.291163	-0.185841	-364.967	CG	ENSSSCG00000039553	promoter	ASPG	141.667	18.6667
X	38930288	38930378	91	19	0.20176	0.386348	-0.184587	-91.3667	CG	ENSSSCG00000012257	promoter	MAOA	1758.67	894.333
12	23953864	23953968	105	21	0.19637	0.379935	-0.183565	-112.925	CG	ENSSSCG00000017515	promoter		62.6667	72.6667
8	72409136	72409281	146	31	0.672519	0.853992	-0.181472	-138.446	CG	ENSSSCG00000008984	promoter	SHROOM3	86.6667	94.6667
2	3356491	3356838	348	100	0.0719274	0.25221	-0.180283	-612.407	CG	ENSSSCG00000024158	promoter	ANO1	823.667	34.6667	6.30999e-07
X	17841067	17841291	225	49	0.168632	0.348483	-0.179851	-241.088	CG	ENSSSCG00000033979	promoter	KLHL34	2	10
X	98758522	98758634	113	26	0.126822	0.304706	-0.177884	-126.306	CG	ENSSSCG00000012602	promoter	C1GALT1C1	1107	1165
X		98758634	113	26	0.126822	0.304706	-0.177884	-126.306	CG	ENSSSCG00000044342	promoter		27.6667	12
10	32147730	32147938	209	22	0.0706896	0.24798	-0.17729	-98.4839	CG	ENSSSCG00000010968	promoter	IL11RA	776.333	1193
AEMK02000602.1	43457	43570	114	22	0.698625	0.873427	-0.174801	-111.776	CG	ENSSSCG00000032033	promoter		1	2.66667
18	18346463	18346580	118	30	0.240856	0.415582	-0.174726	-147.152	CG	ENSSSCG00000016554	promoter	MEST	16.6667	21
18	20318873	20319168	296	80	0.074766	0.248837	-0.174071	-566.235	CG	ENSSSCG00000016589	promoter	LRRC4	15.6667	23
9	67201538	67201636	99	15	0.158278	0.331688	-0.17341	-66.4533	CG	ENSSSCG00000031970	promoter	RASSF5	608.667	926.333
X	108611894	108612038	145	30	0.141114	0.31451	-0.173397	-137.754	CG	ENSSSCG00000012676	promoter	MBNL3	3497.33	15596	2.38673e-05
16	51330119	51330208	90	15	0.684368	0.855116	-0.170748	-64.9304	CG	ENSSSCG00000016988	promoter	ERGIC1	1	71
12	20158831	20158932	102	33	0.248105	0.413804	-0.165699	-145.585	CG	ENSSSCG00000017391	promoter	PLEKHH3	296.333	82	1.18885e-17
12		20158932	102	33	0.248105	0.413804	-0.165699	-145.585	CG	ENSSSCG00000017393	promoter	CNTNAP1	46.3333	38.6667
2	5579958	5580376	419	118	0.160193	0.324769	-0.164576	-647.872	CG	ENSSSCG00000039360	promoter	LRFN4	29.6667	45.6667
X	125009771	125009894	124	31	0.115991	0.279599	-0.163608	-166.634	CG	ENSSSCG00000025766	promoter	SLC10A3	9.33333	11
15	138226923	138227150	228	42	0.160849	0.323706	-0.162857	-205.808	CG	ENSSSCG00000016343	promoter	TWIST2	1.66667	8
X	42704021	42704119	99	24	0.142347	0.304997	-0.16265	-110.797	CG	ENSSSCG00000021591	promoter	RBM3	807.333	1384.33
8	132827124	132827240	117	20	0.0676189	0.230127	-0.162508	-93.9541	CG	ENSSSCG00000009229	promoter	ARHGAP24	119.333	54
X	41773739	41773881	143	27	0.130479	0.290413	-0.159933	-132.912	CG	ENSSSCG00000012271	promoter	RBM10	811.667	1409.67
X	57176111	57176271	161	34	0.161382	0.318604	-0.157222	-154.387	CG	ENSSSCG00000027465	promoter	NLGN3	3	8.66667
X	42184220	42184351	132	21	0.183595	0.340058	-0.156463	-92.5737	CG	ENSSSCG00000012280	promoter	UXT	303	337
12	3905990	3906190	201	54	0.0851905	0.241273	-0.156082	-308.565	CG	ENSSSCG00000046989	promoter
X	124662911	124663093	183	42	0.141933	0.296812	-0.154878	-214.513	CG	ENSSSCG00000012791	promoter	NAA10	55.6667	95.3333
X	8518871	8519198	328	84	0.112358	0.266772	-0.154414	-440.484	CG	ENSSSCG00000012114	promoter	MSL3	30	45.6667
6	3483021	3483111	91	19	0.259726	0.413629	-0.153903	-75.8263	CG	ENSSSCG00000045832	promoter		9	12
2	3357166	3357246	81	23	0.0832963	0.237088	-0.153791	-107.675	CG	ENSSSCG00000024158	promoter	ANO1	823.667	34.6667	6.30999e-07
17	59033223	59033298	76	21	0.159328	0.31238	-0.153052	-96.4803	CG	ENSSSCG00000007520	promoter	GNAS	0	1.33333
X	124484617	124484711	95	29	0.106596	0.259471	-0.152875	-132.632	CG	ENSSSCG00000012779	promoter	ABCD1	174.333	170
X	124885399	124885611	213	65	0.116817	0.269657	-0.15284	-371.068	CG	ENSSSCG00000037777	promoter	EMD	1.66667	2
X	17841569	17841704	136	27	0.139342	0.291212	-0.15187	-125.793	CG	ENSSSCG00000033979	promoter	KLHL34	2	10
3	38102237	38102388	152	19	0.0734341	0.225247	-0.151813	-87.2999	CG	ENSSSCG00000007950	promoter	ADCY9	180.667	500.667
X	19800043	19800152	110	24	0.169625	0.32065	-0.151026	-107.688	CG	ENSSSCG00000012171	promoter	PRDX4	746.333	617.333
3	38102067	38102175	109	22	0.0754415	0.225188	-0.149746	-107.368	CG	ENSSSCG00000007950	promoter	ADCY9	180.667	500.667
X	46904056	46904210	155	33	0.16371	0.313165	-0.149455	-158.967	CG	ENSSSCG00000035822	promoter	FAM120C	0	15
X	125014059	125014174	116	23	0.140058	0.289468	-0.149409	-101.546	CG	ENSSSCG00000025766	promoter	SLC10A3	9.33333	11
X	57289734	57289836	103	32	0.133359	0.282707	-0.149347	-153.633	CG	ENSSSCG00000023245	promoter	NONO	4450.67	6349
1	21303851	21303938	88	17	0.194731	0.342124	-0.147393	-76.0546	CG	ENSSSCG00000004127	promoter	PLAGL1	16.3333	38.3333
6	79465672	79466249	578	142	0.0627643	0.209919	-0.147154	-818.598	CG	ENSSSCG00000003513	promoter	ECE1	2854.67	4062.67
3	52252395	52252641	247	56	0.0741318	0.22045	-0.146318	-284.24	CG	ENSSSCG00000008162	promoter	IL1R1	989.333	2432.67
10	23967194	23967334	141	30	0.100261	0.244522	-0.14426	-157.826	CG	ENSSSCG00000031634	promoter		0	0
7	7384377	7384576	200	53	0.0835747	0.224309	-0.140735	-283.959	CG	ENSSSCG00000033009	promoter		141.667	69.6667	0.010436
X	8874529	8874612	84	26	0.110051	0.250388	-0.140337	-132.746	CG	ENSSSCG00000030877	promoter	FRMPD4	4	9.66667
2	59684210	59684327	118	25	0.0939776	0.23031	-0.136333	-112.816	CG	ENSSSCG00000013895	promoter	MAST3	57.3333	33.3333
X	43613563	43613668	106	31	0.0815777	0.217817	-0.13624	-147.418	CG	ENSSSCG00000023026	promoter	CLCN5	76	1370.67	3.50153e-26
X	114574654	114574791	138	33	0.109875	0.245575	-0.1357	-156.342	CG	ENSSSCG00000012713	promoter	ATP11C	4.66667	248
4	719509	719636	128	32	0.0912425	0.221824	-0.130581	-148.347	CG	ENSSSCG00000039094	promoter	PLEC	56	73.6667
17	278662	278812	151	37	0.0667299	0.19676	-0.13003	-181.807	CG	ENSSSCG00000046409	promoter
X	57742196	57742440	245	55	0.0990431	0.225901	-0.126858	-274.118	CG	ENSSSCG00000012408	promoter	NHSL2	0	0
X	42609701	42609995	295	88	0.11394	0.239782	-0.125843	-439.503	CG	ENSSSCG00000025599	promoter	FTSJ1	407.667	793.333
14	6945996	6946154	159	32	0.0670737	0.187954	-0.120881	-159.8	CG	ENSSSCG00000034561	promoter
X	124968055	124968147	93	31	0.112466	0.228394	-0.115927	-138.084	CG	ENSSSCG00000025303	promoter	FAM50A	3.66667	0.333333
X	108612609	108612750	142	60	0.117175	0.23105	-0.113875	-302.189	CG	ENSSSCG00000012676	promoter	MBNL3	3497.33	15596	2.38673e-05
3	39837631	39837823	193	47	0.0652897	0.178788	-0.113498	-237.88	CG	ENSSSCG00000033691	promoter	RAB26	12	16.3333
3		39837823	193	47	0.0652897	0.178788	-0.113498	-237.88	CG	ENSSSCG00000047720	promoter		0	75.6667	0.00690273
2	5906439	5906536	98	16	0.0539992	0.165597	-0.111598	-69.4325	CG	ENSSSCG00000040416	promoter	BBS1	45.6667	42.3333
X	38929458	38929514	57	15	0.120373	0.230627	-0.110255	-63.8774	CG	ENSSSCG00000012257	promoter	MAOA	1758.67	894.333
2	66029042	66029125	84	15	0.109729	0.213374	-0.103645	-66.6523	CG	ENSSSCG00000013742	promoter	NFIX	4	8.33333
13	27574715	27574911	197	57	0.091867	0.194277	-0.10241	-263.202	CG	ENSSSCG00000029268	promoter	TOPAZ1	97.6667	198.333
AEMK02000695.1	1576	1959	384	68	0.0524008	0.147812	-0.0954115	-459.853	CG	ENSSSCG00000037644	promoter		388	1177.33	0.0275868
15	33496042	33496273	232	81	0.0825381	0.173111	-0.0905727	-362.946	CG	ENSSSCG00000015747	promoter	MYOM2	0	0
5	66995354	66995520	167	45	0.0626075	0.151448	-0.0888401	-205.665	CG	ENSSSCG00000000735	promoter	TSPAN9	845.333	1487.67
AEMK02000226.1	9839	10000	162	40	0.118502	0.190137	-0.0716347	-200.805	CG	ENSSSCG00000045105	promoter
AEMK02000695.1	9367	9567	201	70	0.04069	0.0673878	-0.0266977	-338.671	CG	ENSSSCG00000036779	promoter	RNA5-8SN4	306.333	376.667
14	51719610	51719962	353	94		0.0329593	0.0452124	421.277	CG	ENSSSCG00000040717	promoter
14		51719962	353	94	0.0781717	0.0329593	0.0452124	421.277	CG	ENSSSCG00000036171	promoter
AEMK02000602.1	1880	1994	115	19	0.845211	0.781936	0.0632743	75.7329	CG	ENSSSCG00000045250	promoter
AEMK02000589.1	68491	68763	273	42	0.150454	0.0772723	0.0731816	208.652	CG	ENSSSCG00000045670	promoter
AEMK02000213.1	345791	345994	204	15	0.500038	0.418344	0.0816938	78.5635	CG	ENSSSCG00000044278	promoter
2	66215605	66215794	190	42	0.128923	0.046064	0.0828592	179.105	CG	ENSSSCG00000013735	promoter	JUNB	311	199.667
15	77995171	77995258	88	31	0.136568	0.0508867	0.0856811	133.661	CG	ENSSSCG00000015949	promoter	SLC25A12	27.6667	174.333
7	100122461	100122538	78	21	0.15432	0.0570912	0.0972286	91.2281	CG	ENSSSCG00000049596	promoter
7		100122538	78	21	0.15432	0.0570912	0.0972286	91.2281	CG	ENSSSCG00000002392	promoter	IRF2BPL	15.6667	15.6667
14	103871520	103871597	78	16	0.167025	0.0624657	0.104559	77.7436	CG	ENSSSCG00000010468	promoter	CPEB3	0	0.666667
9	45743792	45743925	134	31	0.192998	0.0712872	0.12171	141.012	CG	ENSSSCG00000023324	promoter	KMT2A	68.3333	159.333
X	113934598	113934661	64	21	0.350499	0.21947	0.131029	76.5761	CG	ENSSSCG00000022331	promoter		119	13.6667	0.00147835
X	8873568	8873715	148	30	0.300477	0.165051	0.135426	124.536	CG	ENSSSCG00000030877	promoter	FRMPD4	4	9.66667
12	52853647	52853822	176	31	0.191693	0.0561099	0.135583	156.005	CG	ENSSSCG00000036521	promoter	TNFSF13	183	78	0.00136945
17	58997581	58997740	160	35	0.301349	0.164706	0.136643	152.954	CG	ENSSSCG00000007520	promoter	GNAS	0	1.33333
X	97300576	97300749	174	50	0.225981	0.0868512	0.139129	288.99	CG	ENSSSCG00000012633	promoter	IL13RA1	568.667	506.667
X	26122965	26123080	116	41	0.30169	0.160694	0.140996	199.976	CG	ENSSSCG00000012199	promoter	NR0B1	63.6667	11.6667	0.0431926
14	51707511	51707752	242	57	0.211249	0.0689189	0.14233	362.941	CG	ENSSSCG00000049309	promoter
14		51707752	242	57	0.211249	0.0689189	0.14233	362.941	CG	ENSSSCG00000032884	promoter
1	22802352	22802420	69	17	0.251585	0.107455	0.144129	70.1652	CG	ENSSSCG00000004139	promoter	ADGRG6	4028.33	532	2.24009e-09
12	50728139	50728279	141	38	0.218354	0.0722239	0.14613	201.816	CG	ENSSSCG00000027100	promoter	MED31	745.667	1564.67
12		50728279	141	38	0.218354	0.0722239	0.14613	201.816	CG	ENSSSCG00000017890	promoter	PITPNM3	49.3333	115
12		50728279	141	38	0.218354	0.0722239	0.14613	201.816	CG	ENSSSCG00000017886	promoter	FBXO39	75.6667	125.333
X	106828910	106829053	144	31	0.251865	0.105342	0.146523	154.481	CG	ENSSSCG00000012660	promoter	SLC25A14	29.6667	10.3333
X	41579623	41579770	148	38	0.268347	0.119429	0.148917	182.959	CG	ENSSSCG00000012267	promoter	JADE3	991.333	1413.33
AEMK02000589.1	103207	103882	676	144	0.336443	0.187171	0.149271	937.498	CG	ENSSSCG00000048518	promoter		3.66667	3.66667
AEMK02000589.1		103882	676	144	0.336443	0.187171	0.149271	937.498	CG	ENSSSCG00000046732	promoter
X	46757885	46758047	163	49	0.2941	0.139953	0.154147	260.843	CG	ENSSSCG00000047400	promoter
X	110321048	110321199	152	27	0.260526	0.104327	0.156199	136.144	CG	ENSSSCG00000034896	promoter	HPRT1	4431.33	1608.33	3.6196e-05
AEMK02000694.1	317840	317940	101	21	0.432118	0.27248	0.159639	95.0949	CG	ENSSSCG00000035428	promoter		0	0.666667
4	94499840	94500140	301	45	0.248135	0.0884613	0.159674	209.667	CG	ENSSSCG00000006511	promoter	RUSC1	4.66667	2.66667
X	83032648	83032839	192	36	0.307935	0.143626	0.164308	182.057	CG	ENSSSCG00000038423	promoter	GLA	1204	1942.67
6	68683046	68683156	111	30	0.248372	0.0828988	0.165473	161.615	CG	ENSSSCG00000035774	promoter	ERRFI1	2242	1006.33	0.0303808
AEMK02000682.1	936635	936763	129	20	0.251334	0.0856078	0.165726	97.5228	CG	ENSSSCG00000040845	promoter	AGPAT2	911.333	778.333
2	1384909	1385005	97	23	0.431006	0.265139	0.165867	100.484	CG	ENSSSCG00000050649	promoter
1	7588769	7588923	155	20	0.232831	0.0667257	0.166106	96.6392	CG	ENSSSCG00000004048	promoter	TCP1	24	154	0.00361648
3	39949942	39950061	120	23	0.340511	0.174374	0.166137	102.226	CG	ENSSSCG00000008038	promoter	NHERF2	1502.33	578.333	1.39923e-17
X	8542322	8542533	212	43	0.3216	0.152595	0.169005	224.408	CG	ENSSSCG00000048531	promoter
X	125040269	125040399	131	25	0.306478	0.135763	0.170716	109.637	CG	ENSSSCG00000012825	promoter	IKBKG	46.3333	75.6667
6	61307674	61307821	148	35	0.385075	0.213934	0.171141	181.683	CG	ENSSSCG00000035785	promoter		0.666667	1.66667
6		61307821	148	35	0.385075	0.213934	0.171141	181.683	CG	ENSSSCG00000042056	promoter
6		61307821	148	35	0.385075	0.213934	0.171141	181.683	CG	ENSSSCG00000046890	promoter
13	206275704	206275817	114	25	0.297952	0.126286	0.171667	118.363	CG	ENSSSCG00000043845	promoter
X	115020546	115020663	118	25	0.334591	0.161863	0.172728	123.014	CG	ENSSSCG00000022501	promoter	SOX3	3.33333	3.33333
X	98205982	98206150	169	30	0.282771	0.109549	0.173223	173.631	CG	ENSSSCG00000012617	promoter	UPF3B	332.333	301.333
12	13656673	13656770	98	15	0.327814	0.152924	0.174889	68.7793	CG	ENSSSCG00000017272	promoter	HELZ	1197.67	1504.33
4	499169	499307	139	19	0.257889	0.0829854	0.174903	98.3038	CG	ENSSSCG00000050178	promoter
5	63300916	63301000	85	21	0.898246	0.719111	0.179134	102.162	CG	ENSSSCG00000033146	promoter	CD163	3210	1731.33
8	572375	572512	138	26	0.337512	0.158295	0.179217	137.978	CG	ENSSSCG00000037035	promoter	UVSSA	177	160
3	40183854	40183999	146	13	0.293041	0.11349	0.179551	61.7094	CG	ENSSSCG00000039024	promoter	SPSB3	279.667	682	0.00418692
11	25705717	25705786	70	15	0.411385	0.23177	0.179615	65.0363	CG	ENSSSCG00000031378	promoter	KBTBD6	458.333	3144.33	1.83836e-20
10	46819669	46819773	105	14	0.24754	0.0675949	0.179945	66.4845	CG	ENSSSCG00000011049	promoter	DCLRE1C	662.667	221.667
2	137597700	137597752	53	15	0.834966	0.655017	0.179949	72.0447	CG	ENSSSCG00000014307	promoter	MACROH2A1	47	124.667
12	21980851	21980961	111	17	0.251172	0.066072	0.1851	85.7492	CG	ENSSSCG00000017472	promoter	IGFBP4	11471	17103
X	110617354	110617456	103	21	0.328455	0.143209	0.185246	110.907	CG	ENSSSCG00000030908	promoter	PABIR3	0.333333	0.333333
6	1474455	1474526	72	18	0.329307	0.143644	0.185662	81.8539	CG	ENSSSCG00000020678	promoter	BANP	171	89.6667	0.0340059
6	63378279	63378465	187	39	0.281607	0.0921296	0.189477	229.434	CG	ENSSSCG00000022204	promoter	AGRN	0	8
3	1666712	1666808	97	23	0.643261	0.452756	0.190505	102.331	CG	ENSSSCG00000039023	promoter		1.66667	0.333333
16	79885437	79885554	118	18	0.893889	0.700568	0.193321	85.1194	CG	ENSSSCG00000048425	promoter
5	3422717	3422802	86	21	0.920407	0.726834	0.193573	105.747	CG	ENSSSCG00000042568	promoter		32	15	0.0447614
AEMK02000682.1	1547709	1547887	179	24	0.326887	0.132495	0.194391	113.761	CG	ENSSSCG00000049640	promoter		14	11
5	93254008	93254107	100	15	0.620875	0.424489	0.196386	66.187	CG	ENSSSCG00000041180	promoter		3	4.66667
12	52699095	52699277	183	30	0.837804	0.64004	0.197764	131.119	CG	ENSSSCG00000017945	promoter	TMEM95	2.33333	0.333333
15	136369061	136369205	145	26	0.357929	0.158961	0.198969	139.309	CG	ENSSSCG00000016322	promoter	ACKR3	89.6667	128
3	17922909	17923022	114	25	0.884798	0.683953	0.200845	124.974	CG	ENSSSCG00000007800	promoter	SEPTIN1	108.667	23.3333	0.00238948
X	123296253	123296332	80	20	0.384565	0.183049	0.201516	90.1175	CG	ENSSSCG00000012754	promoter	GABRE	0.666667	1.66667
3	40173200	40173364	165	36	0.622796	0.420821	0.201975	172.967	CG	ENSSSCG00000008013	promoter	IGFALS	1862.67	447.667	0.000280447
3	40758086	40758267	182	28	0.815088	0.611964	0.203125	133.833	CG	ENSSSCG00000033234	promoter	SSTR5	1	0
15	48135331	48135478	148	15	0.434155	0.229318	0.204837	65.7782	CG	ENSSSCG00000015820	promoter	NSD3	478	396.333
11	75599447	75599644	198	18	0.29344	0.0877184	0.205722	92.5168	CG	ENSSSCG00000009542	promoter	TNFSF13B	251.667	90.6667	0.00078723
AEMK02000682.1	1094543	1094644	102	15	0.349594	0.14278	0.206815	71.2642	CG	ENSSSCG00000040845	promoter	AGPAT2	911.333	778.333
5	30526382	30526606	225	16	0.275892	0.0671347	0.208757	82.0821	CG	ENSSSCG00000000475	promoter	IRAK3	1306	1931.67
AEMK02000479.1	30175	30331	157	17	0.632564	0.423243	0.20932	74.8366	CG	ENSSSCG00000003282	promoter	LILRB5	63.3333	19	0.0350858
AEMK02000479.1		30331	157	17	0.632564	0.423243	0.20932	74.8366	CG	ENSSSCG00000046042	promoter
6	8457192	8457332	141	18	0.717794	0.50753	0.210264	81.5046	CG	ENSSSCG00000043409	promoter
6	29509164	29509218	55	14	0.907901	0.696067	0.211834	64.0631	CG	ENSSSCG00000034192	promoter		4	4
5	10290431	10290531	101	19	0.3547	0.142373	0.212327	95.728	CG	ENSSSCG00000025260	promoter	CARD10	1.33333	11
11	55696150	55696326	177	23	0.472162	0.259426	0.212735	116.14	CG	ENSSSCG00000042996	promoter		213	17.3333	1.38719e-22
9	139272448	139272549	102	20	0.877794	0.661956	0.215838	104.946	CG	ENSSSCG00000050036	promoter
6	54864582	54864783	202	32	0.364387	0.148427	0.21596	171.84	CG	ENSSSCG00000003196	promoter	PTOV1	62	31.6667
7	53471687	53471784	98	16	0.38443	0.168276	0.216154	77.684	CG	ENSSSCG00000001818	promoter	FES	312.667	223.333
15	121505899	121505981	83	20	0.522192	0.30546	0.216732	91.2217	CG	ENSSSCG00000023935	promoter	GMPPA	864.333	1040.67
2	5112872	5112978	107	21	0.697866	0.480909	0.216958	104.258	CG	ENSSSCG00000012911	promoter	CARNS1	0	31	2.21639e-08
13	99668701	99668773	73	17	0.612473	0.392482	0.219991	75.6593	CG	ENSSSCG00000051160	promoter
X	124486271	124486381	111	19	0.712991	0.491263	0.221728	88.3018	CG	ENSSSCG00000012772	promoter	BCAP31	3803.33	4016
9	133311532	133311620	89	20	0.499682	0.277436	0.222245	98.7351	CG	ENSSSCG00000015618	promoter	LAMB3	469.333	192.667	0.00217148
12	60210745	60210829	85	21	0.405301	0.182837	0.222463	100.869	CG	ENSSSCG00000040457	promoter	EPN2	164	194.667
AEMK02000682.1	947569	947809	241	28	0.391341	0.16845	0.222891	135.748	CG	ENSSSCG00000005838	promoter	TRAF2	638	509.333
2	44249840	44250027	188	18	0.344544	0.119243	0.225301	101.237	CG	ENSSSCG00000013387	promoter	CALCB	0.666667	16.3333	0.0121738
X	43156609	43156740	132	28	0.463516	0.238111	0.225406	135.882	CG	ENSSSCG00000012290	promoter	WDR45	0	57.6667	0.0140968
1	272812378	272812515	138	18	0.372447	0.144511	0.227936	91.2913	CG	ENSSSCG00000005738	promoter	RALGDS	36.5	87
7	23699739	23699868	130	18	0.798213	0.568311	0.229902	89.1679	CG	ENSSSCG00000001404	promoter
2	1260377	1260493	117	19	0.858368	0.628187	0.230181	95.025	CG	ENSSSCG00000031487	promoter	LSP1	38.6667	12.6667
6	59572451	59572620	170	28	0.856479	0.625434	0.231045	154.732	CG	ENSSSCG00000051380	promoter		135	37.6667	1.00901e-05
6		59572620	170	28	0.856479	0.625434	0.231045	154.732	CG	ENSSSCG00000035344	promoter	UBE2S	295.667	590.667
6	63857939	63858052	114	16	0.849483	0.615806	0.233677	85.1989	CG	ENSSSCG00000038967	promoter	NADK	2646.33	2364
1	1941652	1941874	223	19	0.408462	0.174594	0.233868	95.1509	CG	ENSSSCG00000027404	promoter	UNC93A	404	65.6667	1.78756e-05
2	1687093	1687208	116	16	0.565266	0.331255	0.234012	74.2906	CG	ENSSSCG00000039556	promoter	KCNQ1	877	153.333	8.25124e-08
4	498403	498658	256	40	0.454441	0.21859	0.23585	219.935	CG	ENSSSCG00000050178	promoter
17	58917748	58917878	131	21	0.683648	0.445884	0.237764	103.435	CG	ENSSSCG00000051682	promoter		1.33333	0
1	270531148	270531268	121	23	0.389714	0.151687	0.238027	108.764	CG	ENSSSCG00000005701	promoter	ASS1	19142	27661.7
8	364654	364770	117	15	0.434262	0.195491	0.23877	77.0963	CG	ENSSSCG00000036512	promoter	FGFRL1	66.6667	9.33333
1	272981598	272981713	116	15	0.757471	0.518315	0.239156	69.1385	CG	ENSSSCG00000040710	promoter	SURF4	2188.33	2908.67
2	151407014	151407132	119	15	0.732186	0.492879	0.239308	63.4241	CG	ENSSSCG00000033262	promoter	CD74	55.3333	11
2	5217463	5217561	99	20	0.3277	0.0876366	0.240064	109.468	CG	ENSSSCG00000012918	promoter	GRK2	311	205
12	60653067	60653285	219	27	0.440164	0.199222	0.240942	148.023	CG	ENSSSCG00000037557	promoter	DRC3	21.3333	5.66667	0.0203783
7	100126707	100126844	138	16	0.411773	0.169715	0.242058	73.416	CG	ENSSSCG00000031745	promoter		0	0.666667
4	130643177	130643361	185	24	0.74497	0.502856	0.242114	131.38	CG	ENSSSCG00000025691	promoter	BCL10	1	2
1	168278381	168278473	93	13	0.759438	0.516226	0.243212	61.7036	CG	ENSSSCG00000050602	promoter
12	3211703	3211966	264	26	0.389402	0.146159	0.243244	135.164	CG	ENSSSCG00000036383	promoter	LGALS3BP	622.333	303.667
13	202129775	202129902	128	18	0.603794	0.359207	0.244587	84.3347	CG	ENSSSCG00000022318	promoter	ERG	0	4
4	495831	496108	278	55	0.3335	0.0883312	0.245169	415.199	CG	ENSSSCG00000050178	promoter
13	196981899	196982059	161	21	0.705631	0.460336	0.245295	100.251	CG	ENSSSCG00000043026	promoter
1	273741734	273742052	319	59	0.713577	0.467575	0.246002	298.143	CG	ENSSSCG00000038220	promoter	RXRA	202.333	133
12	837026	837277	252	43	0.511867	0.2651	0.246767	248.686	CG	ENSSSCG00000029553	promoter	CCDC57	128.667	70
11	1847820	1847940	121	13	0.850914	0.604138	0.246776	62.7	CG	ENSSSCG00000044808	promoter		0	0.666667
4	98165120	98165313	194	33	0.78056	0.53294	0.24762	184.453	CG	ENSSSCG00000006636	promoter	GABPB2	255.667	263.667
7	74951645	74951783	139	24	0.438483	0.190487	0.247996	124.18	CG	ENSSSCG00000001988	promoter	ADCY4	7	5.33333
6	27851387	27851551	165	19	0.537697	0.289478	0.248219	96.2369	CG	ENSSSCG00000031199	promoter		12.3333	10.6667
6		27851551	165	19	0.537697	0.289478	0.248219	96.2369	CG	ENSSSCG00000002790	promoter	TMEM208	1413.33	1366
2	151148300	151148450	151	23	0.513065	0.264408	0.248657	115.079	CG	ENSSSCG00000014441	promoter	CSF1R	0	1
12	47935560	47935702	143	16	0.420126	0.171111	0.249015	86.6983	CG	ENSSSCG00000038745	promoter	SERPINF2	6760.33	4935.67
AEMK02000452.1	2359594	2359742	149	20	0.548761	0.299695	0.249067	96.5303	CG	ENSSSCG00000042591	promoter
8	2675857	2675991	135	23	0.582618	0.333327	0.249291	117.048	CG	ENSSSCG00000046474	promoter
12	52853125	52853224	100	15	0.384994	0.135435	0.24956	69.65	CG	ENSSSCG00000036521	promoter	TNFSF13	183	78	0.00136945
2	9535135	9535439	305	67	0.367547	0.117927	0.24962	419.126	CG	ENSSSCG00000014540	promoter		28627	22434.3
5	3436908	3437432	525	55	0.306511	0.0560399	0.250471	357.432	CG	ENSSSCG00000035352	promoter
2	995326	995421	96	12	0.752314	0.501462	0.250851	60.8764	CG	ENSSSCG00000037847	promoter	MOB2	0	32.6667	8.46532e-05
1	273769042	273769190	149	14	0.458152	0.207008	0.251144	69.6904	CG	ENSSSCG00000038220	promoter	RXRA	202.333	133
14	87904563	87904714	152	31	0.676288	0.425068	0.25122	167.848	CG	ENSSSCG00000026850	promoter	SNCG	163	300
6	63554212	63554444	233	25	0.59697	0.344577	0.252393	115.262	CG	ENSSSCG00000003333	promoter	C1QTNF12	0.666667	5.66667	0.0335572
6	72506986	72507099	114	17	0.753903	0.501498	0.252405	82.1303	CG	ENSSSCG00000041182	promoter	SNORA59A	1.33333	2.33333
6	93540179	93540272	94	13	0.534072	0.281551	0.252521	62.9575	CG	ENSSSCG00000037815	promoter	ZC3H12A	164.667	166.667
9	136376560	136376695	136	13	0.550984	0.297735	0.253249	61.1909	CG	ENSSSCG00000038345	promoter	IKZF1	2.66667	8.33333
5	3438062	3438494	433	32	0.36967	0.116376	0.253295	174.453	CG	ENSSSCG00000035352	promoter
X	124725113	124725258	146	25	0.411464	0.157846	0.253618	143.535	CG	ENSSSCG00000012795	promoter	IRAK1	180.333	260
X		124725258	146	25	0.411464	0.157846	0.253618	143.535	CG	ENSSSCG00000047645	promoter
X	125036396	125036526	131	22	0.543303	0.289271	0.254032	119.375	CG	ENSSSCG00000012825	promoter	IKBKG	46.3333	75.6667
12	4535225	4535475	251	23	0.500798	0.246443	0.254355	113.593	CG	ENSSSCG00000033293	promoter		0	1.33333
8	2013208	2013307	100	13	0.641198	0.386665	0.254532	65.8574	CG	ENSSSCG00000008698	promoter	RGS12	0	1
2	15388868	15388944	77	14	0.740106	0.484982	0.255124	65.5689	CG	ENSSSCG00000013245	promoter	ARFGAP2	113.667	45
AEMK02000156.1	47726	47950	225	20	0.386747	0.131548	0.255199	114.063	CG	ENSSSCG00000037720	promoter	LCMT1	2.33333	0
2	150803269	150803441	173	21	0.541501	0.286025	0.255476	103.871	CG	ENSSSCG00000046744	promoter		1.66667	15	0.0240631
6	65113147	65113216	70	12	0.820608	0.562462	0.258146	61.4947	CG	ENSSSCG00000019934	promoter		0	0.666667
9	134956492	134956615	124	23	0.759469	0.501124	0.258345	115.603	CG	ENSSSCG00000042678	promoter
3	140842	140940	99	16	0.569033	0.310408	0.258625	81.6385	CG	ENSSSCG00000037652	promoter		0	0
X	125026359	125026473	115	13	0.715901	0.457049	0.258852	65.7624	CG	ENSSSCG00000028934	promoter	FAM3A	134	196
3	16669748	16669885	138	25	0.726398	0.467308	0.25909	131.067	CG	ENSSSCG00000007739	promoter	GUSB	639.667	159.667	0.00264711
17	61552417	61552610	194	26	0.479061	0.219898	0.259162	141.404	CG	ENSSSCG00000026052	promoter	LSM14B	564.667	613.667
17		61552610	194	26	0.479061	0.219898	0.259162	141.404	CG	ENSSSCG00000043852	promoter
6	14943918	14944072	155	20	0.567446	0.307639	0.259807	97.3076	CG	ENSSSCG00000002746	promoter	DHODH	736	294	0.0265345
1	854547	854657	111	19	0.56643	0.305854	0.260576	88.4921	CG	ENSSSCG00000004012	promoter	THBS2	4.33333	160.333	9.08905e-05
AEMK02000682.1	893402	893552	151	17	0.41097	0.149888	0.261082	88.9857	CG	ENSSSCG00000040080	promoter
15	137674160	137674331	172	17	0.846176	0.584365	0.261812	86.9255	CG	ENSSSCG00000016335	promoter	ESPNL	65	13
3	40357168	40357360	193	22	0.751956	0.490065	0.261891	110.38	CG	ENSSSCG00000008021	promoter	TMEM204	297	308
2	150821358	150821519	162	18	0.616933	0.354845	0.262088	82.0436	CG	ENSSSCG00000014437	promoter	PPARGC1B	13.6667	6.33333
3	39825450	39825756	307	21	0.793175	0.530868	0.262307	107.235	CG	ENSSSCG00000008043	promoter	TRAF7	978.667	983.333
6	79915670	79915818	149	19	0.755284	0.492842	0.262442	99.9775	CG	ENSSSCG00000003514	promoter	HSPG2	1	0
15	134623185	134623305	121	16	0.517998	0.254694	0.263304	87.4686	CG	ENSSSCG00000034293	promoter	ARL4C	101.333	43.6667	4.87576e-06
17	60087054	60087285	232	25	0.454163	0.190408	0.263755	131.279	CG	ENSSSCG00000045544	promoter
13	196800799	196800932	134	13	0.864919	0.601156	0.263763	62.6729	CG	ENSSSCG00000036556	promoter	IFNAR2	36.6667	45
16	53697418	53697509	92	18	0.64904	0.384586	0.264454	98.3999	CG	ENSSSCG00000045074	promoter		7	0	0.00093202
1	272011072	272011163	92	16	0.542554	0.276907	0.265647	87.1488	CG	ENSSSCG00000005723	promoter	NTNG2	3.33333	8
3	499487	499688	202	28	0.537577	0.271841	0.265736	168.314	CG	ENSSSCG00000007544	promoter	SUN1	705.333	182
14	49150556	49150671	116	18	0.918577	0.652163	0.266414	105.29	CG	ENSSSCG00000010048	promoter
14	140633939	140634333	395	36	0.501681	0.235145	0.266536	199.31	CG	ENSSSCG00000023681	promoter	PWWP2B	31	18.3333
12	61297873	61298015	143	14	0.518062	0.248378	0.269684	64.1524	CG	ENSSSCG00000035671	promoter	USP22	1885.67	2638
2	74008001	74008226	226	35	0.473198	0.203455	0.269743	208.066	CG	ENSSSCG00000024771	promoter	TICAM1	245.333	365.667
10	68536526	68536773	248	25	0.866316	0.595808	0.270508	137.242	CG	ENSSSCG00000029602	promoter	WDR37	7.66667	0
AEMK02000452.1	1805697	1805860	164	17	0.504758	0.234089	0.270669	100.39	CG	ENSSSCG00000036612	promoter	TNFAIP2
1	7459823	7459967	145	20	0.403291	0.13255	0.270742	120.028	CG	ENSSSCG00000004044	promoter	IGF2R	1079.33	1767.33
1	273711566	273711694	129	14	0.53097	0.260184	0.270786	66.603	CG	ENSSSCG00000038220	promoter	RXRA	202.333	133
AEMK02000682.1	1109619	1109878	260	26	0.537579	0.266704	0.270875	131.356	CG	ENSSSCG00000018210	promoter	MIR126	1.33333	1.33333
6	3487788	3487969	182	24	0.533138	0.260571	0.272567	136.885	CG	ENSSSCG00000042639	promoter		6.66667	10.6667
14	81764979	81765052	74	13	0.517679	0.245003	0.272676	61.8937	CG	ENSSSCG00000033074	promoter	ZCCHC24	2969	3458
1	273622474	273622630	157	24	0.486114	0.212403	0.273712	152.124	CG	ENSSSCG00000050723	promoter		0	3
8	2088057	2088287	231	37	0.517289	0.243408	0.27388	230.677	CG	ENSSSCG00000008702	promoter		1	0
15	45933714	45933842	129	14	0.357152	0.0827642	0.274388	73.6619	CG	ENSSSCG00000015784	promoter	ACSL1	21873.3	6461.33
1	273623292	273623384	93	13	0.682791	0.408209	0.274583	64.9033	CG	ENSSSCG00000050723	promoter		0	3
13	205153530	205153645	116	12	0.447187	0.172221	0.274966	64.1564	CG	ENSSSCG00000012083	promoter	RIPK4	111	110.333
10	65604107	65604259	153	13	0.472128	0.196742	0.275386	66.2337	CG	ENSSSCG00000011147	promoter		4551.33	64.6667	4.74826e-15
2	5218280	5218466	187	34	0.743733	0.467997	0.275736	231.774	CG	ENSSSCG00000012918	promoter	GRK2	311	205
12	1119879	1120115	237	24	0.482901	0.206377	0.276524	129.572	CG	ENSSSCG00000039148	promoter	P4HB	22407.7	31959.3
13	207939806	207940052	247	29	0.742499	0.46543	0.277069	152.872	CG	ENSSSCG00000038089	promoter	COL18A1	623.667	393.667
11	77471211	77471402	192	18	0.879158	0.602045	0.277113	107.456	CG	ENSSSCG00000009551	promoter	ARHGEF7	13.6667	5.66667
9	7636975	7637159	185	24	0.609759	0.331111	0.278647	131.858	CG	ENSSSCG00000048593	promoter
1	131076525	131076661	137	16	0.539709	0.26079	0.278919	80.1247	CG	ENSSSCG00000004781	promoter	PAK6	0	0.666667
5	3437595	3437794	200	13	0.351246	0.0720174	0.279229	70.9399	CG	ENSSSCG00000035352	promoter
7	88794444	88794578	135	18	0.835	0.555103	0.279897	102.191	CG	ENSSSCG00000002276	promoter	PLEKHG3	21.3333	52
7	115871104	115871274	171	17	0.764542	0.484617	0.279925	100.175	CG	ENSSSCG00000002486	promoter	SERPINA3	15884	12029.7
1	20506635	20506802	168	29	0.768714	0.487944	0.28077	171.264	CG	ENSSSCG00000051757	promoter
6	3437726	3438056	331	38	0.489171	0.20788	0.281291	220.462	CG	ENSSSCG00000040155	promoter		1.66667	0
2	15336758	15337106	349	25	0.510461	0.228907	0.281553	126.716	CG	ENSSSCG00000013241	promoter	NR1H3	353.667	580.333
2	137408205	137408453	249	31	0.394375	0.112375	0.282	202.227	CG	ENSSSCG00000049084	promoter		15.6667	5.33333
2	77492423	77492636	214	20	0.840634	0.558444	0.282189	114.718	CG	ENSSSCG00000028716	promoter		1.66667	2.33333
2		77492636	214	20	0.840634	0.558444	0.282189	114.718	CG	ENSSSCG00000013416	promoter	MED16	0	0
2	142323556	142323680	125	21	0.755275	0.472765	0.28251	108.717	CG	ENSSSCG00000014366	promoter	APBB3	838.333	1046.67
5	89480492	89480615	124	22	0.498625	0.214935	0.28369	116.405	CG	ENSSSCG00000000910	promoter	CRADD	104	8.66667
9	39873172	39873301	130	18	0.598607	0.314905	0.283702	106.141	CG	ENSSSCG00000015037	promoter	IL18	108.667	32.3333	0.00115315
2	3145968	3146167	200	28	0.730653	0.44644	0.284213	183.6	CG	ENSSSCG00000037451	promoter	PPFIA1	1	125.667	0.000141957
8	818932	819093	162	23	0.423648	0.138832	0.284816	146.968	CG	ENSSSCG00000008678	promoter	TMEM129	85	92.3333
3	10993774	10993878	105	19	0.683681	0.398587	0.285095	88.9641	CG	ENSSSCG00000007772	promoter	STX1A	0	3
9	74475533	74475712	180	26	0.58843	0.303199	0.28523	161.07	CG	ENSSSCG00000015328	promoter	SGCE	1.33333	5
17	5191066	5191200	135	14	0.616655	0.330846	0.285809	64.8031	CG	ENSSSCG00000006987	promoter	SLC7A2	1535.33	1562.67
13	202466110	202466769	660	50	0.561433	0.273478	0.287954	280.253	CG	ENSSSCG00000038948	promoter	ETS2	945.667	1142
3	39939323	39939462	140	17	0.836386	0.547432	0.288954	97.8252	CG	ENSSSCG00000008040	promoter	TSC2	65.6667	144.667
AEMK02000682.1	1855447	1855573	127	17	0.745052	0.455436	0.289616	91.7368	CG	ENSSSCG00000039855	promoter	LCN9	0	1.33333
11	9619848	9619928	81	17	0.57627	0.286525	0.289746	87.8134	CG	ENSSSCG00000009348	promoter	STARD13	962.667	805.667
13	116260532	116260692	161	20	0.76785	0.477726	0.290124	120.656	CG	ENSSSCG00000042021	promoter
AEMK02000452.1	3501008	3501242	235	31	0.51554	0.225162	0.290378	212.191	CG	ENSSSCG00000038713	promoter	CRIP2	22	0
18	6363626	6363946	321	26	0.720381	0.429648	0.290733	130.295	CG	ENSSSCG00000039407	promoter	GIMAP5	179.667	47.6667	2.33971e-05
1	393745	393908	164	22	0.470201	0.179455	0.290746	134.296	CG	ENSSSCG00000046031	promoter
AEMK02000452.1	3175886	3176151	266	28	0.495763	0.204789	0.290974	171.304	CG	ENSSSCG00000035669	promoter	AHNAK2	40.6667	58.6667
3	41096737	41096829	93	14	0.684189	0.392901	0.291288	68.3678	CG	ENSSSCG00000008008	promoter	STUB1	1381.67	1222
12	3393007	3393200	194	20	0.535856	0.243804	0.292051	105.434	CG	ENSSSCG00000017167	promoter	CYTH1	5.33333	3.33333
1	272982343	272982469	127	16	0.566301	0.274001	0.2923	89.2632	CG	ENSSSCG00000040710	promoter	SURF4	2188.33	2908.67
6	85648490	85648585	96	13	0.522293	0.229749	0.292544	68.3645	CG	ENSSSCG00000024742	promoter		6	10.3333
5	10895655	10895812	158	22	0.69246	0.398914	0.293545	125.385	CG	ENSSSCG00000000137	promoter	NCF4	0	0
1	180706285	180706389	105	13	0.611066	0.316166	0.2949	73.8546	CG	ENSSSCG00000005024	promoter	PYGL	191.333	203.667
6	326543	326644	102	13	0.607504	0.311599	0.295905	67.4689	CG	ENSSSCG00000029339	promoter	SPATA2L	63	40.6667
11	78522854	78523037	184	19	0.615247	0.318726	0.296521	118.718	CG	ENSSSCG00000009558	promoter	F10	7970.33	4950.67
6	159325957	159326143	187	16	0.483003	0.185817	0.297186	81.3672	CG	ENSSSCG00000003854	promoter	ECHDC2	1554.67	1035
1	127815128	127815222	95	12	0.583974	0.286716	0.297258	65.7132	CG	ENSSSCG00000004700	promoter	PDIA3	10099.7	20940.7
12	1421369	1421490	122	18	0.825269	0.527964	0.297305	105.684	CG	ENSSSCG00000048652	promoter
5	10751543	10751655	113	12	0.64003	0.342221	0.297809	65.0184	CG	ENSSSCG00000038190	promoter	MPST	398	224.333
5		10751655	113	12	0.64003	0.342221	0.297809	65.0184	CG	ENSSSCG00000031790	promoter		1	1
12	27207806	27207981	176	13	0.703677	0.405735	0.297943	70.2965	CG	ENSSSCG00000036558	promoter		0	0
2	141503343	141503499	157	14	0.722286	0.424039	0.298247	74.4273	CG	ENSSSCG00000037898	promoter	CXXC5	430	1169.67	0.000415989
7	97173633	97173760	128	18	0.467912	0.168536	0.299376	106.804	CG	ENSSSCG00000002351	promoter	PTGR2	2579.33	2924
6	4643055	4643202	148	18	0.817432	0.517682	0.29975	96.4918	CG	ENSSSCG00000038048	promoter		9.33333	7.66667
3	97580146	97580336	191	32	0.640336	0.340017	0.300319	208.832	CG	ENSSSCG00000038660	promoter	HAAO	10456.3	2995	0.00485266
12	52854105	52854440	336	30	0.436107	0.135542	0.300565	183.963	CG	ENSSSCG00000036521	promoter	TNFSF13	183	78	0.00136945
2	142350190	142350291	102	14	0.584897	0.281931	0.302966	69.1014	CG	ENSSSCG00000014369	promoter	CD14	5033	7941.67
2		142350291	102	14	0.584897	0.281931	0.302966	69.1014	CG	ENSSSCG00000014370	promoter	TMCO6	148	354.333	0.00171416
AEMK02000682.1	441669	442232	564	71	0.512975	0.209178	0.303798	454.052	CG	ENSSSCG00000033694	promoter
1	22087707	22087874	168	12	0.664522	0.360472	0.304051	63.5552	CG	ENSSSCG00000047221	promoter		3.33333	1.33333
16	79252271	79252434	164	38	0.760748	0.456619	0.304129	281.584	CG	ENSSSCG00000051050	promoter
16		79252434	164	38	0.760748	0.456619	0.304129	281.584	CG	ENSSSCG00000047108	promoter
15	111956743	111956914	172	26	0.692417	0.388233	0.304184	151.829	CG	ENSSSCG00000038814	promoter
5	10096015	10096168	154	13	0.548206	0.243482	0.304724	72.3677	CG	ENSSSCG00000020777	promoter	TRIOBP	159.333	579.333	1.18296e-16
4	94769010	94769181	172	12	0.840447	0.53547	0.304977	64.0381	CG	ENSSSCG00000035071	promoter	DCST1	34	1.33333	2.93189e-07
12	1094580	1094835	256	33	0.806706	0.498112	0.308593	219.808	CG	ENSSSCG00000035837	promoter	NPB	1	5.33333
4	497985	498206	222	41	0.570724	0.26203	0.308694	282.35	CG	ENSSSCG00000050178	promoter
5	92983805	92984028	224	22	0.725863	0.417033	0.30883	111.168	CG	ENSSSCG00000027898	promoter	ATP2B1	0	6.33333
1	273742699	273742768	70	13	0.751152	0.441934	0.309218	64.9589	CG	ENSSSCG00000038220	promoter	RXRA	202.333	133
2	5096672	5096804	133	13	0.863754	0.55411	0.309643	77.6144	CG	ENSSSCG00000012910	promoter	RPS6KB2	56.6667	76.3333
13	29475961	29476617	657	23	0.811389	0.50137	0.310018	126.613	CG	ENSSSCG00000036227	promoter		4959	391	1.14847e-05
5	22731185	22731342	158	18	0.603868	0.293776	0.310091	94.7867	CG	ENSSSCG00000000442	promoter	INHBE	17.6667	10
5		22731342	158	18	0.603868	0.293776	0.310091	94.7867	CG	ENSSSCG00000000443	promoter	GLI1	931.667	1002.67
6	14978557	14978710	154	13	0.559281	0.249052	0.310228	76.7957	CG	ENSSSCG00000002749	promoter	HP	46594.7	29548.7
7	24066551	24066766	216	23	0.756028	0.444731	0.311297	137.29	CG	ENSSSCG00000001427	promoter	C4A	39311.7	9015.67	4.22257e-13
11	78754683	78754916	234	30	0.606086	0.293758	0.312329	205.502	CG	ENSSSCG00000009560	promoter	TFDP1	340.333	273
1	191195259	191195561	303	14	0.443055	0.13069	0.312366	73.9995	CG	ENSSSCG00000024867	promoter	ISG20	21	14
14	133751800	133751970	171	16	0.67308	0.360361	0.312719	84.5552	CG	ENSSSCG00000048831	promoter		0.666667	0
12	11824870	11825039	170	14	0.584672	0.271505	0.313167	78.3495	CG	ENSSSCG00000034083	promoter
6	1506205	1506725	521	73	0.522985	0.2097	0.313286	526.015	CG	ENSSSCG00000035629	promoter	CA5A	39.3333	5
2	1383071	1383255	185	26	0.533724	0.220114	0.31361	171.798	CG	ENSSSCG00000050649	promoter
6	49063790	49064143	354	38	0.694108	0.380095	0.314013	228.626	CG	ENSSSCG00000002993	promoter	CYP2A13	112190	24.6667	8.18007e-127
13	207258296	207258642	347	31	0.737028	0.422835	0.314193	179.803	CG	ENSSSCG00000028812	promoter		1	1
6	49389745	49389854	110	14	0.726178	0.411083	0.315095	72.6131	CG	ENSSSCG00000028794	promoter	BCKDHA	685.333	775.333
12	21924151	21924277	127	16	0.552219	0.236873	0.315346	78.9647	CG	ENSSSCG00000017470	promoter	TNS4	1	0
6	93542668	93542888	221	18	0.75099	0.435412	0.315578	100.277	CG	ENSSSCG00000049192	promoter		49	24.6667	0.00258729
1	272805663	272805791	129	12	0.506402	0.190672	0.31573	65.7407	CG	ENSSSCG00000035904	promoter	RPL7A	24008.7	57292.7	1.54027e-11
15	104165842	104165950	109	12	0.828429	0.512223	0.316206	66.8006	CG	ENSSSCG00000029606	promoter	AOX1	33668.7	88.6667	0.000552388
AEMK02000452.1	2360829	2361435	607	73	0.760665	0.442866	0.317799	476.466	CG	ENSSSCG00000042591	promoter
7	121711788	121712008	221	23	0.757314	0.437469	0.319845	137.596	CG	ENSSSCG00000002573	promoter	RTL1	0	5.33333
AEMK02000452.1	2360431	2360561	131	14	0.77119	0.451227	0.319963	82.4919	CG	ENSSSCG00000042591	promoter
5	21749560	21750074	515	46	0.511395	0.190254	0.32114	298.951	CG	ENSSSCG00000000393	promoter	PAN2	265.667	113	0.0346776
5		21750074	515	46	0.511395	0.190254	0.32114	298.951	CG	ENSSSCG00000000396	promoter	STAT2	31713.3	12101.3	1.46712e-07
13	207948225	207948983	759	81	0.487199	0.165553	0.321646	602.514	CG	ENSSSCG00000038089	promoter	COL18A1	623.667	393.667
AEMK02000682.1	914664	914969	306	35	0.751541	0.429303	0.322239	227.127	CG	ENSSSCG00000005839	promoter	FBXW5	1205.67	1284
5	10999947	11000101	155	14	0.733125	0.410702	0.322423	77.4409	CG	ENSSSCG00000000139	promoter	IFT27	0.333333	1.33333
18	49055614	49056051	438	24	0.669898	0.34727	0.322628	128.784	CG	ENSSSCG00000016725	promoter	TNS3	73	60.3333
12	20025697	20025821	125	18	0.574889	0.252235	0.322653	101.659	CG	ENSSSCG00000037487	promoter	AOC3	2679.33	426.667
1	2176255	2176445	191	19	0.691511	0.368664	0.322848	95.6439	CG	ENSSSCG00000048164	promoter
2	138121317	138121460	144	12	0.792013	0.468717	0.323296	61.1181	CG	ENSSSCG00000014315	promoter	LECT2	16042.7	14063
7	99161910	99162294	385	26	0.523533	0.199805	0.323727	183.838	CG	ENSSSCG00000002385	promoter	TGFB3	43.6667	134
6	1506850	1507693	844	68	0.531345	0.207373	0.323972	391.663	CG	ENSSSCG00000035629	promoter	CA5A	39.3333	5
AEMK02000682.1	1545728	1545961	234	33	0.509231	0.184854	0.324377	220.93	CG	ENSSSCG00000049640	promoter		14	11
AEMK02000682.1		1545961	234	33	0.509231	0.184854	0.324377	220.93	CG	ENSSSCG00000044955	promoter		4	6.66667
9	6219500	6219633	134	21	0.445245	0.120506	0.32474	130.386	CG	ENSSSCG00000014792	promoter	STIM1	0	0.333333
17	19442672	19442823	152	13	0.559622	0.233754	0.325868	71.7059	CG	ENSSSCG00000042292	promoter
1	273528123	273528290	168	26	0.704689	0.378682	0.326007	152.915	CG	ENSSSCG00000005749	promoter	BRD3	496	832.333
5	21750401	21750620	220	20	0.574989	0.248868	0.326121	118.235	CG	ENSSSCG00000000393	promoter	PAN2	265.667	113	0.0346776
5		21750620	220	20	0.574989	0.248868	0.326121	118.235	CG	ENSSSCG00000000396	promoter	STAT2	31713.3	12101.3	1.46712e-07
9	214846	214960	115	14	0.706596	0.380136	0.32646	86.0298	CG	ENSSSCG00000042439	promoter
6	167710068	167710240	173	15	0.599466	0.272431	0.327035	84.7888	CG	ENSSSCG00000035849	promoter	PTPRF	79	4
12	20005956	20006106	151	15	0.586901	0.259817	0.327084	80.6375	CG	ENSSSCG00000017383	promoter	AOC3	0	0
1	273295333	273295545	213	40	0.508584	0.181282	0.327302	289.063	CG	ENSSSCG00000005740	promoter	SARDH	818.667	628.333
18	23530455	23530601	147	12	0.546188	0.218334	0.327854	69.4748	CG	ENSSSCG00000016600	promoter	TMEM229A	19.3333	6.33333
3	37694402	37694585	184	15	0.688037	0.359771	0.328266	89.9294	CG	ENSSSCG00000035999	promoter	NUDT16L1	95.3333	50.3333
13	207277301	207277715	415	67	0.654776	0.325846	0.32893	562.867	CG	ENSSSCG00000048923	promoter
6	153211409	153211680	272	19	0.522795	0.192994	0.329801	98.8653	CG	ENSSSCG00000049208	promoter
3	636517	636734	218	24	0.681102	0.351266	0.329836	145.611	CG	ENSSSCG00000038964	promoter	COX19	237.667	350.333
6	81914472	81914547	76	13	0.491876	0.161967	0.329909	69.6327	CG	ENSSSCG00000032860	promoter	IFNLR1	552.333	393.667
2	15336347	15336498	152	14	0.581234	0.250681	0.330553	89.761	CG	ENSSSCG00000013241	promoter	NR1H3	353.667	580.333
5	7145053	7145172	120	16	0.483757	0.152896	0.33086	107.378	CG	ENSSSCG00000035152	promoter	TEF	1721.33	560	0.00692398
7	35312544	35312714	171	15	0.821368	0.490371	0.330997	82.6796	CG	ENSSSCG00000001596	promoter	MOCS1	445	84.6667	5.25015e-10
1	7365035	7365508	474	69	0.550009	0.218026	0.331984	560.722	CG	ENSSSCG00000004041	promoter	SLC22A1	643.667	382
6	128777118	128777287	170	14	0.5961	0.263781	0.332319	82.0033	CG	ENSSSCG00000003755	promoter	MCOLN2	66	295	0.0480982
6	48056305	48056580	276	17	0.607719	0.274569	0.333151	100.874	CG	ENSSSCG00000022442	promoter	PAF1	118.667	0
18	3033064	3033348	285	49	0.64797	0.313932	0.334039	345.061	CG	ENSSSCG00000044290	promoter
3	40142787	40142987	201	28	0.478738	0.144519	0.334219	193.617	CG	ENSSSCG00000039715	promoter	FAHD1	449	128	0.000262192
6	65025519	65025703	185	21	0.532252	0.197787	0.334465	124.881	CG	ENSSSCG00000024223	promoter	ARHGEF16	70.3333	51.6667
4	14238246	14238410	165	16	0.721208	0.386678	0.33453	92.6226	CG	ENSSSCG00000042392	promoter
6	59636971	59637093	123	18	0.693629	0.358344	0.335285	116.105	CG	ENSSSCG00000034329	promoter
3	40180401	40181248	848	126	0.766703	0.430956	0.335748	930.373	CG	ENSSSCG00000008014	promoter	NUBP2	307.667	341.667
9	44199344	44199454	111	14	0.769001	0.43279	0.336211	82.8976	CG	ENSSSCG00000015069	promoter	APOC3	18326.7	16262
2	859541	859638	98	14	0.560449	0.224174	0.336275	86.9662	CG	ENSSSCG00000033033	promoter	TOLLIP	438.333	348.333
14	123387633	123387793	161	14	0.842146	0.50543	0.336716	90.2797	CG	ENSSSCG00000034269	promoter
AEMK02000698.1	2476230	2476832	603	36	0.773714	0.4362	0.337514	273.122	CG	ENSSSCG00000045366	promoter		358.667	98	2.6296e-05
AEMK02000682.1	1342566	1342860	295	30	0.544264	0.206279	0.337985	208.384	CG	ENSSSCG00000031715	promoter	CARD9	51.3333	16.3333
2	78765957	78766400	444	19	0.408216	0.0694007	0.338815	108.276	CG	ENSSSCG00000014016	promoter	SQSTM1	2614.67	2110.67
6	84879170	84879257	88	12	0.424935	0.085405	0.33953	71.4138	CG	ENSSSCG00000027894	promoter	FAM76A	1794.33	1102
7	12260530	12260664	135	12	0.490414	0.150784	0.33963	65.7734	CG	ENSSSCG00000001064	promoter	GMPR	667	275.667
3	121690309	121690631	323	34	0.682255	0.342097	0.340158	229.728	CG	ENSSSCG00000041395	promoter
4	94860441	94860635	195	22	0.527256	0.186735	0.340521	157.269	CG	ENSSSCG00000006535	promoter
2	1297421	1297758	338	48	0.790007	0.449278	0.340729	323.647	CG	ENSSSCG00000036244	promoter	PRR33	14	6
2		1297758	338	48	0.790007	0.449278	0.340729	323.647	CG	ENSSSCG00000031903	promoter	TNNT3	0	36	0.000244184
17	59159933	59160058	126	15	0.549464	0.208713	0.340751	78.5868	CG	ENSSSCG00000007523	promoter	TUBB1	29	82	0.00892684
3	39822859	39823127	269	22	0.610789	0.270015	0.340774	120.627	CG	ENSSSCG00000008043	promoter	TRAF7	978.667	983.333
12	47775649	47775907	259	11	0.774402	0.433606	0.340797	60.995	CG	ENSSSCG00000025248	promoter	PITPNA	569.333	821.333
6	51401504	51401909	406	25	0.678328	0.337287	0.341041	138.861	CG	ENSSSCG00000003086	promoter	APOC2	271.333	2325.67	4.54648e-10
17	35766454	35766586	133	13	0.630428	0.288649	0.341779	76.1718	CG	ENSSSCG00000042042	promoter
3	6614679	6614818	140	13	0.571362	0.229103	0.342258	67.9528	CG	ENSSSCG00000023320	promoter		141583	1743	8.47125e-09
17	62548506	62548700	195	18	0.558155	0.215791	0.342364	113.021	CG	ENSSSCG00000031474	promoter	PTK6	74.3333	73.3333
13	200146147	200146351	205	18	0.769299	0.426507	0.342792	104.191	CG	ENSSSCG00000020680	promoter	CLDN14	1730.33	2864.33
9	67574488	67574659	172	18	0.599033	0.255682	0.343351	134.352	CG	ENSSSCG00000015657	promoter	PIGR	25.6667	0
6	85332802	85332900	99	12	0.696504	0.351164	0.34534	67.085	CG	ENSSSCG00000029438	promoter	SESN2	400.667	751.667
5	10897735	10897975	241	20	0.783312	0.437902	0.345411	127.983	CG	ENSSSCG00000000137	promoter	NCF4	0	0
9	133257522	133257690	169	16	0.59935	0.253859	0.345492	102.267	CG	ENSSSCG00000015616	promoter	HSD11B1	5192.67	1113	7.53728e-11
6	92308694	92308824	131	12	0.56934	0.223802	0.345539	71.6587	CG	ENSSSCG00000003637	promoter	MAP7D1	50.3333	1
1	115732784	115733000	217	14	0.589898	0.24428	0.345617	79.6323	CG	ENSSSCG00000004603	promoter	RFX7	384.333	386
13	89599712	89600358	647	40	0.419989	0.0741134	0.345876	286.165	CG	ENSSSCG00000033018	promoter	TM4SF1	4182.67	5683.67
4	122620445	122620571	127	16	0.555912	0.209825	0.346087	96.3475	CG	ENSSSCG00000006888	promoter	SLC44A3	1037	551.667	0.000185753
4		122620571	127	16	0.555912	0.209825	0.346087	96.3475	CG	ENSSSCG00000042741	promoter		13.3333	17.6667
13	206750962	206751190	229	24	0.660685	0.31378	0.346906	130.67	CG	ENSSSCG00000038081	promoter	AGPAT3	1367.33	1783
6	13425776	13426130	355	16	0.528851	0.181875	0.346976	86.18	CG	ENSSSCG00000051282	promoter		14.3333	3.33333
7	53455361	53455695	335	32	0.571699	0.223422	0.348278	206.913	CG	ENSSSCG00000049641	promoter
6	69670617	69670875	259	24	0.656778	0.307254	0.349524	158.561	CG	ENSSSCG00000034502	promoter	H6PD	213	160.333
2	40809882	40809985	104	26	0.766838	0.417258	0.34958	212.554	CG	ENSSSCG00000013363	promoter	LDHC	46.3333	3	6.71315e-09
1	126871865	126872429	565	40	0.565573	0.215806	0.349767	278.012	CG	ENSSSCG00000004687	promoter	B2M	9580	3012	3.92179e-07
12	22988584	22988827	244	27	0.630604	0.280812	0.349792	183.967	CG	ENSSSCG00000017507	promoter		44.6667	70
4	781694	781876	183	18	0.626592	0.276472	0.35012	110.068	CG	ENSSSCG00000046806	promoter		3.66667	7.66667
6	67397229	67397384	156	16	0.492208	0.141697	0.350511	101.74	CG	ENSSSCG00000030253	promoter	NOL9	957.667	1469.67
2	9534066	9534483	418	29	0.697366	0.346393	0.350973	196.521	CG	ENSSSCG00000014540	promoter		28627	22434.3
13	207530407	207530649	243	20	0.763513	0.412043	0.35147	126.564	CG	ENSSSCG00000025133	promoter	ITGB2	0.666667	0.333333
15	120773160	120773362	203	16	0.742718	0.391204	0.351513	93.7569	CG	ENSSSCG00000016201	promoter	TTLL4	422.667	466.333
2	1261553	1261882	330	28	0.73147	0.379763	0.351707	157.006	CG	ENSSSCG00000031487	promoter	LSP1	38.6667	12.6667
7	53856853	53857432	580	36	0.563537	0.211447	0.352089	212.236	CG	ENSSSCG00000048394	promoter		189	267.667
7	39216493	39216649	157	32	0.510295	0.157424	0.352871	261.597	CG	ENSSSCG00000001700	promoter	SLC29A1	8.33333	6.66667
6	53536948	53537379	432	38	0.627346	0.274275	0.353071	252.452	CG	ENSSSCG00000033207	promoter	SULT2A1	22173.7	32940.3
AEMK02000682.1	959214	959417	204	20	0.766834	0.412963	0.353871	122.645	CG	ENSSSCG00000038203	promoter	EDF1	98.3333	71.3333
1	29108271	29108489	219	21	0.804168	0.449926	0.354242	164.227	CG	ENSSSCG00000047392	promoter
4	54934250	54934486	237	16	0.691412	0.337054	0.354358	92.867	CG	ENSSSCG00000033791	promoter	IMPA1	0	1.66667
18	49056238	49056345	108	15	0.613062	0.25868	0.354382	88.2501	CG	ENSSSCG00000016725	promoter	TNS3	73	60.3333
5	6548329	6548952	624	23	0.84063	0.485027	0.355604	147.533	CG	ENSSSCG00000035064	promoter
15	68983035	68984792	1758	43	0.495091	0.138882	0.356209	290.525	CG	ENSSSCG00000027472	promoter	GCA	126.333	80.6667
4	124458460	124458658	199	19	0.797555	0.441339	0.356216	118.068	CG	ENSSSCG00000006901	promoter	EVI5	19	93.3333
6	160156862	160156957	96	14	0.629445	0.272943	0.356502	84.9557	CG	ENSSSCG00000003868	promoter		1	1.33333
7	37282862	37283060	199	12	0.855782	0.498844	0.356938	64.4946	CG	ENSSSCG00000042314	promoter
14	141326780	141327106	327	32	0.607036	0.250045	0.356992	217.727	CG	ENSSSCG00000010792	promoter	PRAP1	58.6667	4.33333	0.00099087
1	7061373	7061761	389	28	0.590808	0.233782	0.357025	180.573	CG	ENSSSCG00000004038	promoter	PLGLB1	31426.7	25826.3
3	55181404	55181602	199	14	0.647057	0.289945	0.357112	79.103	CG	ENSSSCG00000034715	promoter	FAHD2A	117.667	224.333
1	273509690	273509849	160	14	0.766313	0.408899	0.357413	78.599	CG	ENSSSCG00000048698	promoter		1	1
3	25389768	25389995	228	29	0.62216	0.263796	0.358365	214.165	CG	ENSSSCG00000007858	promoter	ACSM2A	9021.33	4058.33	1.75249e-08
4	2435320	2435706	387	26	0.660486	0.301393	0.359093	164.685	CG	ENSSSCG00000048659	promoter
2	15379623	15379724	102	10	0.640934	0.281488	0.359446	64.0185	CG	ENSSSCG00000013244	promoter	PACSIN3	0	0
6	67234357	67234709	353	33	0.70149	0.341684	0.359805	204.786	CG	ENSSSCG00000003377	promoter	ACOT7	1.33333	0.666667
2	7072670	7072898	229	16	0.67779	0.317831	0.359959	90.6935	CG	ENSSSCG00000013001	promoter	MRPL49	100.333	105.667
7	2060042	2060517	476	66	0.68491	0.324725	0.360185	559.835	CG	ENSSSCG00000001004	promoter	SLC22A23	52	39.6667
5	87450844	87451052	209	21	0.802098	0.441431	0.360667	127.532	CG	ENSSSCG00000049984	promoter		2.33333	1.66667
AEMK02000452.1	1898850	1898987	138	16	0.718193	0.356582	0.36161	100.089	CG	ENSSSCG00000034709	promoter	EIF5	11098.3	13628.7
1	149735464	149735681	218	12	0.699167	0.337359	0.361808	70.4603	CG	ENSSSCG00000004875	promoter	CYB5A	57	56.6667
8	1716088	1716313	226	16	0.652032	0.289994	0.362038	102.966	CG	ENSSSCG00000008695	promoter	MFSD10	161	257.667
12	692545	692630	86	12	0.858638	0.496343	0.362295	66.6753	CG	ENSSSCG00000043233	promoter
AEMK02000682.1	915169	915553	385	41	0.822429	0.458659	0.363769	294.782	CG	ENSSSCG00000005839	promoter	FBXW5	1205.67	1284
7	2061037	2061135	99	15	0.59865	0.234596	0.364053	76.7977	CG	ENSSSCG00000001004	promoter	SLC22A23	52	39.6667
6	63075743	63075997	255	22	0.619124	0.254981	0.364143	138.7	CG	ENSSSCG00000031449	promoter	SLC27A5	10109.7	756	6.51052e-07
5	83653837	83653985	149	12	0.817225	0.452285	0.36494	76.7717	CG	ENSSSCG00000000875	promoter	NR1H4	1	16.3333	0.0333908
12	61400028	61400398	371	49	0.543699	0.177389	0.366309	367.85	CG	ENSSSCG00000034379	promoter	MAP2K3	0	5
6	113823	113978	156	20	0.827705	0.461357	0.366349	131.447	CG	ENSSSCG00000002637	promoter	DBNDD1	12.6667	14.3333
7	115554958	115555101	144	12	0.614621	0.247789	0.366833	70.2743	CG	ENSSSCG00000002475	promoter	SERPINA6	8576.33	2429.33	0.000497606
6	67237690	67237957	268	17	0.803204	0.436281	0.366923	100.768	CG	ENSSSCG00000046864	promoter		0.666667	0.333333
7	114277387	114277586	200	14	0.781285	0.414288	0.366997	79.8	CG	ENSSSCG00000044368	promoter
AEMK02000452.1	1785489	1785625	137	14	0.71876	0.351285	0.367474	90.4055	CG	ENSSSCG00000036871	promoter	EXOC3L4	383.667	550.667
3	69022117	69022282	166	13	0.622273	0.253447	0.368826	71.9643	CG	ENSSSCG00000008292	promoter	TET3	313.667	332.667
5	6547213	6547504	292	16	0.739792	0.370685	0.369107	101.702	CG	ENSSSCG00000035064	promoter
6	167942648	167943346	699	50	0.621143	0.251972	0.369172	305.896	CG	ENSSSCG00000003950	promoter	TIE1	706.333	1038.67
12	22287407	22287961	555	33	0.635267	0.266035	0.369231	198.269	CG	ENSSSCG00000035969	promoter	THRA	40	39.3333
18	50725141	50725241	101	22	0.768961	0.399227	0.369734	166.259	CG	ENSSSCG00000016746	promoter	NPC1L1	0.333333	0
9	7291713	7291966	254	25	0.697534	0.327245	0.370289	183.613	CG	ENSSSCG00000014817	promoter	ARAP1	0.333333	3
7	36933386	36933492	107	11	0.832927	0.462244	0.370683	61.8404	CG	ENSSSCG00000001625	promoter	PGC	262.667	37.6667
14	74222595	74222729	135	11	0.455712	0.0847241	0.370988	62.727	CG	ENSSSCG00000010278	promoter	CDH23	5.33333	2.66667
14		74222729	135	11	0.455712	0.0847241	0.370988	62.727	CG	ENSSSCG00000010277	promoter	SLC29A3	25.3333	37.6667
2	74302358	74302847	490	30	0.65926	0.288046	0.371214	185.407	CG	ENSSSCG00000013513	promoter	PLIN5	4145.67	2100.67
3	125002725	125003047	323	38	0.802631	0.431252	0.371379	302.356	CG	ENSSSCG00000008624	promoter	LPIN1	16.6667	0.333333	0.00444431
9	133369358	133369535	178	16	0.770589	0.399037	0.371551	91.7103	CG	ENSSSCG00000015619	promoter	CAMK1G	3	1.66667
13	35946877	35947068	192	12	0.745179	0.372251	0.372928	71.4869	CG	ENSSSCG00000037914	promoter	IL17RB	339	374.667
12	15095505	15096054	550	40	0.645924	0.272291	0.373634	250.669	CG	ENSSSCG00000041822	promoter	SMARCD2	13.6667	2
13	2842429	2842679	251	18	0.717602	0.34229	0.375312	123.556	CG	ENSSSCG00000011192	promoter	HACL1	936.667	583.333
AEMK02000682.1	1095009	1095205	197	26	0.460792	0.0854481	0.375344	255.378	CG	ENSSSCG00000040845	promoter	AGPAT2	911.333	778.333
12	6834443	6834668	226	20	0.714207	0.338278	0.375929	122.839	CG	ENSSSCG00000024357	promoter	DNAI2	0	1.66667
2	71297818	71298045	228	18	0.719168	0.342123	0.377045	116.353	CG	ENSSSCG00000040598	promoter	TGFBR3L	6.33333	1.33333
17	62654442	62654621	180	18	0.774227	0.396572	0.377655	110.121	CG	ENSSSCG00000037562	promoter	SLC2A4RG	1036	270.333	1.85013e-09
3	40191870	40191996	127	11	0.804125	0.426043	0.378082	70.2818	CG	ENSSSCG00000008016	promoter	MRPS34	1524	1458.67
3	31343596	31343842	247	22	0.583487	0.204768	0.378719	155.012	CG	ENSSSCG00000007895	promoter	ZC3H7A	642	865.333
7	115987873	115988165	293	18	0.778174	0.399004	0.37917	110.423	CG	ENSSSCG00000030371	promoter	SERPINA3	139397	65783.3	1.1971e-09
3	28909396	28909831	436	38	0.619888	0.239996	0.379892	276.54	CG	ENSSSCG00000019141	promoter	MIR365A	3	0.666667
3		28909831	436	38	0.619888	0.239996	0.379892	276.54	CG	ENSSSCG00000036428	promoter
13	22745317	22745651	335	16	0.61688	0.236848	0.380033	90.3536	CG	ENSSSCG00000028740	promoter	CTDSPL	15.3333	22.6667
2	3373501	3373739	239	18	0.673848	0.293632	0.380216	119.399	CG	ENSSSCG00000024158	promoter	ANO1	823.667	34.6667	6.30999e-07
1	273755740	273756274	535	52	0.714171	0.333278	0.380893	359.561	CG	ENSSSCG00000038220	promoter	RXRA	202.333	133
5	3423816	3424051	236	26	0.773943	0.392832	0.381112	211.661	CG	ENSSSCG00000042568	promoter		32	15	0.0447614
3	28910166	28910309	144	11	0.547516	0.166395	0.381121	70.4171	CG	ENSSSCG00000019141	promoter	MIR365A	3	0.666667
3		28910309	144	11	0.547516	0.166395	0.381121	70.4171	CG	ENSSSCG00000036428	promoter
4	106957463	106957781	319	16	0.721267	0.33984	0.381427	97.5714	CG	ENSSSCG00000006767	promoter	MAGI3	1114.67	641
1	243027813	243028011	199	21	0.780436	0.398861	0.381575	157.116	CG	ENSSSCG00000042524	promoter		276	10	4.38259e-16
AEMK02000682.1	501877	502261	385	39	0.834121	0.452155	0.381966	305.416	CG	ENSSSCG00000037880	promoter	NSMF	0	0.666667
14	49581168	49581547	380	12	0.652161	0.269069	0.383092	68.0255	CG	ENSSSCG00000010059	promoter	GUCD1	649.667	537.667
AEMK02000361.1	2085854	2086022	169	10	0.643637	0.260311	0.383326	60.7126	CG	ENSSSCG00000031155	promoter	RASD2	0.666667	0.666667
5	76239847	76240100	254	28	0.666954	0.28269	0.384264	207.296	CG	ENSSSCG00000000804	promoter	ANO6	843.333	779
14	132322130	132322250	121	12	0.737868	0.35328	0.384587	71.21	CG	ENSSSCG00000002977	promoter	SPADH
6	14985803	14986561	759	46	0.666917	0.282316	0.384601	307.396	CG	ENSSSCG00000050689	promoter		7498.67	7409.67
9	39641549	39641881	333	24	0.670124	0.284684	0.38544	171.313	CG	ENSSSCG00000015027	promoter	CFAP68	0	6
AEMK02000452.1	2163947	2164082	136	12	0.658015	0.271709	0.386307	77.148	CG	ENSSSCG00000002547	promoter	KLC1	0	88.6667	1.02091e-11
4	94666743	94666979	237	17	0.673742	0.286912	0.38683	119.507	CG	ENSSSCG00000006529	promoter	SLC50A1	281	146.333	3.83341e-05
3	128805430	128805602	173	12	0.70186	0.31479	0.38707	67.2151	CG	ENSSSCG00000008646	promoter	RNF144A	1205	1695.33
7	2567458	2567799	342	22	0.795907	0.407703	0.388204	151.579	CG	ENSSSCG00000033701	promoter		2	0.333333
6	48580188	48580387	200	13	0.619794	0.231538	0.388255	78.4582	CG	ENSSSCG00000002989	promoter	AKT2	1467.33	2075.33
13	207044526	207044618	93	12	0.634106	0.245043	0.389063	74.5273	CG	ENSSSCG00000044255	promoter		37.3333	27.6667
5	78196638	78196914	277	11	0.784629	0.394769	0.38986	62.4915	CG	ENSSSCG00000042249	promoter
14	48543195	48543321	127	10	0.858701	0.467864	0.390837	64.3186	CG	ENSSSCG00000010035	promoter	YWHAH	706.333	1790.33	5.72788e-05
12	22072772	22073078	307	31	0.692621	0.301042	0.391579	203.166	CG	ENSSSCG00000017475	promoter	RARA	169	195
9	6746735	6747359	625	58	0.479956	0.0881046	0.391852	482.259	CG	ENSSSCG00000022236	promoter		267.333	66.6667
1	273719427	273720237	811	101	0.661504	0.269619	0.391884	847.005	CG	ENSSSCG00000038220	promoter	RXRA	202.333	133
6	4642594	4642692	99	12	0.659463	0.266607	0.392856	80.3944	CG	ENSSSCG00000038048	promoter		9.33333	7.66667
6	52428090	52428248	159	14	0.745583	0.351726	0.393857	78.8412	CG	ENSSSCG00000003102	promoter		0	3.66667	0.0414646
2	15384723	15384872	150	13	0.79323	0.399229	0.394	80.9783	CG	ENSSSCG00000013243	promoter	DDB2	11.3333	8
2	137620517	137620706	190	14	0.627867	0.233101	0.394766	104.113	CG	ENSSSCG00000014307	promoter	MACROH2A1	47	124.667
10	68533382	68533473	92	12	0.775847	0.380199	0.395649	81.1875	CG	ENSSSCG00000029066	promoter	IDI1	35376.3	10360	0.00189281
9	42102076	42102272	197	14	0.719724	0.324011	0.395713	87.4804	CG	ENSSSCG00000041499	promoter
15	139718953	139719581	629	46	0.727749	0.331729	0.39602	334.411	CG	ENSSSCG00000016402	promoter	AGXT	1403.67	2708.67
6	60476038	60476136	99	10	0.703334	0.307112	0.396222	62.0259	CG	ENSSSCG00000049508	promoter
17	62719625	62719774	150	15	0.602691	0.206149	0.396542	101.043	CG	ENSSSCG00000044892	promoter		0.333333	1.66667
6	63075426	63075555	130	12	0.694492	0.297575	0.396918	81.0775	CG	ENSSSCG00000031449	promoter	SLC27A5	10109.7	756	6.51052e-07
6	52511332	52511568	237	30	0.735231	0.338132	0.397099	232.35	CG	ENSSSCG00000022545	promoter	CALM3	457.333	497.333
6	48580581	48581048	468	26	0.795172	0.39763	0.397542	172.391	CG	ENSSSCG00000002989	promoter	AKT2	1467.33	2075.33
6	30088714	30089006	293	23	0.711919	0.313166	0.398752	140.138	CG	ENSSSCG00000002829	promoter	MMP2	0	49	0.0116168
5	2899465	2900147	683	56	0.807631	0.408286	0.399345	407.734	CG	ENSSSCG00000031441	promoter	GRAMD4	592.333	804
14	14584243	14584472	230	13	0.797622	0.398032	0.399591	81.4717	CG	ENSSSCG00000021767	promoter		6072	4406.67
6	63415974	63416130	157	22	0.77519	0.37186	0.40333	193.605	CG	ENSSSCG00000034107	promoter	RNF223	0.666667	0
12	52498848	52499046	199	20	0.764841	0.36146	0.403381	142.394	CG	ENSSSCG00000017932	promoter	ASGR2	5337	4708
11	78520095	78520670	576	53	0.735199	0.331518	0.403681	450.187	CG	ENSSSCG00000009558	promoter	F10	7970.33	4950.67
6	63730171	63730439	269	28	0.793452	0.389574	0.403878	208.162	CG	ENSSSCG00000038530	promoter	TMEM240	29.3333	25.3333
1	268287273	268287342	70	15	0.620239	0.216068	0.404171	110.629	CG	ENSSSCG00000005626	promoter	FPGS	1.33333	46	0.00535194
6	889029	889374	346	38	0.654823	0.249903	0.404921	294.563	CG	ENSSSCG00000002650	promoter	APRT	946.667	359.667	0.00264157
12	36063669	36064157	489	21	0.641763	0.236826	0.404937	137.868	CG	ENSSSCG00000018555	promoter	MIR21	1	1
2	88208962	88209061	100	8	0.882803	0.476463	0.40634	62.078	CG	ENSSSCG00000014113	promoter	HOMER1	1	2.33333
18	51009101	51010093	993	70	0.743667	0.336906	0.406761	523.784	CG	ENSSSCG00000016751	promoter	GCK	32.6667	28
3	97252252	97252395	144	11	0.764259	0.357211	0.407049	69.1037	CG	ENSSSCG00000048122	promoter		0	0.666667
5	22718761	22719461	701	15	0.735284	0.327773	0.407511	85.4177	CG	ENSSSCG00000026498	promoter	R3HDM2	16	88.3333	0.0242016
14	123387945	123388048	104	14	0.784519	0.376241	0.408279	105.299	CG	ENSSSCG00000034269	promoter
12	1034278	1034389	112	12	0.665792	0.256933	0.408859	75.4099	CG	ENSSSCG00000039013	promoter	NOTUM	724.667	435.333
6	51402266	51402914	649	34	0.771078	0.361265	0.409813	250.58	CG	ENSSSCG00000003086	promoter	APOC2	271.333	2325.67	4.54648e-10
16	74828929	74829143	215	14	0.602036	0.191809	0.410227	100.998	CG	ENSSSCG00000049164	promoter
12	26932028	26932372	345	17	0.80816	0.397299	0.410861	99.0864	CG	ENSSSCG00000017561	promoter	ABCC3	12	3.33333
7	53891282	53891403	122	10	0.674142	0.262177	0.411965	65.0557	CG	ENSSSCG00000036742	promoter	KLF15	1478	1733
13	34103720	34103903	184	23	0.674597	0.262435	0.412162	163.477	CG	ENSSSCG00000030229	promoter	ABHD14A	1	0.333333
13		34103903	184	23	0.674597	0.262435	0.412162	163.477	CG	ENSSSCG00000023325	promoter	ACY1	485	538
12	11844008	11844142	135	10	0.802632	0.387576	0.415057	64.7177	CG	ENSSSCG00000017261	promoter	ARSG	1661	2904.33
2	6802943	6805205	2263	74	0.616325	0.201253	0.415072	608.25	CG	ENSSSCG00000044913	promoter		736	504.667
11	76831724	76832180	457	41	0.692158	0.276269	0.415889	322.303	CG	ENSSSCG00000045598	promoter
1	165096265	165096364	100	10	0.745892	0.329405	0.416488	67.8894	CG	ENSSSCG00000004952	promoter	SMAD3	745.333	1004.33
2	150821805	150821899	95	10	0.800402	0.383897	0.416505	69.9829	CG	ENSSSCG00000014437	promoter	PPARGC1B	13.6667	6.33333
3	112318485	112318598	114	9	0.658702	0.241435	0.417267	62.1533	CG	ENSSSCG00000048033	promoter
4	89166757	89166852	96	13	0.769549	0.352085	0.417464	80.5554	CG	ENSSSCG00000030318	promoter	SDHC	11229.7	7999.67
AEMK02000682.1	1259722	1259878	157	18	0.74552	0.326645	0.418875	151.816	CG	ENSSSCG00000034854	promoter	SEC16A	49	41.3333
4	101573163	101573916	754	23	0.685162	0.265558	0.419605	146.339	CG	ENSSSCG00000006719	promoter	HSD3B1	3716	25.3333	6.45411e-34
2	7804395	7804517	123	20	0.754979	0.335152	0.419826	152.371	CG	ENSSSCG00000013030	promoter	PRDX5	2.66667	551.667
AEMK02000452.1	2163596	2163727	132	14	0.715213	0.29525	0.419963	88.6357	CG	ENSSSCG00000002547	promoter	KLC1	0	88.6667	1.02091e-11
4	123018241	123018527	287	18	0.678915	0.257784	0.421131	129.973	CG	ENSSSCG00000048647	promoter		7.66667	2.66667
2	74318503	74318703	201	13	0.716313	0.295134	0.421179	92.7305	CG	ENSSSCG00000013512	promoter	PLIN4	99.3333	86.3333
17	62654126	62654244	119	10	0.68299	0.259799	0.423192	68.5348	CG	ENSSSCG00000037562	promoter	SLC2A4RG	1036	270.333	1.85013e-09
Y	6971081	6971317	237	27	0.766246	0.342408	0.423838	211.84	CG	ENSSSCG00000031398	promoter	PLCXD1	167.333	151
6	20407262	20407435	174	14	0.884142	0.46022	0.423923	114.777	CG	ENSSSCG00000037660	promoter		1	1.66667
6	70996071	70996225	155	14	0.775171	0.351089	0.424082	116.729	CG	ENSSSCG00000003407	promoter	CASZ1	9.33333	2.33333
15	105593941	105594161	221	21	0.833748	0.409034	0.424714	161.769	CG	ENSSSCG00000048031	promoter
6	44613456	44613866	411	28	0.741151	0.314675	0.426477	220.316	CG	ENSSSCG00000021867	promoter	HPN	2429.33	2632
2	87913144	87913358	215	21	0.74099	0.314491	0.426498	160.505	CG	ENSSSCG00000014108	promoter	BHMT	16016.3	6237	9.39058e-08
9	12477916	12478120	205	18	0.820675	0.392623	0.428052	140.692	CG	ENSSSCG00000033822	promoter	THRSP	16723	4507.67
12	50735217	50735419	203	12	0.780349	0.352238	0.428111	76.3289	CG	ENSSSCG00000017890	promoter	PITPNM3	49.3333	115
9	133288585	133288786	202	16	0.654136	0.223174	0.430962	103.982	CG	ENSSSCG00000015617	promoter	G0S2	442	906
2	80655186	80655368	183	16	0.64775	0.216247	0.431503	120.041	CG	ENSSSCG00000031182	promoter	PRELID1	1282.67	1099.67
1	254476143	254476527	385	16	0.787788	0.35535	0.432438	98.6582	CG	ENSSSCG00000005484	promoter	ZNF618	64	39
14	59647024	59647088	65	12	0.563553	0.131005	0.432548	106.962	CG	ENSSSCG00000010184	promoter	AGT	222.667	317
10	13671002	13671131	130	14	0.766625	0.333879	0.432745	94.4229	CG	ENSSSCG00000031664	promoter	SRP9	91	110
10	23856123	23856319	197	15	0.824261	0.390593	0.433668	92.0054	CG	ENSSSCG00000020976	promoter	CSRP1	268	123
14	38844625	38844844	220	21	0.77085	0.335958	0.434892	165.993	CG	ENSSSCG00000009881	promoter	OAS2	0	0
8	121168886	121170010	1125	13	0.724466	0.289515	0.434951	75.4814	CG	ENSSSCG00000042058	promoter		147.667	13.3333	9.0182e-08
5	22731474	22731633	160	18	0.789817	0.354859	0.434958	158.022	CG	ENSSSCG00000000442	promoter	INHBE	17.6667	10
5		22731633	160	18	0.789817	0.354859	0.434958	158.022	CG	ENSSSCG00000000443	promoter	GLI1	931.667	1002.67
5	253547	253643	97	12	0.894661	0.459568	0.435093	103.718	CG	ENSSSCG00000023749	promoter	MIOX	1279	137	3.09895e-11
5		253643	97	12	0.894661	0.459568	0.435093	103.718	CG	ENSSSCG00000047075	promoter
5	16006878	16007164	287	15	0.849512	0.414006	0.435506	124.129	CG	ENSSSCG00000000214	promoter	GPD1	4663.67	2065	0.00142641
10	19084334	19084622	289	18	0.66499	0.227679	0.437312	115.42	CG	ENSSSCG00000010882	promoter	CNST	342	449
6	72545415	72545812	398	34	0.753551	0.314037	0.439513	270.067	CG	ENSSSCG00000048520	promoter
4	1476469	1476758	290	17	0.68242	0.242547	0.439873	131.364	CG	ENSSSCG00000032063	promoter	THEM6	91.3333	7.66667	6.44033e-07
1	273658113	273658310	198	17	0.659821	0.219726	0.440094	127.698	CG	ENSSSCG00000050374	promoter
13	29471758	29472085	328	11	0.830273	0.389779	0.440494	79.174	CG	ENSSSCG00000045673	promoter	RTP3	12641.7	1345.33	2.45327e-08
3	39737871	39738081	211	17	0.788142	0.347064	0.441078	162.697	CG	ENSSSCG00000008048	promoter	RNPS1	202.667	0
3	41123831	41124797	967	68	0.843774	0.402262	0.441512	631.707	CG	ENSSSCG00000007991	promoter	WDR90	45	38.6667
10	24235218	24235350	133	16	0.799758	0.357361	0.442398	132.722	CG	ENSSSCG00000010922	promoter	ELF3	0	1.33333
3	39937441	39937713	273	23	0.871479	0.428556	0.442923	221.46	CG	ENSSSCG00000008040	promoter	TSC2	65.6667	144.667
3	127611746	127611917	172	14	0.7437	0.299647	0.444053	113.465	CG	ENSSSCG00000045206	promoter
13	77219682	77219757	76	12	0.875985	0.431622	0.444363	98.0224	CG	ENSSSCG00000011653	promoter	PCCB	3381.33	1941.67
X	124429083	124429274	192	23	0.580342	0.135411	0.444931	186.642	CG	ENSSSCG00000012773	promoter	PNCK	1.33333	0
14	49532897	49534036	1140	30	0.827319	0.382359	0.444959	187.139	CG	ENSSSCG00000049373	promoter		32.3333	0.666667	2.26391e-06
14		49534036	1140	30	0.827319	0.382359	0.444959	187.139	CG	ENSSSCG00000010060	promoter	UPB1	655.333	16	3.24634e-22
3	107986439	107986773	335	10	0.716412	0.270118	0.446294	71.1874	CG	ENSSSCG00000008522	promoter	XDH	138	33.3333
6	167807068	167807361	294	26	0.6349	0.188063	0.446837	258.135	CG	ENSSSCG00000003940	promoter	HYI	61.3333	32.6667	0.0295278
14	56252726	56252859	134	14	0.844804	0.397631	0.447173	97.8663	CG	ENSSSCG00000043646	promoter		26	25
6	72506785	72506869	85	10	0.841569	0.393913	0.447656	76.3239	CG	ENSSSCG00000041182	promoter	SNORA59A	1.33333	2.33333
13	197012048	197012315	268	26	0.666725	0.21775	0.448975	247.236	CG	ENSSSCG00000034378	promoter	IFNGR2	2126.33	1564.67
10	65581624	65581739	116	10	0.796473	0.34734	0.449133	69.965	CG	ENSSSCG00000011147	promoter		4551.33	64.6667	4.74826e-15
7	46548870	46550059	1190	47	0.813437	0.363846	0.449591	345.765	CG	ENSSSCG00000002623	promoter		26866.7	1758	3.99551e-25
17	10748030	10748340	311	15	0.658601	0.207711	0.45089	106.646	CG	ENSSSCG00000033505	promoter	NKX6-3	7.33333	0.666667	0.0390216
11	68192710	68192890	181	15	0.789043	0.33788	0.451163	113.874	CG	ENSSSCG00000031999	promoter	GPR18	28.6667	18
2	17773527	17773582	56	10	0.734838	0.281858	0.45298	78.7854	CG	ENSSSCG00000029521	promoter	CD82	0.666667	0
4	54935111	54935549	439	12	0.716139	0.262937	0.453202	76.713	CG	ENSSSCG00000033791	promoter	IMPA1	0	1.66667
7	2569153	2569726	574	70	0.766315	0.311917	0.454398	666.34	CG	ENSSSCG00000033701	promoter		2	0.333333
11	78520729	78521406	678	63	0.73577	0.279542	0.456228	577.781	CG	ENSSSCG00000009558	promoter	F10	7970.33	4950.67
16	46445362	46445749	388	22	0.751923	0.294141	0.457783	183.44	CG	ENSSSCG00000016958	promoter	PIK3R1	110.667	67
14	49534964	49535320	357	12	0.721262	0.261714	0.459548	73.2543	CG	ENSSSCG00000049373	promoter		32.3333	0.666667	2.26391e-06
13	66897867	66898019	153	10	0.688531	0.225547	0.462984	81.1379	CG	ENSSSCG00000023084	promoter	ATP2B2	0	2
7	39237646	39237822	177	12	0.591741	0.128147	0.463594	80.2906	CG	ENSSSCG00000043143	promoter
1	180705031	180705241	211	18	0.741269	0.274635	0.466634	131.829	CG	ENSSSCG00000005024	promoter	PYGL	191.333	203.667
4	405085	405277	193	16	0.711999	0.244276	0.467723	136.273	CG	ENSSSCG00000005907	promoter	ADCK5	140	182
2	8752667	8752850	184	14	0.766162	0.297359	0.468803	115.363	CG	ENSSSCG00000025413	promoter	SLC22A10	8088	7883.67
3	117274369	117274734	366	20	0.653296	0.184387	0.468909	127.745	CG	ENSSSCG00000008595	promoter	APOB	95	76.3333
15	75283775	75284101	327	17	0.788239	0.318787	0.469452	148.259	CG	ENSSSCG00000015923	promoter	NOSTRIN	1203	616.333	0.00310914
4	97886145	97886822	678	31	0.683023	0.213108	0.469916	266.954	CG	ENSSSCG00000006624	promoter	SELENBP1	21	11.6667
4		97886822	678	31	0.683023	0.213108	0.469916	266.954	CG	ENSSSCG00000006625	promoter	RFX5	1294.67	547	0.0322572
9	136490132	136490334	203	13	0.792173	0.320991	0.471182	82.7987	CG	ENSSSCG00000023303	promoter	FIGNL1	12.6667	33.3333
12	22417914	22418053	140	10	0.798222	0.326265	0.471957	65.4727	CG	ENSSSCG00000021018	promoter	GSDMB	128.667	20.3333	0.00532594
7	64560323	64560528	206	13	0.83498	0.362998	0.471982	115.792	CG	ENSSSCG00000048255	promoter		1.66667	2
7	115827727	115827979	253	32	0.727487	0.255205	0.472282	407.503	CG	ENSSSCG00000031595	promoter	SERPINA3	37.6667	0
7	46550164	46551068	905	11	0.786324	0.31322	0.473104	78.0217	CG	ENSSSCG00000002623	promoter		26866.7	1758	3.99551e-25
11	24506701	24506841	141	8	0.785057	0.309566	0.47549	63.098	CG	ENSSSCG00000009429	promoter
AEMK02000497.1	5205	5390	186	21	0.75911	0.28188	0.47723	178.155	CG	ENSSSCG00000033525	promoter
1	260637136	260637261	126	10	0.743841	0.2665	0.477341	79.7934	CG	ENSSSCG00000028117	promoter	CDK5RAP2	530	762.333
12	20579961	20580069	109	12	0.711847	0.233488	0.47836	106.05	CG	ENSSSCG00000017410	promoter	HCRT	59	37.6667
12		20580069	109	12	0.711847	0.233488	0.47836	106.05	CG	ENSSSCG00000017407	promoter	GHDC	126.667	101.333
2	98445575	98445831	257	9	0.652058	0.173684	0.478374	72.7069	CG	ENSSSCG00000014156	promoter	ARRDC3	14497.7	6248.33	0.00891754
12	11371425	11371834	410	23	0.71759	0.239129	0.478461	166.957	CG	ENSSSCG00000026473	promoter	ABCA8	5962.33	2189.33
3	41129646	41129905	260	13	0.727799	0.24786	0.47994	85.8698	CG	ENSSSCG00000007995	promoter	MCRIP2	601	491.667
11	77509505	77509601	97	20	0.773007	0.292312	0.480695	198.978	CG	ENSSSCG00000046437	promoter		2.33333	1
6	49152661	49152845	185	14	0.743258	0.261425	0.481833	132.967	CG	ENSSSCG00000003006	promoter	CYP2B6	40	0	2.13048e-07
10	65580414	65580958	545	34	0.806984	0.324483	0.4825	261.449	CG	ENSSSCG00000011147	promoter		4551.33	64.6667	4.74826e-15
AEMK02000682.1	1275251	1275315	65	8	0.886387	0.402967	0.483421	70.5258	CG	ENSSSCG00000040396	promoter	SSNA1	383	589.667
6	62941607	62941988	382	37	0.748192	0.26445	0.483742	380.733	CG	ENSSSCG00000004001	promoter	A1BG	58366.7	51150
2	1495204	1496504	1301	123	0.766297	0.276573	0.489725	1235.39	CG	ENSSSCG00000035293	promoter	IGF2	1421.33	4069	0.00403683
3	10036840	10037237	398	34	0.810069	0.318495	0.491574	345.333	CG	ENSSSCG00000037567	promoter		3	0
3	118956526	118956812	287	16	0.72186	0.227477	0.494383	129.697	CG	ENSSSCG00000042832	promoter
7	19503959	19504132	174	13	0.812873	0.316532	0.496341	96.9572	CG	ENSSSCG00000001092	promoter	TDP2	1270.67	842.333
13	181299526	181300743	1218	11	0.624346	0.127495	0.496851	87.0742	CG	ENSSSCG00000019839	promoter	MIR99A	3	1.33333
13		181300743	1218	11	0.624346	0.127495	0.496851	87.0742	CG	ENSSSCG00000043662	promoter
6	14987096	14987707	612	37	0.744113	0.24675	0.497364	322.089	CG	ENSSSCG00000050689	promoter		7498.67	7409.67
14	29961204	29961263	60	8	0.723309	0.225872	0.497437	67.6212	CG	ENSSSCG00000028889	promoter	VPS37B	41.6667	120.333	0.000220256
8	74570782	74570888	107	10	0.840803	0.341871	0.498932	82.9808	CG	ENSSSCG00000020398	promoter
AEMK02000361.1	91149	92662	1514	33	0.759318	0.254758	0.50456	326.555	CG	ENSSSCG00000038046	promoter		46886.7	4249.67	8.44723e-10
5	52081046	52081542	497	17	0.832615	0.322036	0.510579	142.221	CG	ENSSSCG00000000584	promoter	SLCO1A2	538	255
10	32857640	32857851	212	22	0.798858	0.288255	0.510602	234.236	CG	ENSSSCG00000018689	promoter	SNORD121A	0.666667	1.33333
6	3493740	3494057	318	26	0.720881	0.209156	0.511725	262.861	CG	ENSSSCG00000042639	promoter		6.66667	10.6667
AEMK02000682.1	892063	892218	156	16	0.784839	0.267484	0.517354	135.87	CG	ENSSSCG00000032480	promoter
14	132584976	132585135	160	10	0.796364	0.276732	0.519632	82.1816	CG	ENSSSCG00000010723	promoter	ACADSB	3.33333	0
5	3428370	3428973	604	67	0.772387	0.250475	0.521912	854.144	CG	ENSSSCG00000035352	promoter
1	22086291	22086369	79	8	0.762648	0.232098	0.530551	79.088	CG	ENSSSCG00000047221	promoter		3.33333	1.33333
12	61332396	61332888	493	81	0.780708	0.245825	0.534883	946.971	CG	ENSSSCG00000031802	promoter	DHRS7B	806.667	391.667	2.55386e-11
12	52656869	52657391	523	28	0.823242	0.286084	0.537158	273.829	CG	ENSSSCG00000038359	promoter	EIF5AL1	141.667	219.333
AEMK02000682.1	912486	912556	71	14	0.864896	0.327349	0.537547	146.914	CG	ENSSSCG00000040164	promoter	LCN12	13.6667	4.33333	0.00650953
4	101574142	101574276	135	16	0.762687	0.223137	0.539551	154.923	CG	ENSSSCG00000006719	promoter	HSD3B1	3716	25.3333	6.45411e-34
3	68624330	68624727	398	21	0.876658	0.336741	0.539917	232.279	CG	ENSSSCG00000008282	promoter	WDR54	59.3333	20	0.0469012
14	110637652	110637847	196	24	0.824129	0.274117	0.550012	293.926	CG	ENSSSCG00000010537	promoter	GOT1	7348	8713
6	49065715	49065809	95	10	0.843554	0.292415	0.551139	85.892	CG	ENSSSCG00000002993	promoter	CYP2A13	112190	24.6667	8.18007e-127
2	117870863	117871598	736	34	0.858893	0.305494	0.5534	413.442	CG	ENSSSCG00000014211	promoter	YTHDC2	2920	156	2.70669e-23
13	40256340	40256404	65	8	0.840538	0.276137	0.564401	79.4253	CG	ENSSSCG00000011477	promoter	ACOX2	14745.7	6717.33	0.00250697
14	75159265	75159446	182	8	0.819824	0.254584	0.56524	69.9665	CG	ENSSSCG00000023130	promoter	ASCC1	177	312.667
8	66203443	66204165	723	27	0.815684	0.24905	0.566634	322.67	CG	ENSSSCG00000034735	promoter		87174	7534	7.41432e-08
3	127011963	127012257	295	26	0.824923	0.242302	0.582621	389.266	CG	ENSSSCG00000008642	promoter	ASAP2	43	0
7	93255293	93255371	79	6	0.808253	0.160091	0.648162	63.4456	CG	ENSSSCG00000045974	promoter

## Sheet: suckling vs adult
Table S5. DMRs in promoter between suckling and adult groups
#chr	start	end	length	nCG	Adult_meanMethy	Suckling_meanMethy	diff.Methy	areaStat	C_context	regionID	region	geneID	mRNA expression Adult
													Suckling	Adult	p-value
6	12059017	12059098	82	4	0.660056	0.128612	0.531444	25.3668	CG	ENSSSCG00000002703	promoter	TERF2IP	0.666667	0
7	46656700	46657068	369	50	0.869843	0.35282	0.517023	309.165	CG	ENSSSCG00000002627	promoter	GSTA4	3543.33	2439.33
12	60060236	60060296	61	4	0.0607831	0.824231	-0.763448	-44.6033	CG	ENSSSCG00000042566	promoter
7	1654546	1654641	96	6	0.795809	0.341132	0.454677	29.7648	CG	ENSSSCG00000001010	promoter	WRNIP1	1060.33	851.667
X	124790756	124790861	106	13	0.744255	0.414146	0.330109	82.58	CG	ENSSSCG00000034742	promoter	MECP2	157	81.3333
11	65026320	65026373	54	6	0.0528816	0.65546	-0.602578	-39.4321	CG	ENSSSCG00000009500	promoter	CLDN10	577.667	219.333	0.000181097
7	31274794	31274926	133	13	0.616942	0.299581	0.317361	73.1654	CG	ENSSSCG00000001539	promoter	PPARD	442	343.333
14	110637652	110637847	196	24	0.260231	0.824108	-0.563877	-299.234	CG	ENSSSCG00000010537	promoter	GOT1	8713	7617.33
8	135839842	135839920	79	11	0.848821	0.550949	0.297872	58.3676	CG	ENSSSCG00000040448	promoter		17	12.3333
10	41798973	41799645	673	8	0.0877814	0.644527	-0.556745	-57.4187	CG	ENSSSCG00000051302	promoter		4	2
14	124001694	124001858	165	10	0.0486215	0.588984	-0.540362	-81.5832	CG	ENSSSCG00000010640	promoter	NRAP	89	49
5	70077658	70078294	637	5	0.0513142	0.590912	-0.539598	-32.3753	CG	ENSSSCG00000000770	promoter	MICAL3	17.6667	0
5	1606327	1606377	51	5	0.23981	0.775314	-0.535504	-26.5808	CG	ENSSSCG00000048032	promoter
8	132824596	132824664	69	7	0.377975	0.097568	0.280407	35.6776	CG	ENSSSCG00000009229	promoter	ARHGAP24	54	12.6667
7	99721620	99721711	92	6	0.199439	0.727361	-0.527921	-37.9769	CG	ENSSSCG00000046100	promoter
7	99721620	99721711	92	6	0.199439	0.727361	-0.527921	-37.9769	CG	ENSSSCG00000046100	promoter
1	178197163	178198055	893	4	0.0401796	0.566888	-0.526709	-28.658	CG	ENSSSCG00000041258	promoter
AEMK02000261.1	33632	33730	99	4	0.12639	0.65174	-0.52535	-22.3173	CG	ENSSSCG00000037610	promoter
AEMK02000261.1	33632	33730	99	4	0.12639	0.65174	-0.52535	-22.3173	CG	ENSSSCG00000037610	promoter
7	53455361	53455523	163	16	0.234515	0.749284	-0.514769	-155.235	CG	ENSSSCG00000049641	promoter
7	53455361	53455523	163	16	0.234515	0.749284	-0.514769	-155.235	CG	ENSSSCG00000049641	promoter
6	87962101	87962188	88	6	0.216528	0.712341	-0.495813	-40.1646	CG	ENSSSCG00000046108	promoter
6	87962101	87962188	88	6	0.216528	0.712341	-0.495813	-40.1646	CG	ENSSSCG00000046108	promoter
AEMK02000602.1	142594	142668	75	7	0.526153	0.265096	0.261057	39.3711	CG	ENSSSCG00000028124	promoter	SNRPN	469.667	79.6667	0.000260149
X	122120488	122120703	216	52	0.362568	0.130546	0.232022	361.774	CG	ENSSSCG00000012741	promoter	MAMLD1	51.6667	40.6667
7	93255293	93255371	79	6	0.335942	0.808233	-0.472292	-39.3557	CG	ENSSSCG00000045974	promoter
7	93255293	93255371	79	6	0.335942	0.808233	-0.472292	-39.3557	CG	ENSSSCG00000045974	promoter
X	111011876	111012069	194	25	0.344602	0.114321	0.230282	151.738	CG	ENSSSCG00000012695	promoter	INTS6L	9	0
7	19503959	19504052	94	6	0.322483	0.766261	-0.443779	-29.8222	CG	ENSSSCG00000001092	promoter	TDP2	842.333	459.333
7	19503959	19504052	94	6	0.322483	0.766261	-0.443779	-29.8222	CG	ENSSSCG00000001092	promoter	TDP2	842.333	459.333
1	2604215	2604333	119	6	0.481364	0.922145	-0.440781	-34.2187	CG	ENSSSCG00000051382	promoter
3	11564664	11564767	104	10	0.422229	0.857748	-0.435519	-62.2157	CG	ENSSSCG00000007720	promoter	GTF2IRD1	6.66667	0	0.00352407
16	73497738	73497800	63	4	0.0436677	0.476406	-0.432738	-27.249	CG	ENSSSCG00000050999	promoter
2	44249358	44249438	81	4	0.42019	0.849945	-0.429756	-19.8884	CG	ENSSSCG00000013387	promoter	CALCB	16.3333	0	0.00215741
2	24533107	24533212	106	4	0.0324953	0.461866	-0.429371	-24.2133	CG	ENSSSCG00000035489	promoter	IFTAP	102.333	71
6	27598193	27598246	54	5	0.310084	0.730306	-0.420221	-28.104	CG	ENSSSCG00000022721	promoter	CDH16	1	0
6	27598193	27598246	54	5	0.310084	0.730306	-0.420221	-28.104	CG	ENSSSCG00000022721	promoter	CDH16	1	0
7	98133296	98133402	107	10	0.335166	0.751779	-0.416612	-69.6665	CG	ENSSSCG00000002375	promoter	RPS6KL1	18	14.6667
7	98133296	98133402	107	10	0.335166	0.751779	-0.416612	-69.6665	CG	ENSSSCG00000002375	promoter	RPS6KL1	18	14.6667
14	102635804	102635858	55	4	0.358434	0.774203	-0.415769	-21.6006	CG	ENSSSCG00000036083	promoter	PCGF5	1777	1578.33
12	56858940	56858995	56	7	0.122314	0.533659	-0.411345	-40.9763	CG	ENSSSCG00000047158	promoter
7	1308002	1308087	86	4	0.429543	0.839737	-0.410194	-18.1661	CG	ENSSSCG00000043823	promoter
7	1308002	1308087	86	4	0.429543	0.839737	-0.410194	-18.1661	CG	ENSSSCG00000043823	promoter
10	24338510	24338576	67	8	0.314009	0.722271	-0.408262	-45.8734	CG	ENSSSCG00000049544	promoter		1.33333	0
AEMK02000682.1	892063	892218	156	16	0.383962	0.785126	-0.401164	-111.097	CG	ENSSSCG00000032480	promoter
AEMK02000682.1	892063	892218	156	16	0.383962	0.785126	-0.401164	-111.097	CG	ENSSSCG00000032480	promoter
10	50877895	50878030	136	5	0.465169	0.862753	-0.397584	-28.6072	CG	ENSSSCG00000011075	promoter	KIAA1217	258	117
10	23856167	23856392	226	13	0.377614	0.77324	-0.395626	-75.5071	CG	ENSSSCG00000020976	promoter	CSRP1	123	58.6667
6	158402646	158402777	132	17	0.281991	0.0583687	0.223623	97.9388	CG	ENSSSCG00000028506	promoter	YIPF1	504.667	481
6	39733867	39734027	161	20	0.366752	0.150252	0.2165	100.52	CG	ENSSSCG00000002854	promoter	POP4	26	6	0.0305541
9	120398073	120398170	98	5	0.485101	0.87893	-0.393828	-27.8515	CG	ENSSSCG00000015523	promoter	RALGPS2	1083.33	456
9	120398073	120398170	98	5	0.485101	0.87893	-0.393828	-27.8515	CG	ENSSSCG00000015523	promoter	RALGPS2	1083.33	456
12	36063841	36063986	146	8	0.196936	0.584882	-0.387946	-49.7155	CG	ENSSSCG00000018555	promoter	MIR21	1	1
X	46003554	46003605	52	5	0.352305	0.145757	0.206548	23.1496	CG	ENSSSCG00000012322	promoter	KDM5C	2664.33	2051.67
6	64700562	64700644	83	6	0.30959	0.115878	0.193712	28.4959	CG	ENSSSCG00000045249	promoter		8	7
7	121426871	121426979	109	20	0.332281	0.141883	0.190398	91.5384	CG	ENSSSCG00000036589	promoter	BEGAIN	97.6667	74
AEMK02000682.1	1823635	1823822	188	19	0.321513	0.705065	-0.383552	-124.388	CG	ENSSSCG00000005762	promoter	KCNT1	1.66667	0
AEMK02000682.1	1823635	1823822	188	19	0.321513	0.705065	-0.383552	-124.388	CG	ENSSSCG00000041740	promoter
AEMK02000682.1	1823635	1823822	188	19	0.321513	0.705065	-0.383552	-124.388	CG	ENSSSCG00000005762	promoter	KCNT1	1.66667	0
AEMK02000682.1	1823635	1823822	188	19	0.321513	0.705065	-0.383552	-124.388	CG	ENSSSCG00000041740	promoter
6	128777118	128777287	170	14	0.215551	0.596158	-0.380608	-95.102	CG	ENSSSCG00000003755	promoter	MCOLN2	295	195
6	128777118	128777287	170	14	0.215551	0.596158	-0.380608	-95.102	CG	ENSSSCG00000003755	promoter	MCOLN2	295	195
X	43029613	43029716	104	19	0.296666	0.111585	0.185082	90.7931	CG	ENSSSCG00000021934	promoter	OTUD5	1356.67	1174
15	49442258	49442872	615	4	0.0370649	0.416847	-0.379782	-21.2742	CG	ENSSSCG00000029131	promoter	KCNU1	24.6667	0	2.87022e-06
8	72409144	72409242	99	18	0.85535	0.675143	0.180207	80.0831	CG	ENSSSCG00000008984	promoter	SHROOM3	94.6667	67.6667
3	125756148	125756231	84	6	0.530856	0.906121	-0.375266	-35.8013	CG	ENSSSCG00000008633	promoter	PDIA6	9766.33	6221.33
7	121655902	121656011	110	21	0.452101	0.273862	0.178238	88.0276	CG	ENSSSCG00000051274	promoter		3.33333	0
5	9997678	9997769	92	6	0.527419	0.900002	-0.372583	-32.5089	CG	ENSSSCG00000000119	promoter	EIF3L	6422.33	3290.33
X	124968054	124968200	147	43	0.294315	0.118935	0.17538	252.842	CG	ENSSSCG00000025303	promoter	FAM50A	0.333333	0
AEMK02000602.1	43448	43511	64	10	0.836261	0.677487	0.158773	45.2588	CG	ENSSSCG00000032033	promoter		2.66667	1
5	253547	253643	97	12	0.52344	0.894593	-0.371154	-93.067	CG	ENSSSCG00000047075	promoter
X	54948596	54948785	190	40	0.277055	0.130056	0.146998	197.186	CG	ENSSSCG00000032728	promoter	EFNB1	226.667	95.6667
X	57108565	57108733	169	49	0.302478	0.157893	0.144585	267.326	CG	ENSSSCG00000012400	promoter	SNX12	1386	998.667
6	168736261	168736378	118	19	0.219373	0.0875267	0.131847	91.6885	CG	ENSSSCG00000028485	promoter		16129	13002.3
12	17854076	17854275	200	27	0.42286	0.791078	-0.368218	-197.528	CG	ENSSSCG00000038212	promoter	LPAR1
AEMK02000156.1	47701	47949	249	16	0.0490826	0.416364	-0.367282	-121.568	CG	ENSSSCG00000037720	promoter	LCMT1	0	0
AEMK02000156.1	47701	47949	249	16	0.0490826	0.416364	-0.367282	-121.568	CG	ENSSSCG00000037720	promoter	LCMT1	0	0
12	58226435	58226532	98	5	0.447188	0.813047	-0.365859	-27.6743	CG	ENSSSCG00000041613	promoter		6	1.66667
14	123387875	123388048	174	16	0.40162	0.767449	-0.365829	-106.716	CG	ENSSSCG00000034269	promoter
AEMK02000328.1	465408	465512	105	30	0.168205	0.0673954	0.100809	151.43	CG	ENSSSCG00000026344	promoter	MCM3AP	887	824
AEMK02000223.1	16278	16379	102	8	0.30783	0.673406	-0.365576	-47.1213	CG	ENSSSCG00000047387	promoter
AEMK02000223.1	16278	16379	102	8	0.30783	0.673406	-0.365576	-47.1213	CG	ENSSSCG00000047387	promoter
6	59554749	59554815	67	27	0.129417	0.0613163	0.0681011	116.943	CG	ENSSSCG00000039460	promoter	RPL28	276.667	117.667	1.52086e-08
AEMK02000489.1	41773	43776	2004	344	0.0889107	0.0363679	0.0525428	2864.23	CG	ENSSSCG00000041461	promoter		49967	43462.7
AEMK02000489.1	44842	46056	1215	280	0.0720275	0.0273539	0.0446736	2347.67	CG	ENSSSCG00000041461	promoter		49967	43462.7
7	2060989	2061135	147	17	0.243934	0.605175	-0.361241	-90.7755	CG	ENSSSCG00000001004	promoter	SLC22A23	39.6667	0.333333	0.00014402
7	2060989	2061135	147	17	0.243934	0.605175	-0.361241	-90.7755	CG	ENSSSCG00000001004	promoter	SLC22A23	39.6667	0.333333	0.00014402
12	38112101	38112180	80	4	0.211862	0.572311	-0.360449	-20.555	CG	ENSSSCG00000017690	promoter	MRM1	36.3333	33
AEMK02000489.1	40843	41423	581	87	0.0680457	0.0272031	0.0408426	639.654	CG	ENSSSCG00000041461	promoter		49967	43462.7
10	66437254	66437322	69	5	0.261247	0.619679	-0.358432	-23.5204	CG	ENSSSCG00000038429	promoter
AEMK02000489.1	41475	41709	235	42	0.0646488	0.0275299	0.037119	290.491	CG	ENSSSCG00000041461	promoter		49967	43462.7
17	61571486	61571548	63	28	0.0507689	0.11506	-0.0642913	-117.323	CG	ENSSSCG00000033332	promoter	PSMA7	2894.67	3033.67
1	201501408	201501739	332	26	0.387318	0.742354	-0.355036	-148.279	CG	ENSSSCG00000031075	promoter		4.66667	1.33333
17	61571486	61571548	63	28	0.0507689	0.11506	-0.0642913	-117.323	CG	ENSSSCG00000035448	promoter	SS18L1	254.667	341.667
X	41836560	41836637	78	20	0.156994	0.269104	-0.11211	-89.2635	CG	ENSSSCG00000012269	promoter	CDK16	298.667	374
12	52657289	52657391	103	10	0.374901	0.727866	-0.352965	-59.2813	CG	ENSSSCG00000038359	promoter	EIF5AL1	219.333	133.333
5	5074434	5074592	159	11	0.121492	0.473891	-0.352399	-55.0946	CG	ENSSSCG00000028346	promoter	SAMM50	1845	891.333
2	1262262	1262355	94	9	0.49099	0.840691	-0.3497	-50.1808	CG	ENSSSCG00000031487	promoter	LSP1	12.6667	0
3	129243511	129243644	134	7	0.380343	0.729426	-0.349083	-36.9222	CG	ENSSSCG00000020026	promoter
X	41836560	41836637	78	20	0.156994	0.269104	-0.11211	-89.2635	CG	ENSSSCG00000012269	promoter	CDK16	298.667	374
X	36351790	36351875	86	19	0.102869	0.218326	-0.115457	-84.1383	CG	ENSSSCG00000012249	promoter	CXorf38	229	260
X	36351790	36351875	86	19	0.102869	0.218326	-0.115457	-84.1383	CG	ENSSSCG00000012249	promoter	CXorf38	229	260
X	13317144	13317216	73	21	0.051556	0.170274	-0.118718	-99.3093	CG	ENSSSCG00000012149	promoter	RBBP7	3.66667	23.6667
X	13317144	13317216	73	21	0.051556	0.170274	-0.118718	-99.3093	CG	ENSSSCG00000012149	promoter	RBBP7	3.66667	23.6667
10	68568540	68568803	264	46	0.331733	0.667683	-0.33595	-363.249	CG	ENSSSCG00000028602	promoter	GTPBP4	1612.33	927.667
6	1507064	1507318	255	25	0.278865	0.609539	-0.330674	-131.75	CG	ENSSSCG00000035629	promoter	CA5A	5	3.66667
18	51009271	51009504	234	18	0.476795	0.807176	-0.330381	-108.983	CG	ENSSSCG00000016751	promoter	GCK	28	0.666667
15	77648445	77648540	96	7	0.503205	0.832902	-0.329697	-33.0126	CG	ENSSSCG00000025049	promoter	CYBRD1	1.33333	1
X	18013777	18013896	120	29	0.110779	0.237442	-0.126663	-133.87	CG	ENSSSCG00000012165	promoter	YY2	0	167
X	18013777	18013896	120	29	0.110779	0.237442	-0.126663	-133.87	CG	ENSSSCG00000012165	promoter	YY2	0	167
13	200146197	200146351	155	13	0.425812	0.753866	-0.328053	-68.1265	CG	ENSSSCG00000020680	promoter	CLDN14	2864.33	2728
9	42102221	42102272	52	6	0.441725	0.768812	-0.327087	-31.6911	CG	ENSSSCG00000041499	promoter
9	42102221	42102272	52	6	0.441725	0.768812	-0.327087	-31.6911	CG	ENSSSCG00000041499	promoter
X	125251937	125251995	59	11	0.107876	0.24327	-0.135393	-48.025	CG	ENSSSCG00000012822	promoter	F8	438	505.667
14	29961204	29961263	60	8	0.39788	0.723326	-0.325445	-41.399	CG	ENSSSCG00000028889	promoter	VPS37B	120.333	85.3333
15	45529800	45529944	145	4	0.528624	0.853179	-0.324555	-18.7711	CG	ENSSSCG00000047941	promoter
X	125251937	125251995	59	11	0.107876	0.24327	-0.135393	-48.025	CG	ENSSSCG00000012822	promoter	F8	438	505.667
X	46758412	46758496	85	19	0.108249	0.244326	-0.136077	-83.1676	CG	ENSSSCG00000020264	promoter	RNU6-445P	0	0.666667
7	5831773	5831874	102	13	0.56985	0.891134	-0.321284	-73.9959	CG	ENSSSCG00000043098	promoter
7	5831773	5831874	102	13	0.56985	0.891134	-0.321284	-73.9959	CG	ENSSSCG00000043098	promoter
9	7291713	7291956	244	25	0.403428	0.723251	-0.319823	-160.855	CG	ENSSSCG00000014817	promoter	ARAP1	3	0
9	7291713	7291956	244	25	0.403428	0.723251	-0.319823	-160.855	CG	ENSSSCG00000014817	promoter	ARAP1	3	0
1	268343771	268343856	86	6	0.180766	0.500092	-0.319326	-31.8751	CG	ENSSSCG00000005625	promoter	ENG	1235.33	1210.67
X	46758412	46758496	85	19	0.108249	0.244326	-0.136077	-83.1676	CG	ENSSSCG00000012329	promoter	PHF8	61.3333	165
14	74222595	74222729	135	11	0.135554	0.453578	-0.318024	-51.7452	CG	ENSSSCG00000010277	promoter	SLC29A3	37.6667	31.6667
X	46758412	46758496	85	19	0.108249	0.244326	-0.136077	-83.1676	CG	ENSSSCG00000020264	promoter	RNU6-445P	0	0.666667
AEMK02000452.1	1898850	1898987	138	16	0.400589	0.718371	-0.317782	-92.9737	CG	ENSSSCG00000034709	promoter	EIF5	13628.7	9470.67
AEMK02000452.1	1898850	1898987	138	16	0.400589	0.718371	-0.317782	-92.9737	CG	ENSSSCG00000034709	promoter	EIF5	13628.7	9470.67
AEMK02000156.1	48087	48321	235	31	0.317544	0.633688	-0.316144	-201.402	CG	ENSSSCG00000037720	promoter	LCMT1	0	0
AEMK02000156.1	48087	48321	235	31	0.317544	0.633688	-0.316144	-201.402	CG	ENSSSCG00000037720	promoter	LCMT1	0	0
6	81858288	81858405	118	16	0.318825	0.634758	-0.315933	-94.1551	CG	ENSSSCG00000036534	promoter	MYOM3	148.667	8.66667	2.37816e-05
6	81858288	81858405	118	16	0.318825	0.634758	-0.315933	-94.1551	CG	ENSSSCG00000036534	promoter	MYOM3	148.667	8.66667	2.37816e-05
X	46758412	46758496	85	19	0.108249	0.244326	-0.136077	-83.1676	CG	ENSSSCG00000012329	promoter	PHF8	61.3333	165
X	14705822	14705888	67	8	0.502329	0.817943	-0.315614	-43.061	CG	ENSSSCG00000041054	promoter	BEND2
X	14705822	14705888	67	8	0.502329	0.817943	-0.315614	-43.061	CG	ENSSSCG00000041054	promoter	BEND2
4	94499878	94500021	144	29	0.0753807	0.219487	-0.144107	-139.537	CG	ENSSSCG00000006511	promoter	RUSC1	2.66667	30.3333	0.00205162
3	118956682	118956743	62	10	0.414496	0.728409	-0.313913	-49.1434	CG	ENSSSCG00000042832	promoter
X	98104932	98105106	175	29	0.096675	0.241668	-0.144993	-131.196	CG	ENSSSCG00000012619	promoter	SEPTIN6	8.33333	21.3333
X	98104932	98105106	175	29	0.096675	0.241668	-0.144993	-131.196	CG	ENSSSCG00000012619	promoter	SEPTIN6	8.33333	21.3333
X	42473194	42473285	92	17	0.141281	0.287696	-0.146415	-83.6649	CG	ENSSSCG00000012284	promoter	ZNF182	125.667	126.667
5	77032114	77032217	104	8	0.25287	0.564231	-0.311361	-44.181	CG	ENSSSCG00000048584	promoter
X	42473194	42473285	92	17	0.141281	0.287696	-0.146415	-83.6649	CG	ENSSSCG00000012284	promoter	ZNF182	125.667	126.667
X	123944314	123944383	70	21	0.132167	0.281054	-0.148888	-101.496	CG	ENSSSCG00000012759	promoter	ZNF185	0	3
X	123944314	123944383	70	21	0.132167	0.281054	-0.148888	-101.496	CG	ENSSSCG00000012759	promoter	ZNF185	0	3
6	47474933	47474998	66	8	0.455861	0.766771	-0.31091	-40.9306	CG	ENSSSCG00000002963	promoter	EIF3K	1.33333	1.33333
6	47474933	47474998	66	8	0.455861	0.766771	-0.31091	-40.9306	CG	ENSSSCG00000002963	promoter	EIF3K	1.33333	1.33333
9	3310734	3310794	61	8	0.465786	0.776089	-0.310304	-44.605	CG	ENSSSCG00000014628	promoter	APBB1	26.6667	6
9	3310734	3310794	61	8	0.465786	0.776089	-0.310304	-44.605	CG	ENSSSCG00000014628	promoter	APBB1	26.6667	6
AEMK02000361.1	2085854	2085930	77	8	0.337992	0.648184	-0.310192	-37.383	CG	ENSSSCG00000031155	promoter	RASD2	0.666667	0.666667
AEMK02000361.1	2085854	2085930	77	8	0.337992	0.648184	-0.310192	-37.383	CG	ENSSSCG00000031155	promoter	RASD2	0.666667	0.666667
8	1011753	1011882	130	21	0.7524	0.902485	-0.150085	-99.5608	CG	ENSSSCG00000020173	promoter		1.33333	2
8	1011753	1011882	130	21	0.7524	0.902485	-0.150085	-99.5608	CG	ENSSSCG00000020173	promoter		1.33333	2
X	8873568	8873714	147	29	0.147602	0.299909	-0.152307	-133.027	CG	ENSSSCG00000030877	promoter	FRMPD4	9.66667	31.3333	0.000438642
X	8873568	8873714	147	29	0.147602	0.299909	-0.152307	-133.027	CG	ENSSSCG00000030877	promoter	FRMPD4	9.66667	31.3333	0.000438642
18	35332981	35333104	124	25	0.7342	0.887351	-0.153151	-113.304	CG	ENSSSCG00000042796	promoter		11	13.3333
AEMK02000452.1	3194957	3195029	73	15	0.142421	0.296169	-0.153748	-72.6095	CG	ENSSSCG00000002559	promoter	CDCA4	133.333	146.667
X	124429091	124429270	180	29	0.200038	0.50786	-0.307822	-182.519	CG	ENSSSCG00000012773	promoter	PNCK	0	0
X	124429091	124429270	180	29	0.200038	0.50786	-0.307822	-182.519	CG	ENSSSCG00000012773	promoter	PNCK	0	0
4	2435293	2435706	414	29	0.344828	0.652245	-0.307418	-158.568	CG	ENSSSCG00000048659	promoter
AEMK02000452.1	3194957	3195029	73	15	0.142421	0.296169	-0.153748	-72.6095	CG	ENSSSCG00000002559	promoter	CDCA4	133.333	146.667
X	10582215	10582386	172	53	0.151201	0.307792	-0.156591	-253.996	CG	ENSSSCG00000012126	promoter	GPM6B	206	301.333
12	59009401	59009451	51	6	0.608037	0.914068	-0.306031	-29.9934	CG	ENSSSCG00000045078	promoter
5	8928592	8928665	74	4	0.417705	0.722194	-0.304488	-18.508	CG	ENSSSCG00000037826	promoter	SNORD83B	3.66667	1.33333
6	157482129	157482183	55	5	0.325512	0.629835	-0.304323	-24.5077	CG	ENSSSCG00000027525	promoter	DHCR24	8587	3354	0.0206762
6	157482129	157482183	55	5	0.325512	0.629835	-0.304323	-24.5077	CG	ENSSSCG00000027525	promoter	DHCR24	8587	3354	0.0206762
14	6710348	6710428	81	9	0.419358	0.720508	-0.30115	-40.9817	CG	ENSSSCG00000032622	promoter	SLC39A14	408	173.667
X	10582215	10582386	172	53	0.151201	0.307792	-0.156591	-253.996	CG	ENSSSCG00000012126	promoter	GPM6B	206	301.333
1	268214751	268214912	162	31	0.0836639	0.240673	-0.157009	-144.262	CG	ENSSSCG00000005616	promoter	TTC16	39.6667	53.6667
6	27598565	27598862	298	25	0.44547	0.74593	-0.30046	-127.377	CG	ENSSSCG00000022721	promoter	CDH16	1	0
6	27598565	27598862	298	25	0.44547	0.74593	-0.30046	-127.377	CG	ENSSSCG00000022721	promoter	CDH16	1	0
6	34174883	34174944	62	7	0.752301	0.91667	-0.16437	-28.8614	CG	ENSSSCG00000038073	promoter	NOD2	16	23
6	34174883	34174944	62	7	0.752301	0.91667	-0.16437	-28.8614	CG	ENSSSCG00000025741	promoter	SNX20	137.333	207.333
6	34174883	34174944	62	7	0.752301	0.91667	-0.16437	-28.8614	CG	ENSSSCG00000038073	promoter	NOD2	16	23
6	34174883	34174944	62	7	0.752301	0.91667	-0.16437	-28.8614	CG	ENSSSCG00000025741	promoter	SNX20	137.333	207.333
6	63378302	63378472	171	45	0.0743496	0.239362	-0.165012	-260.844	CG	ENSSSCG00000022204	promoter	AGRN	8	20.3333
6	165670279	165670335	57	6	0.59898	0.897739	-0.298759	-29.3269	CG	ENSSSCG00000028097	promoter	GPBP1L1	3586.33	2918.67
6	63378302	63378472	171	45	0.0743496	0.239362	-0.165012	-260.844	CG	ENSSSCG00000022204	promoter	AGRN	8	20.3333
6	165670279	165670335	57	6	0.59898	0.897739	-0.298759	-29.3269	CG	ENSSSCG00000028097	promoter	GPBP1L1	3586.33	2918.67
X	120360913	120361210	298	89	0.130567	0.300427	-0.169859	-511.634	CG	ENSSSCG00000012727	promoter	FMR1	7.66667	9
X	120360913	120361210	298	89	0.130567	0.300427	-0.169859	-511.634	CG	ENSSSCG00000042120	promoter		9	18.3333
5	87450929	87451052	124	15	0.52141	0.819753	-0.298343	-68.2337	CG	ENSSSCG00000049984	promoter		1.66667	0.333333
X	120360913	120361210	298	89	0.130567	0.300427	-0.169859	-511.634	CG	ENSSSCG00000012727	promoter	FMR1	7.66667	9
X	120360913	120361210	298	89	0.130567	0.300427	-0.169859	-511.634	CG	ENSSSCG00000042120	promoter		9	18.3333
3	1718685	1718854	170	13	0.194944	0.491814	-0.29687	-60.4824	CG	ENSSSCG00000007567	promoter
14	123387633	123387793	161	14	0.546431	0.842135	-0.295704	-87.6885	CG	ENSSSCG00000034269	promoter
3	127612729	127612798	70	14	0.410818	0.70553	-0.294712	-75.1751	CG	ENSSSCG00000045206	promoter
14	131640375	131640538	164	23	0.401248	0.69561	-0.294362	-132.78	CG	ENSSSCG00000037530	promoter	TACC2	8.66667	4
15	80597125	80597299	175	15	0.455923	0.749899	-0.293976	-89.566	CG	ENSSSCG00000027348	promoter		0.666667	0
6	58751673	58751775	103	15	0.474646	0.648867	-0.174221	-64.0376	CG	ENSSSCG00000029231	promoter	LILRB5	0	3.33333
6	58751673	58751775	103	15	0.474646	0.648867	-0.174221	-64.0376	CG	ENSSSCG00000029231	promoter	LILRB5	0	3.33333
6	53536947	53537085	139	18	0.283888	0.576869	-0.29298	-109.838	CG	ENSSSCG00000033207	promoter	SULT2A1	32940.3	23579.7
6	53536947	53537085	139	18	0.283888	0.576869	-0.29298	-109.838	CG	ENSSSCG00000033207	promoter	SULT2A1	32940.3	23579.7
6	72545645	72545812	168	20	0.466082	0.758271	-0.292189	-107.134	CG	ENSSSCG00000048520	promoter
6	72545645	72545812	168	20	0.466082	0.758271	-0.292189	-107.134	CG	ENSSSCG00000048520	promoter
7	2060382	2060517	136	26	0.461724	0.753874	-0.29215	-147.178	CG	ENSSSCG00000001004	promoter	SLC22A23	39.6667	0.333333	0.00014402
7	2060382	2060517	136	26	0.461724	0.753874	-0.29215	-147.178	CG	ENSSSCG00000001004	promoter	SLC22A23	39.6667	0.333333	0.00014402
1	130940208	130940392	185	29	0.289609	0.464421	-0.174812	-126.453	CG	ENSSSCG00000004774	promoter	IVD	2472.67	9221.67	0.000164455
7	22613334	22613447	114	11	0.131259	0.309025	-0.177766	-48.0303	CG	ENSSSCG00000001247	promoter	ZFP57	14	26.3333
7	22613334	22613447	114	11	0.131259	0.309025	-0.177766	-48.0303	CG	ENSSSCG00000001247	promoter	ZFP57	14	26.3333
1	115732785	115732910	126	9	0.319162	0.609576	-0.290414	-43.6534	CG	ENSSSCG00000004603	promoter	RFX7	386	364.333
3	18203328	18203406	79	5	0.666476	0.848772	-0.182297	-20.7343	CG	ENSSSCG00000030122	promoter	HIRIP3	243.333	310.667
16	46445634	46445688	55	5	0.609037	0.794754	-0.185717	-22.4315	CG	ENSSSCG00000016958	promoter	PIK3R1	67	122
6	79915697	79915818	122	15	0.569543	0.756111	-0.186569	-63.6452	CG	ENSSSCG00000003514	promoter	HSPG2	0	258.667
3	112318517	112318598	82	7	0.369294	0.657691	-0.288397	-30.7785	CG	ENSSSCG00000048033	promoter
6	55547172	55547270	99	15	0.597579	0.883454	-0.285875	-81.5726	CG	ENSSSCG00000022015	promoter	SNORD88A	6.33333	6.33333
6	55547172	55547270	99	15	0.597579	0.883454	-0.285875	-81.5726	CG	ENSSSCG00000039700	promoter
6	55547172	55547270	99	15	0.597579	0.883454	-0.285875	-81.5726	CG	ENSSSCG00000022015	promoter	SNORD88A	6.33333	6.33333
6	55547172	55547270	99	15	0.597579	0.883454	-0.285875	-81.5726	CG	ENSSSCG00000039700	promoter
18	38018560	38018651	92	12	0.368479	0.654155	-0.285676	-56.4184	CG	ENSSSCG00000043167	promoter		2.66667	1
7	83063872	83064109	238	45	0.262917	0.547593	-0.284676	-293.422	CG	ENSSSCG00000045763	promoter
7	83063872	83064109	238	45	0.262917	0.547593	-0.284676	-293.422	CG	ENSSSCG00000045763	promoter
6	79915697	79915818	122	15	0.569543	0.756111	-0.186569	-63.6452	CG	ENSSSCG00000003514	promoter	HSPG2	0	258.667
1	2602898	2603102	205	20	0.328715	0.61247	-0.283756	-110.466	CG	ENSSSCG00000051382	promoter
4	78684714	78684808	95	15	0.598284	0.788638	-0.190353	-65.1961	CG	ENSSSCG00000034495	promoter	SNTG1	0.666667	3.66667
X	91111360	91111469	110	18	0.122631	0.314174	-0.191543	-86.4194	CG	ENSSSCG00000025306	promoter	PAK3	0	4.33333
X	91111360	91111469	110	18	0.122631	0.314174	-0.191543	-86.4194	CG	ENSSSCG00000025306	promoter	PAK3	0	4.33333
2	142350190	142350291	102	14	0.303719	0.587058	-0.283339	-73.3065	CG	ENSSSCG00000014370	promoter	TMCO6	354.333	163
5	10096073	10096204	132	12	0.278553	0.561276	-0.282723	-61.7983	CG	ENSSSCG00000020777	promoter	TRIOBP	579.333	382
6	85273660	85273778	119	18	0.629879	0.822569	-0.19269	-83.1424	CG	ENSSSCG00000031788	promoter	PTAFR	149.333	239
6	85273660	85273778	119	18	0.629879	0.822569	-0.19269	-83.1424	CG	ENSSSCG00000031788	promoter	PTAFR	149.333	239
16	75587118	75587206	89	10	0.560533	0.842376	-0.281844	-46.8168	CG	ENSSSCG00000049835	promoter
2	137620517	137620844	328	23	0.366965	0.646882	-0.279917	-111.251	CG	ENSSSCG00000014307	promoter	MACROH2A1	124.667	2.66667	3.48442e-12
AEMK02000682.1	501915	502029	115	14	0.55327	0.833117	-0.279847	-69.5175	CG	ENSSSCG00000037880	promoter	NSMF	0.666667	0
AEMK02000682.1	501915	502029	115	14	0.55327	0.833117	-0.279847	-69.5175	CG	ENSSSCG00000037880	promoter	NSMF	0.666667	0
4	421420	421562	143	13	0.50789	0.786456	-0.278567	-63.5347	CG	ENSSSCG00000005909	promoter	FBXL6	267	209.333
14	87904514	87904766	253	46	0.381577	0.659021	-0.277443	-258.905	CG	ENSSSCG00000026850	promoter	SNCG	300	216.667
2	1496304	1496478	175	19	0.52053	0.797829	-0.277298	-98.9633	CG	ENSSSCG00000035293	promoter	IGF2	4069	700.667	5.9826e-09
X	111309930	111309997	68	13	0.128428	0.321617	-0.193189	-61.1801	CG	ENSSSCG00000012699	promoter	FHL1	50	149.667
X	111309930	111309997	68	13	0.128428	0.321617	-0.193189	-61.1801	CG	ENSSSCG00000012699	promoter	FHL1	50	149.667
6	54864598	54864782	185	23	0.164341	0.357905	-0.193564	-106.532	CG	ENSSSCG00000003196	promoter	PTOV1	31.6667	110.333
6	54864598	54864782	185	23	0.164341	0.357905	-0.193564	-106.532	CG	ENSSSCG00000003196	promoter	PTOV1	31.6667	110.333
1	56377994	56378210	217	41	0.664773	0.862732	-0.197959	-222.45	CG	ENSSSCG00000004308	promoter	SPACA1	67	68
3	68624567	68624658	92	16	0.659084	0.863575	-0.204491	-75.1727	CG	ENSSSCG00000008282	promoter	WDR54	20	49.6667
1	1814977	1815102	126	22	0.299157	0.575725	-0.276568	-129.539	CG	ENSSSCG00000043317	promoter
7	23728343	23728442	100	15	0.636996	0.841507	-0.204511	-66.6083	CG	ENSSSCG00000032341	promoter	AIF1	125.667	144
7	23728343	23728442	100	15	0.636996	0.841507	-0.204511	-66.6083	CG	ENSSSCG00000032341	promoter	AIF1	125.667	144
9	42621161	42621236	76	8	0.549494	0.825689	-0.276195	-37.8962	CG	ENSSSCG00000043149	promoter
9	42621161	42621236	76	8	0.549494	0.825689	-0.276195	-37.8962	CG	ENSSSCG00000043149	promoter
1	268287274	268287342	69	14	0.344218	0.620297	-0.276078	-61.1774	CG	ENSSSCG00000005626	promoter	FPGS	46	0	1.24541e-05
5	21749680	21749769	90	17	0.354384	0.560306	-0.205921	-78.0717	CG	ENSSSCG00000000393	promoter	PAN2	113	283.667	0.0278873
5	21749680	21749769	90	17	0.354384	0.560306	-0.205921	-78.0717	CG	ENSSSCG00000000396	promoter	STAT2	12101.3	26193	4.31577e-05
18	18344928	18344979	52	9	0.313847	0.589782	-0.275935	-43.7572	CG	ENSSSCG00000016554	promoter	MEST	21	11
X	39598446	39598587	142	23	0.267939	0.475461	-0.207522	-109.437	CG	ENSSSCG00000021846	promoter	EFHC2	14.3333	14.6667
X	39598446	39598587	142	23	0.267939	0.475461	-0.207522	-109.437	CG	ENSSSCG00000021846	promoter	EFHC2	14.3333	14.6667
6	17077458	17077622	165	14	0.497973	0.771922	-0.273948	-75.3132	CG	ENSSSCG00000028710	promoter	MIR140	1	1
6	17077458	17077622	165	14	0.497973	0.771922	-0.273948	-75.3132	CG	ENSSSCG00000028710	promoter	MIR140	1	1
8	74574722	74574824	103	10	0.251443	0.525068	-0.273625	-49.0064	CG	ENSSSCG00000008998	promoter		914383	606635
8	74574722	74574824	103	10	0.251443	0.525068	-0.273625	-49.0064	CG	ENSSSCG00000008998	promoter		914383	606635
18	55646552	55646653	102	9	0.511162	0.784338	-0.273176	-42.0997	CG	ENSSSCG00000016775	promoter	ZNF777	189.667	178.333
15	68984591	68984665	75	8	0.164575	0.375594	-0.21102	-38.2173	CG	ENSSSCG00000027472	promoter	GCA	80.6667	155.333
3	100626052	100626151	100	12	0.500233	0.772618	-0.272386	-63.7002	CG	ENSSSCG00000028766	promoter	RN7SL284P
7	23699739	23700009	271	29	0.52363	0.795792	-0.272162	-165.365	CG	ENSSSCG00000001404	promoter
7	23699739	23700009	271	29	0.52363	0.795792	-0.272162	-165.365	CG	ENSSSCG00000001404	promoter
6	166644397	166644528	132	21	0.543394	0.75449	-0.211096	-96.5125	CG	ENSSSCG00000027423	promoter	TMEM53	4.66667	5.66667
6	1507572	1507693	122	18	0.25094	0.522666	-0.271726	-89.9918	CG	ENSSSCG00000035629	promoter	CA5A	5	3.66667
12	3905293	3905512	220	44	0.462897	0.734606	-0.271709	-293.915	CG	ENSSSCG00000046989	promoter
3	125755301	125755694	394	54	0.39821	0.669714	-0.271505	-299.051	CG	ENSSSCG00000008633	promoter	PDIA6	9766.33	6221.33
6	166644397	166644528	132	21	0.543394	0.75449	-0.211096	-96.5125	CG	ENSSSCG00000027423	promoter	TMEM53	4.66667	5.66667
15	139584805	139585048	244	34	0.45247	0.664105	-0.211635	-178.608	CG	ENSSSCG00000040095	promoter	GPR35	129.333	162.333
12	11019892	11020021	130	16	0.646679	0.916515	-0.269836	-76.1382	CG	ENSSSCG00000017254	promoter	MAP2K6	1557.33	1223.67
10	66438594	66438723	130	27	0.586336	0.855597	-0.269261	-171.585	CG	ENSSSCG00000038429	promoter
7	2060156	2060324	169	20	0.379623	0.648825	-0.269203	-94.8858	CG	ENSSSCG00000001004	promoter	SLC22A23	39.6667	0.333333	0.00014402
7	2060156	2060324	169	20	0.379623	0.648825	-0.269203	-94.8858	CG	ENSSSCG00000001004	promoter	SLC22A23	39.6667	0.333333	0.00014402
14	141349638	141349693	56	5	0.129088	0.34311	-0.214022	-24.4215	CG	ENSSSCG00000038086	promoter	ECHS1	15560.7	21711.7
4	373982	374147	166	26	0.566788	0.781404	-0.214615	-129.821	CG	ENSSSCG00000005905	promoter	SLC39A4	0	47.6667
12	60571295	60571383	89	9	0.291424	0.560059	-0.268636	-42.5335	CG	ENSSSCG00000048972	promoter
14	141324103	141324255	153	22	0.604207	0.820367	-0.21616	-113.759	CG	ENSSSCG00000010792	promoter	PRAP1	4.33333	17	0.0480616
17	58548082	58548236	155	19	0.660477	0.878774	-0.218297	-94.7734	CG	ENSSSCG00000007513	promoter	RAB22A	0.333333	0.666667
12	61297873	61298023	151	16	0.245082	0.512898	-0.267817	-77.4158	CG	ENSSSCG00000035671	promoter	USP22	2638	1959
5	11000008	11000100	93	11	0.489222	0.70828	-0.219058	-46.2147	CG	ENSSSCG00000000139	promoter	IFT27	1.33333	1.66667
6	3493890	3493964	75	7	0.50734	0.726611	-0.219271	-31.1617	CG	ENSSSCG00000042639	promoter		10.6667	17
3	125003179	125003267	89	16	0.666568	0.888407	-0.221839	-80.9045	CG	ENSSSCG00000008624	promoter	LPIN1	0.333333	11
11	78609223	78609302	80	18	0.505418	0.730314	-0.224897	-78.4085	CG	ENSSSCG00000009555	promoter	LAMP1	3683.67	4003.33
6	63416034	63416130	97	18	0.542912	0.768585	-0.225673	-82.8877	CG	ENSSSCG00000034107	promoter	RNF223	0	1
6	63416034	63416130	97	18	0.542912	0.768585	-0.225673	-82.8877	CG	ENSSSCG00000034107	promoter	RNF223	0	1
6	889030	889155	126	23	0.492108	0.718251	-0.226143	-112.974	CG	ENSSSCG00000002650	promoter	APRT	359.667	552.333
15	139570142	139570288	147	30	0.279457	0.50565	-0.226193	-166.246	CG	ENSSSCG00000040095	promoter	GPR35	129.333	162.333
15	134124031	134124108	78	18	0.638108	0.864809	-0.226701	-81.6499	CG	ENSSSCG00000016313	promoter	HJURP	164	226.333
7	23995839	23995952	114	20	0.269729	0.497006	-0.227277	-101.229	CG	ENSSSCG00000001422	promoter	C2	0	18714.3	8.15112e-15
17	62719648	62719699	52	7	0.362329	0.627067	-0.264738	-33.7406	CG	ENSSSCG00000044892	promoter		1.66667	1.66667
6	47420157	47420341	185	17	0.411794	0.676411	-0.264617	-92.5623	CG	ENSSSCG00000042985	promoter
6	47420157	47420341	185	17	0.411794	0.676411	-0.264617	-92.5623	CG	ENSSSCG00000034389	promoter		0	0
6	47420157	47420341	185	17	0.411794	0.676411	-0.264617	-92.5623	CG	ENSSSCG00000042985	promoter
6	47420157	47420341	185	17	0.411794	0.676411	-0.264617	-92.5623	CG	ENSSSCG00000034389	promoter		0	0
7	23995839	23995952	114	20	0.269729	0.497006	-0.227277	-101.229	CG	ENSSSCG00000001422	promoter	C2	0	18714.3	8.15112e-15
12	61119152	61119279	128	17	0.659636	0.887029	-0.227393	-77.1591	CG	ENSSSCG00000036812	promoter	MPRIP	1	3.66667
AEMK02000452.1	2361029	2361358	330	46	0.481385	0.74519	-0.263806	-276.609	CG	ENSSSCG00000042591	promoter
AEMK02000452.1	2361029	2361358	330	46	0.481385	0.74519	-0.263806	-276.609	CG	ENSSSCG00000042591	promoter
7	3049291	3049423	133	22	0.195539	0.459328	-0.263789	-108.216	CG	ENSSSCG00000000997	promoter	PPP1R3G	169.333	87.6667
7	3049291	3049423	133	22	0.195539	0.459328	-0.263789	-108.216	CG	ENSSSCG00000000997	promoter	PPP1R3G	169.333	87.6667
3	1007130	1007208	79	10	0.525232	0.788915	-0.263683	-48.3228	CG	ENSSSCG00000007558	promoter	INTS1	632.667	467.667
7	98221572	98221708	137	22	0.668092	0.897262	-0.22917	-119.195	CG	ENSSSCG00000051291	promoter		17.6667	19
2	5192024	5192111	88	7	0.471536	0.735003	-0.263467	-33.6083	CG	ENSSSCG00000027956	promoter	SSH3	0.333333	0.333333
1	273719952	273720141	190	21	0.297217	0.559618	-0.2624	-102.188	CG	ENSSSCG00000038220	promoter	RXRA	133	87.6667
12	44161978	44162061	84	12	0.35574	0.617849	-0.262109	-59.5487	CG	ENSSSCG00000017754	promoter	LGALS9	1	0.333333
9	136186941	136187055	115	21	0.487316	0.7489	-0.261584	-119.449	CG	ENSSSCG00000015628	promoter	SPATA48	0	0
7	98221572	98221708	137	22	0.668092	0.897262	-0.22917	-119.195	CG	ENSSSCG00000051291	promoter		17.6667	19
9	136186941	136187055	115	21	0.487316	0.7489	-0.261584	-119.449	CG	ENSSSCG00000015628	promoter	SPATA48	0	0
14	141350639	141350729	91	12	0.408222	0.637486	-0.229264	-55.5408	CG	ENSSSCG00000038086	promoter	ECHS1	15560.7	21711.7
6	68517531	68517658	128	17	0.363378	0.62334	-0.259961	-84.9379	CG	ENSSSCG00000046937	promoter
6	68517531	68517658	128	17	0.363378	0.62334	-0.259961	-84.9379	CG	ENSSSCG00000046937	promoter
10	66437598	66437673	76	10	0.57786	0.837681	-0.25982	-44.4693	CG	ENSSSCG00000038429	promoter
9	42102076	42102141	66	7	0.422184	0.68177	-0.259586	-29.7658	CG	ENSSSCG00000041499	promoter
9	42102076	42102141	66	7	0.422184	0.68177	-0.259586	-29.7658	CG	ENSSSCG00000041499	promoter
12	61400085	61400302	218	39	0.283535	0.542706	-0.259171	-201.74	CG	ENSSSCG00000034379	promoter	MAP2K3	5	0
13	206376952	206377142	191	20	0.531816	0.790578	-0.258762	-97.1444	CG	ENSSSCG00000043701	promoter
AEMK02000682.1	441976	442204	229	30	0.301719	0.560455	-0.258736	-177.292	CG	ENSSSCG00000033694	promoter
AEMK02000682.1	441976	442204	229	30	0.301719	0.560455	-0.258736	-177.292	CG	ENSSSCG00000033694	promoter
16	74272129	74272224	96	14	0.390523	0.6484	-0.257876	-65.9688	CG	ENSSSCG00000017100	promoter	MTRR	227	181
14	133661147	133661204	58	8	0.334543	0.59226	-0.257717	-40.9381	CG	ENSSSCG00000043784	promoter
6	54710831	54711214	384	56	0.203823	0.43399	-0.230167	-303.648	CG	ENSSSCG00000003189	promoter	PRMT1	148	156
6	54710831	54711214	384	56	0.203823	0.43399	-0.230167	-303.648	CG	ENSSSCG00000003189	promoter	PRMT1	148	156
12	52872805	52872993	189	25	0.507706	0.76505	-0.257344	-141.221	CG	ENSSSCG00000018964	promoter		1	1
7	75927040	75927209	170	21	0.463292	0.693555	-0.230263	-94.4774	CG	ENSSSCG00000002033	promoter	CEBPE	16.3333	23
16	21358273	21358426	154	23	0.345248	0.602423	-0.257175	-118.585	CG	ENSSSCG00000031959	promoter	CAPSL
7	75927040	75927209	170	21	0.463292	0.693555	-0.230263	-94.4774	CG	ENSSSCG00000002033	promoter	CEBPE	16.3333	23
X	124698292	124698517	226	49	0.413022	0.669929	-0.256907	-324.855	CG	ENSSSCG00000050009	promoter
X	124698292	124698517	226	49	0.413022	0.669929	-0.256907	-324.855	CG	ENSSSCG00000050009	promoter
15	135552688	135552781	94	9	0.462155	0.718867	-0.256712	-44.5853	CG	ENSSSCG00000016317	promoter	AGAP1	125.333	27.6667
7	10667333	10667487	155	26	0.221807	0.452925	-0.231118	-147.477	CG	ENSSSCG00000046603	promoter		3.33333	4.66667
7	10667333	10667487	155	26	0.221807	0.452925	-0.231118	-147.477	CG	ENSSSCG00000046603	promoter		3.33333	4.66667
10	66773245	66773304	60	9	0.581809	0.837157	-0.255348	-41.3813	CG	ENSSSCG00000049317	promoter
1	272808306	272808509	204	33	0.258045	0.489306	-0.231262	-173.704	CG	ENSSSCG00000005738	promoter	RALGDS	0	1
1	203682984	203683077	94	18	0.293759	0.527714	-0.233954	-89.7882	CG	ENSSSCG00000035863	promoter	PLIN2	815	1605	0.0249585
5	12542036	12542108	73	9	0.509415	0.743725	-0.23431	-38.8044	CG	ENSSSCG00000000157	promoter	BPIFC	5.66667	9
7	64560407	64560528	122	11	0.595816	0.850642	-0.254826	-55.3539	CG	ENSSSCG00000048255	promoter		2	1.66667
7	64560407	64560528	122	11	0.595816	0.850642	-0.254826	-55.3539	CG	ENSSSCG00000048255	promoter		2	1.66667
2	150803269	150803481	213	29	0.275653	0.512679	-0.237026	-142.038	CG	ENSSSCG00000046744	promoter		15	15.3333
3	132425140	132425259	120	16	0.265774	0.50403	-0.238256	-74.2481	CG	ENSSSCG00000036880	promoter	TMEM18	2	14.6667
3	107986696	107986773	78	7	0.46456	0.703858	-0.239299	-27.7967	CG	ENSSSCG00000008522	promoter	XDH	33.3333	327
1	169670772	169670847	76	8	0.225542	0.478797	-0.253255	-37.531	CG	ENSSSCG00000049174	promoter
12	60885881	60885972	92	11	0.418618	0.671826	-0.253208	-49.0795	CG	ENSSSCG00000018055	promoter	PEMT	2612	1022.33	2.79275e-07
6	55781850	55781927	78	8	0.275265	0.515489	-0.240224	-34.3184	CG	ENSSSCG00000037466	promoter		61.3333	533.667
14	8454019	8454135	117	15	0.558384	0.811255	-0.252872	-65.4525	CG	ENSSSCG00000009645	promoter	ADAMDEC1	17.6667	6.66667
14	8454019	8454135	117	15	0.558384	0.811255	-0.252872	-65.4525	CG	ENSSSCG00000009646	promoter	ADAM7	15.3333	6.66667
15	111956718	111956898	181	29	0.44262	0.694853	-0.252234	-151.095	CG	ENSSSCG00000038814	promoter
6	55781850	55781927	78	8	0.275265	0.515489	-0.240224	-34.3184	CG	ENSSSCG00000037466	promoter		61.3333	533.667
4	97886382	97886477	96	12	0.439338	0.681993	-0.242655	-52.79	CG	ENSSSCG00000006625	promoter	RFX5	547	1128	2.92112e-13
10	65404406	65404461	56	7	0.431293	0.68199	-0.250697	-32.3946	CG	ENSSSCG00000043961	promoter
X	118322144	118322324	181	38	0.409283	0.659486	-0.250203	-215.311	CG	ENSSSCG00000042979	promoter
X	118322144	118322324	181	38	0.409283	0.659486	-0.250203	-215.311	CG	ENSSSCG00000042979	promoter
AEMK02000682.1	1342688	1342790	103	19	0.25634	0.499351	-0.243011	-94.4469	CG	ENSSSCG00000031715	promoter	CARD9	16.3333	43.3333
2	1260035	1260481	447	54	0.548414	0.797966	-0.249552	-309.06	CG	ENSSSCG00000031487	promoter	LSP1	12.6667	0
AEMK02000682.1	1342688	1342790	103	19	0.25634	0.499351	-0.243011	-94.4469	CG	ENSSSCG00000031715	promoter	CARD9	16.3333	43.3333
2	76262539	76262596	58	11	0.200577	0.443961	-0.243384	-50.1907	CG	ENSSSCG00000013462	promoter	LINGO3	2.33333	3.33333
3	44023445	44023550	106	15	0.232475	0.476123	-0.243648	-80.386	CG	ENSSSCG00000008097	promoter		63	91.6667
2	5087248	5087418	171	21	0.325024	0.568996	-0.243971	-96.1148	CG	ENSSSCG00000012909	promoter	PTPRCAP	46.6667	254	2.06105e-05
13	14786322	14786534	213	28	0.15948	0.407165	-0.247686	-153.43	CG	ENSSSCG00000028258	promoter	AZI2	1332.67	819.333
4	54933854	54933952	99	8	0.192547	0.440196	-0.247649	-37.9503	CG	ENSSSCG00000033791	promoter	IMPA1	1.66667	0
2	5191628	5191825	198	26	0.385203	0.632655	-0.247452	-137.434	CG	ENSSSCG00000027956	promoter	SSH3	0.333333	0.333333
1	266346712	266346842	131	28	0.456137	0.703419	-0.247282	-133.497	CG	ENSSSCG00000029169	promoter	MAPKAP1	2560	1579
12	34609470	34609603	134	21	0.397861	0.642234	-0.244373	-93.5419	CG	ENSSSCG00000019138	promoter	MIR142	1	1.66667
13	109530729	109530793	65	14	0.370729	0.615223	-0.244494	-69.9333	CG	ENSSSCG00000040946	promoter	EIF5A2	0	0.666667
16	63112732	63112782	51	7	0.0771305	0.322403	-0.245273	-30.5969	CG	ENSSSCG00000017032	promoter	PTTG2	106	299	0.0280266
5	76239918	76240003	86	12	0.437755	0.68371	-0.245955	-61.7859	CG	ENSSSCG00000000804	promoter	ANO6	779	930.333
2	4799944	4799996	53	11	0.428743	0.67388	-0.245137	-48.8125	CG	ENSSSCG00000042561	promoter
1	273769041	273769123	83	11	0.222237	0.46726	-0.245022	-52.164	CG	ENSSSCG00000038220	promoter	RXRA	133	87.6667
6	34789102	34789238	137	14	0.598227	0.842861	-0.244634	-72.1502	CG	ENSSSCG00000036005	promoter	CNEP1R1	324	232.333
6	34789102	34789238	137	14	0.598227	0.842861	-0.244634	-72.1502	CG	ENSSSCG00000036005	promoter	CNEP1R1	324	232.333
4	781755	781876	122	11	0.330655	0.576698	-0.246044	-51.3113	CG	ENSSSCG00000046806	promoter		7.66667	9.33333
4	1001821	1001896	76	11	0.496246	0.742301	-0.246055	-52.7747	CG	ENSSSCG00000006955	promoter	GSDMD	1.33333	19
AEMK02000694.1	317868	317992	125	25	0.204112	0.448212	-0.244101	-146.114	CG	ENSSSCG00000035428	promoter		0.666667	0
AEMK02000694.1	317868	317992	125	25	0.204112	0.448212	-0.244101	-146.114	CG	ENSSSCG00000035428	promoter		0.666667	0
2	138913618	138913673	56	11	0.613659	0.862203	-0.248544	-51.6333	CG	ENSSSCG00000042271	promoter		0	1.33333
5	91884182	91884398	217	44	0.566106	0.810031	-0.243925	-259.566	CG	ENSSSCG00000039400	promoter	CCER1	0.666667	0
2	15336758	15336927	170	15	0.230642	0.479324	-0.248683	-74.2333	CG	ENSSSCG00000013241	promoter	NR1H3	580.333	1065.33
3	699817	700097	281	46	0.318663	0.567949	-0.249286	-256.696	CG	ENSSSCG00000007552	promoter		5.66667	7.33333
18	2903509	2903668	160	16	0.378817	0.622147	-0.24333	-73.493	CG	ENSSSCG00000044134	promoter
10	24335362	24335432	71	10	0.360227	0.609685	-0.249458	-50.2816	CG	ENSSSCG00000037669	promoter	PTPN7	13.6667	88.3333	0.0154865
2	859576	859637	62	9	0.312165	0.562004	-0.249838	-37.6342	CG	ENSSSCG00000033033	promoter	TOLLIP	348.333	528.667
4	97886382	97886477	96	12	0.439338	0.681993	-0.242655	-52.79	CG	ENSSSCG00000006624	promoter	SELENBP1	11.6667	0
3	8493802	8493881	80	13	0.504386	0.755821	-0.251435	-57.5621	CG	ENSSSCG00000007665	promoter		14.3333	19.6667
X	98181614	98181680	67	13	0.164068	0.406476	-0.242409	-58.987	CG	ENSSSCG00000030849	promoter	RPL39	31171.3	14753
X	98181614	98181680	67	13	0.164068	0.406476	-0.242409	-58.987	CG	ENSSSCG00000030849	promoter	RPL39	31171.3	14753
15	139784028	139784204	177	17	0.39573	0.638056	-0.242326	-82.6682	CG	ENSSSCG00000020515	promoter	RNU6-432P
9	74475583	74475683	101	21	0.349335	0.591586	-0.242251	-105.821	CG	ENSSSCG00000015328	promoter	SGCE	5	3.66667
9	74475583	74475683	101	21	0.349335	0.591586	-0.242251	-105.821	CG	ENSSSCG00000015328	promoter	SGCE	5	3.66667
2	17172845	17173020	176	19	0.508288	0.748568	-0.240281	-95.4185	CG	ENSSSCG00000043766	promoter		47.6667	22.6667
15	136369087	136369269	183	28	0.115987	0.367451	-0.251463	-192.102	CG	ENSSSCG00000016322	promoter	ACKR3	128	239.333
12	47933787	47933879	93	9	0.267808	0.520832	-0.253025	-47.0666	CG	ENSSSCG00000038745	promoter	SERPINF2	4935.67	7273
14	59647024	59647079	56	9	0.330039	0.570121	-0.240082	-38.9063	CG	ENSSSCG00000010184	promoter	AGT	317	132.333
6	3775493	3775664	172	26	0.422926	0.677312	-0.254386	-137.513	CG	ENSSSCG00000002666	promoter	KIAA0513	38	98.6667
12	22988591	22988692	102	5	0.391668	0.646321	-0.254653	-23.8549	CG	ENSSSCG00000017507	promoter		70	183.667
6	84564899	84564968	70	9	0.497302	0.734827	-0.237526	-38.7949	CG	ENSSSCG00000003572	promoter	SYTL1	21	19.3333
6	84564899	84564968	70	9	0.497302	0.734827	-0.237526	-38.7949	CG	ENSSSCG00000003572	promoter	SYTL1	21	19.3333
4	111079911	111080034	124	17	0.431659	0.669053	-0.237394	-80.61	CG	ENSSSCG00000006841	promoter	CLCC1	787	0	0.000506262
2	15336347	15336447	101	11	0.322629	0.577428	-0.254799	-52.9552	CG	ENSSSCG00000013241	promoter	NR1H3	580.333	1065.33
6	857221	857338	118	23	0.490106	0.72681	-0.236704	-125.531	CG	ENSSSCG00000036367	promoter	PABPN1L	0.666667	0
8	4127950	4128058	109	15	0.663698	0.899656	-0.235958	-76.6971	CG	ENSSSCG00000027178	promoter	MAN2B2	0	0
8	4127950	4128058	109	15	0.663698	0.899656	-0.235958	-76.6971	CG	ENSSSCG00000027178	promoter	MAN2B2	0	0
6	1506205	1506724	520	72	0.288662	0.524571	-0.235909	-370.243	CG	ENSSSCG00000035629	promoter	CA5A	5	3.66667
4	129091069	129091168	100	18	0.539772	0.774715	-0.234943	-89.997	CG	ENSSSCG00000042007	promoter
2	150259071	150259136	66	9	0.501504	0.75637	-0.254866	-39.744	CG	ENSSSCG00000014430	promoter	ABLIM3	16.6667	40
9	45965315	45965554	240	21	0.505326	0.760503	-0.255176	-89.1462	CG	ENSSSCG00000028204	promoter	TREH	2	5.33333
AEMK02000452.1	3175960	3176151	192	21	0.27391	0.507481	-0.233571	-99.9838	CG	ENSSSCG00000035669	promoter	AHNAK2	58.6667	47.3333
AEMK02000452.1	3175960	3176151	192	21	0.27391	0.507481	-0.233571	-99.9838	CG	ENSSSCG00000035669	promoter	AHNAK2	58.6667	47.3333
X	124725100	124725273	174	24	0.161577	0.394141	-0.232564	-130.252	CG	ENSSSCG00000012795	promoter	IRAK1	260	205.333
X	124725100	124725273	174	24	0.161577	0.394141	-0.232564	-130.252	CG	ENSSSCG00000047645	promoter
X	124725100	124725273	174	24	0.161577	0.394141	-0.232564	-130.252	CG	ENSSSCG00000012795	promoter	IRAK1	260	205.333
X	124725100	124725273	174	24	0.161577	0.394141	-0.232564	-130.252	CG	ENSSSCG00000047645	promoter
4	498498	498788	291	51	0.147128	0.37868	-0.231553	-316.273	CG	ENSSSCG00000050178	promoter
9	45965315	45965554	240	21	0.505326	0.760503	-0.255176	-89.1462	CG	ENSSSCG00000028204	promoter	TREH	2	5.33333
17	11166172	11166289	118	11	0.602693	0.859351	-0.256657	-55.7266	CG	ENSSSCG00000007033	promoter	AP3M2	14	19.3333
14	50665735	50665927	193	26	0.487053	0.743733	-0.25668	-131.486	CG	ENSSSCG00000010104	promoter	MZT2B	32	57.3333
4	124458555	124458652	98	15	0.55844	0.789515	-0.231074	-69.6915	CG	ENSSSCG00000006901	promoter	EVI5	93.3333	28.6667
7	120987465	120987522	58	5	0.627302	0.857923	-0.230621	-23.6441	CG	ENSSSCG00000037105	promoter	EVL	3	0
7	120987465	120987522	58	5	0.627302	0.857923	-0.230621	-23.6441	CG	ENSSSCG00000037105	promoter	EVL	3	0
2	2726440	2726611	172	22	0.355397	0.61245	-0.257053	-127.104	CG	ENSSSCG00000033043	promoter	SHANK2	374.667	442.333
12	52872805	52872993	189	25	0.507706	0.76505	-0.257344	-141.221	CG	ENSSSCG00000017956	promoter	CD68	245.667	879	2.04847e-09
X	110873727	110873842	116	17	0.1288	0.386175	-0.257376	-81.9045	CG	ENSSSCG00000033339	promoter		1	4.33333
X	110873727	110873842	116	17	0.1288	0.386175	-0.257376	-81.9045	CG	ENSSSCG00000033339	promoter		1	4.33333
9	134955129	134955214	86	7	0.127644	0.357102	-0.229458	-30.4789	CG	ENSSSCG00000042678	promoter
9	134955129	134955214	86	7	0.127644	0.357102	-0.229458	-30.4789	CG	ENSSSCG00000041966	promoter
9	134955129	134955214	86	7	0.127644	0.357102	-0.229458	-30.4789	CG	ENSSSCG00000042678	promoter
9	134955129	134955214	86	7	0.127644	0.357102	-0.229458	-30.4789	CG	ENSSSCG00000041966	promoter
9	136186941	136187055	115	21	0.487316	0.7489	-0.261584	-119.449	CG	ENSSSCG00000015627	promoter	ZPBP	0	2.33333
9	136186941	136187055	115	21	0.487316	0.7489	-0.261584	-119.449	CG	ENSSSCG00000015627	promoter	ZPBP	0	2.33333
3	1007130	1007208	79	10	0.525232	0.788915	-0.263683	-48.3228	CG	ENSSSCG00000045352	promoter		9	10.6667
17	60078937	60079058	122	17	0.225067	0.453819	-0.228751	-78.5087	CG	ENSSSCG00000049129	promoter
AEMK02000452.1	1805707	1805839	133	14	0.286869	0.514814	-0.227945	-68.2939	CG	ENSSSCG00000036612	promoter	TNFAIP2
AEMK02000452.1	1805707	1805839	133	14	0.286869	0.514814	-0.227945	-68.2939	CG	ENSSSCG00000036612	promoter	TNFAIP2
15	112980189	112980312	124	14	0.0954275	0.323257	-0.227829	-71.5966	CG	ENSSSCG00000051085	promoter
12	4535280	4535335	56	11	0.299593	0.527167	-0.227573	-50.0627	CG	ENSSSCG00000033293	promoter		1.33333	1
14	56240665	56240826	162	13	0.276589	0.504069	-0.227479	-62.5911	CG	ENSSSCG00000044931	promoter		21	14.6667
7	30332459	30332556	98	10	0.537615	0.801751	-0.264136	-47.4403	CG	ENSSSCG00000023160	promoter	SMIM29	38	63
7	30332459	30332556	98	10	0.537615	0.801751	-0.264136	-47.4403	CG	ENSSSCG00000023160	promoter	SMIM29	38	63
AEMK02000682.1	1095056	1095205	150	24	0.20673	0.471622	-0.264892	-152.021	CG	ENSSSCG00000040845	promoter	AGPAT2	778.333	924.333
AEMK02000682.1	1095056	1095205	150	24	0.20673	0.471622	-0.264892	-152.021	CG	ENSSSCG00000040845	promoter	AGPAT2	778.333	924.333
8	3509603	3509655	53	5	0.580562	0.807159	-0.226597	-22.6788	CG	ENSSSCG00000008714	promoter
8	3509603	3509655	53	5	0.580562	0.807159	-0.226597	-22.6788	CG	ENSSSCG00000008714	promoter
X	89221620	89221683	64	8	0.0599996	0.325324	-0.265325	-36.3892	CG	ENSSSCG00000031027	promoter	IRS4	2	4
X	89221620	89221683	64	8	0.0599996	0.325324	-0.265325	-36.3892	CG	ENSSSCG00000031027	promoter	IRS4	2	4
6	55639314	55639365	52	17	0.574107	0.800247	-0.22614	-78.7428	CG	ENSSSCG00000039984	promoter	KLK6
6	55639314	55639365	52	17	0.574107	0.800247	-0.22614	-78.7428	CG	ENSSSCG00000039984	promoter	KLK6
3	127584804	127584936	133	20	0.588978	0.814995	-0.226017	-95.1675	CG	ENSSSCG00000043395	promoter
1	8401826	8401886	61	7	0.579704	0.846347	-0.266643	-34.2108	CG	ENSSSCG00000004058	promoter	EZR	1752.33	1862
3	113477746	113477901	156	22	0.572787	0.839546	-0.266759	-117.813	CG	ENSSSCG00000051648	promoter		3.33333	5.33333
7	96287916	96288090	175	25	0.462977	0.73032	-0.267343	-133.232	CG	ENSSSCG00000028159	promoter	DCAF4L2	0	33
3	17464434	17464522	89	18	0.659709	0.884209	-0.224499	-87.8667	CG	ENSSSCG00000032369	promoter	HSD3B7	8916.67	5203.67
3	52404966	52405085	120	15	0.317077	0.541509	-0.224432	-67.4143	CG	ENSSSCG00000028331	promoter	IL1R2	62.6667	13.3333
1	239109498	239109586	89	17	0.297606	0.521992	-0.224386	-75.0853	CG	ENSSSCG00000005361	promoter	ALDH1B1	1856	1668
9	74473109	74473189	81	13	0.223307	0.447084	-0.223777	-64.569	CG	ENSSSCG00000036049	promoter	PEG10	3890.33	310	0.000726131
9	74473109	74473189	81	13	0.223307	0.447084	-0.223777	-64.569	CG	ENSSSCG00000036049	promoter	PEG10	3890.33	310	0.000726131
7	96287916	96288090	175	25	0.462977	0.73032	-0.267343	-133.232	CG	ENSSSCG00000028159	promoter	DCAF4L2	0	33
15	121505737	121505981	245	49	0.262817	0.483888	-0.221072	-262.931	CG	ENSSSCG00000023935	promoter	GMPPA	1040.67	652.333
6	30088714	30088773	60	11	0.418352	0.685967	-0.267616	-46.4173	CG	ENSSSCG00000002829	promoter	MMP2	49	150.667
6	30088714	30088773	60	11	0.418352	0.685967	-0.267616	-46.4173	CG	ENSSSCG00000002829	promoter	MMP2	49	150.667
6	58666230	58666445	216	26	0.435923	0.70377	-0.267848	-144.969	CG	ENSSSCG00000035226	promoter		21.3333	64.3333	0.0214919
15	138614578	138614667	90	13	0.613081	0.830752	-0.21767	-55.6668	CG	ENSSSCG00000024777	promoter	HDAC4	123.333	54
4	94860540	94860635	96	18	0.291939	0.508867	-0.216928	-83.0657	CG	ENSSSCG00000006535	promoter
1	273712807	273712936	130	22	0.113956	0.330143	-0.216187	-129.369	CG	ENSSSCG00000038220	promoter	RXRA	133	87.6667
3	37817577	37817664	88	16	0.361476	0.577638	-0.216162	-76.0552	CG	ENSSSCG00000007943	promoter	NMRAL1	513.667	351.333
6	58666230	58666445	216	26	0.435923	0.70377	-0.267848	-144.969	CG	ENSSSCG00000035226	promoter		21.3333	64.3333	0.0214919
6	12669289	12669357	69	6	0.173149	0.388278	-0.215129	-26.5948	CG	ENSSSCG00000031462	promoter	ZNRF1	115.667	96.6667
6	12669289	12669357	69	6	0.173149	0.388278	-0.215129	-26.5948	CG	ENSSSCG00000031462	promoter	ZNRF1	115.667	96.6667
13	207693513	207693564	52	13	0.294056	0.509123	-0.215067	-60.7925	CG	ENSSSCG00000012089	promoter	ADARB1	244.667	200
6	14985837	14985925	89	7	0.379492	0.648406	-0.268914	-31.8875	CG	ENSSSCG00000050689	promoter		7409.67	17502
6	14985837	14985925	89	7	0.379492	0.648406	-0.268914	-31.8875	CG	ENSSSCG00000050689	promoter		7409.67	17502
X	42601459	42601555	97	10	0.140409	0.35307	-0.212661	-44.4946	CG	ENSSSCG00000025981	promoter	SLC38A5	161	32
X	42601459	42601555	97	10	0.140409	0.35307	-0.212661	-44.4946	CG	ENSSSCG00000025981	promoter	SLC38A5	161	32
AEMK02000589.1	103036	103963	928	180	0.161367	0.373953	-0.212587	-1563.84	CG	ENSSSCG00000048518	promoter		3.66667	1.66667
AEMK02000589.1	103036	103963	928	180	0.161367	0.373953	-0.212587	-1563.84	CG	ENSSSCG00000046732	promoter
AEMK02000589.1	103036	103963	928	180	0.161367	0.373953	-0.212587	-1563.84	CG	ENSSSCG00000048518	promoter		3.66667	1.66667
AEMK02000589.1	103036	103963	928	180	0.161367	0.373953	-0.212587	-1563.84	CG	ENSSSCG00000046732	promoter
AEMK02000682.1	1276049	1276142	94	22	0.686418	0.898987	-0.212568	-102.457	CG	ENSSSCG00000040396	promoter	SSNA1	589.667	536.667
AEMK02000682.1	1276049	1276142	94	22	0.686418	0.898987	-0.212568	-102.457	CG	ENSSSCG00000040396	promoter	SSNA1	589.667	536.667
10	32857688	32857851	164	17	0.560614	0.830484	-0.26987	-96.1931	CG	ENSSSCG00000018689	promoter	SNORD121A	1.33333	2
6	105505088	105505156	69	7	0.225165	0.436644	-0.211479	-33.6827	CG	ENSSSCG00000031942	promoter	YES1	3083	2241
6	105505088	105505156	69	7	0.225165	0.436644	-0.211479	-33.6827	CG	ENSSSCG00000031942	promoter	YES1	3083	2241
13	24036321	24036425	105	12	0.56402	0.835515	-0.271495	-66.5344	CG	ENSSSCG00000022773	promoter	CARD18	383	514.667
2	151450224	151450329	106	13	0.374313	0.646198	-0.271885	-60.8275	CG	ENSSSCG00000045414	promoter		9.33333	13.3333
7	39242517	39242699	183	29	0.246188	0.457283	-0.211095	-139.112	CG	ENSSSCG00000001701	promoter	HSP90AB1	399.667	0	0.00108993
7	39242517	39242699	183	29	0.246188	0.457283	-0.211095	-139.112	CG	ENSSSCG00000001701	promoter	HSP90AB1	399.667	0	0.00108993
11	25810362	25810520	159	18	0.177338	0.450037	-0.272698	-97.052	CG	ENSSSCG00000009440	promoter	ELF1	770	1138.33
11	78896947	78897006	60	10	0.231424	0.441981	-0.210557	-51.5573	CG	ENSSSCG00000050664	promoter
3	126428593	126428772	180	34	0.330899	0.541325	-0.210426	-172.755	CG	ENSSSCG00000038643	promoter	KLF11	0.666667	0.666667
14	6711029	6711083	55	5	0.704129	0.913521	-0.209392	-22.8653	CG	ENSSSCG00000032622	promoter	SLC39A14	408	173.667
2	4041876	4041979	104	13	0.281463	0.489497	-0.208034	-57.0681	CG	ENSSSCG00000049749	promoter
7	31276319	31276481	163	19	0.211243	0.419132	-0.207889	-89.3301	CG	ENSSSCG00000001539	promoter	PPARD	442	343.333
7	31276319	31276481	163	19	0.211243	0.419132	-0.207889	-89.3301	CG	ENSSSCG00000001539	promoter	PPARD	442	343.333
3	39962044	39962116	73	9	0.448027	0.655814	-0.207786	-39.8897	CG	ENSSSCG00000023400	promoter	ZNF598	308.667	219.333
AEMK02000328.1	578352	578448	97	13	0.519588	0.794754	-0.275165	-66.1095	CG	ENSSSCG00000027926	promoter	FTCD	4672.33	6486.33
AEMK02000328.1	578352	578448	97	13	0.519588	0.794754	-0.275165	-66.1095	CG	ENSSSCG00000027926	promoter	FTCD	4672.33	6486.33
X	35407572	35407687	116	17	0.275936	0.48297	-0.207034	-77.4995	CG	ENSSSCG00000044133	promoter
X	35407572	35407687	116	17	0.275936	0.48297	-0.207034	-77.4995	CG	ENSSSCG00000044133	promoter
AEMK02000682.1	872063	872157	95	12	0.421725	0.69774	-0.276015	-67.1555	CG	ENSSSCG00000037395	promoter	CLIC3	171.667	280.667
AEMK02000682.1	872063	872157	95	12	0.421725	0.69774	-0.276015	-67.1555	CG	ENSSSCG00000037395	promoter	CLIC3	171.667	280.667
6	14987177	14987464	288	24	0.465051	0.741455	-0.276404	-120.6	CG	ENSSSCG00000050689	promoter		7409.67	17502
6	14987177	14987464	288	24	0.465051	0.741455	-0.276404	-120.6	CG	ENSSSCG00000050689	promoter		7409.67	17502
7	1794998	1795123	126	9	0.388778	0.665592	-0.276814	-38.035	CG	ENSSSCG00000020758	promoter	NQO2	1716.33	1719.33
X	82153237	82153288	52	4	0.117331	0.321179	-0.203849	-22.9828	CG	ENSSSCG00000012479	promoter	PCDH19	24	9.33333
X	82153237	82153288	52	4	0.117331	0.321179	-0.203849	-22.9828	CG	ENSSSCG00000012479	promoter	PCDH19	24	9.33333
4	12061649	12061749	101	16	0.650848	0.854693	-0.203844	-80.1405	CG	ENSSSCG00000051417	promoter		1.66667	0
2	109518350	109518455	106	17	0.352287	0.555741	-0.203454	-82.8084	CG	ENSSSCG00000050371	promoter
5	85378707	85378769	63	7	0.493283	0.696118	-0.202835	-27.5582	CG	ENSSSCG00000042649	promoter
X	44773124	44773253	130	17	0.152972	0.354457	-0.201485	-79.2155	CG	ENSSSCG00000026529	promoter	NUDT11	4.66667	4
X	44773124	44773253	130	17	0.152972	0.354457	-0.201485	-79.2155	CG	ENSSSCG00000026529	promoter	NUDT11	4.66667	4
14	7360328	7360445	118	7	0.601304	0.802668	-0.201364	-35.8872	CG	ENSSSCG00000009633	promoter	TNFRSF10A	720.333	648.333
14	7360328	7360445	118	7	0.601304	0.802668	-0.201364	-35.8872	CG	ENSSSCG00000050554	promoter
7	1794998	1795123	126	9	0.388778	0.665592	-0.276814	-38.035	CG	ENSSSCG00000020758	promoter	NQO2	1716.33	1719.33
1	56377994	56378210	217	41	0.664773	0.862732	-0.197959	-222.45	CG	ENSSSCG00000042883	promoter
6	59254625	59254757	133	27	0.0655085	0.263209	-0.1977	-158.336	CG	ENSSSCG00000032594	promoter
6	59254625	59254757	133	27	0.0655085	0.263209	-0.1977	-158.336	CG	ENSSSCG00000032594	promoter
5	21177896	21177976	81	9	0.606958	0.804369	-0.19741	-37.5431	CG	ENSSSCG00000000361	promoter	CD63	7421	6256.67
6	169576590	169576773	184	31	0.28	0.477395	-0.197395	-149.037	CG	ENSSSCG00000051622	promoter
6	169576590	169576773	184	31	0.28	0.477395	-0.197395	-149.037	CG	ENSSSCG00000051622	promoter
15	121506587	121506668	82	9	0.207145	0.404404	-0.197259	-38.6623	CG	ENSSSCG00000023935	promoter	GMPPA	1040.67	652.333
X	20281297	20281368	72	11	0.589774	0.786144	-0.19637	-49.5979	CG	ENSSSCG00000048317	promoter
X	20281297	20281368	72	11	0.589774	0.786144	-0.19637	-49.5979	CG	ENSSSCG00000048317	promoter
1	29108290	29108433	144	17	0.61078	0.806006	-0.195226	-75.7336	CG	ENSSSCG00000047392	promoter
X	125351048	125351153	106	15	0.308185	0.502237	-0.194052	-67.2405	CG	ENSSSCG00000012818	promoter
X	125351048	125351153	106	15	0.308185	0.502237	-0.194052	-67.2405	CG	ENSSSCG00000012818	promoter
AEMK02000682.1	1259722	1259820	99	16	0.475665	0.752609	-0.276944	-87.1915	CG	ENSSSCG00000034854	promoter	SEC16A	41.3333	159	0.018608
AEMK02000682.1	1259722	1259820	99	16	0.475665	0.752609	-0.276944	-87.1915	CG	ENSSSCG00000034854	promoter	SEC16A	41.3333	159	0.018608
X	124788509	124788651	143	30	0.0933778	0.286848	-0.19347	-149.592	CG	ENSSSCG00000048850	promoter
X	124788509	124788651	143	30	0.0933778	0.286848	-0.19347	-149.592	CG	ENSSSCG00000048850	promoter
13	207277491	207277548	58	9	0.481232	0.67467	-0.193437	-40.2616	CG	ENSSSCG00000048923	promoter
7	99162415	99162531	117	10	0.127051	0.404126	-0.277075	-57.0159	CG	ENSSSCG00000002385	promoter	TGFB3	134	153.333
7	99162415	99162531	117	10	0.127051	0.404126	-0.277075	-57.0159	CG	ENSSSCG00000002385	promoter	TGFB3	134	153.333
7	116591698	116591758	61	11	0.492027	0.774124	-0.282097	-50.825	CG	ENSSSCG00000002494	promoter	CLMN	259.667	287
7	116591698	116591758	61	11	0.492027	0.774124	-0.282097	-50.825	CG	ENSSSCG00000002494	promoter	CLMN	259.667	287
3	5369049	5369160	112	29	0.692902	0.885536	-0.192634	-124.353	CG	ENSSSCG00000041900	promoter
18	394740	394827	88	13	0.678801	0.870671	-0.19187	-59.4919	CG	ENSSSCG00000016403	promoter	VIPR2	2.66667	2
2	142350190	142350291	102	14	0.303719	0.587058	-0.283339	-73.3065	CG	ENSSSCG00000014369	promoter	CD14	7941.67	8257.67
6	14986102	14986275	174	14	0.481211	0.764944	-0.283734	-70.5368	CG	ENSSSCG00000050689	promoter		7409.67	17502
X	115020467	115020687	221	48	0.124707	0.315494	-0.190787	-277.996	CG	ENSSSCG00000022501	promoter	SOX3	3.33333	1
X	115020467	115020687	221	48	0.124707	0.315494	-0.190787	-277.996	CG	ENSSSCG00000022501	promoter	SOX3	3.33333	1
6	14986102	14986275	174	14	0.481211	0.764944	-0.283734	-70.5368	CG	ENSSSCG00000050689	promoter		7409.67	17502
9	769066	769200	135	22	0.69031	0.879691	-0.189381	-106.152	CG	ENSSSCG00000041869	promoter		16	15
9	769066	769200	135	22	0.69031	0.879691	-0.189381	-106.152	CG	ENSSSCG00000041869	promoter		16	15
11	15492760	15492814	55	5	0.250447	0.534844	-0.284397	-21.3253	CG	ENSSSCG00000009373	promoter	SLC25A15	11128.3	12054
18	49055951	49056023	73	7	0.308907	0.598223	-0.289317	-31.4875	CG	ENSSSCG00000016725	promoter	TNS3	60.3333	68.6667
6	156873540	156873616	77	6	0.11046	0.400129	-0.289669	-27.6354	CG	ENSSSCG00000042401	promoter		30	45
X	57150838	57150898	61	9	0.123953	0.308253	-0.1843	-43.69	CG	ENSSSCG00000012396	promoter	MED12	824.667	431
X	57150838	57150898	61	9	0.123953	0.308253	-0.1843	-43.69	CG	ENSSSCG00000012396	promoter	MED12	824.667	431
6	167959569	167959660	92	15	0.30422	0.487739	-0.183519	-63.6491	CG	ENSSSCG00000003951	promoter	C1orf210	926.333	721.667
6	167959569	167959660	92	15	0.30422	0.487739	-0.183519	-63.6491	CG	ENSSSCG00000003951	promoter	C1orf210	926.333	721.667
3	16812005	16812058	54	9	0.0415901	0.224606	-0.183016	-40.9889	CG	ENSSSCG00000007743	promoter	CHCHD2	9076.33	7041.67
6	108331126	108331220	95	19	0.225364	0.407811	-0.182447	-82.0283	CG	ENSSSCG00000040452	promoter	TMEM241	34.6667	3.33333
6	108331126	108331220	95	19	0.225364	0.407811	-0.182447	-82.0283	CG	ENSSSCG00000040452	promoter	TMEM241	34.6667	3.33333
6	156873540	156873616	77	6	0.11046	0.400129	-0.289669	-27.6354	CG	ENSSSCG00000042401	promoter		30	45
X	124726915	124727061	147	27	0.229631	0.411905	-0.182274	-133.285	CG	ENSSSCG00000047645	promoter
X	124726915	124727061	147	27	0.229631	0.411905	-0.182274	-133.285	CG	ENSSSCG00000047645	promoter
X	43554547	43554711	165	30	0.178964	0.357343	-0.178379	-149.218	CG	ENSSSCG00000012305	promoter	USP27X	149.333	19.3333	7.34361e-08
X	43554547	43554711	165	30	0.178964	0.357343	-0.178379	-149.218	CG	ENSSSCG00000012305	promoter	USP27X	149.333	19.3333	7.34361e-08
1	126652699	126652776	78	6	0.56281	0.853308	-0.290499	-29.2775	CG	ENSSSCG00000004676	promoter	DUOXA2	24	48.6667	0.0128267
5	22731474	22731632	159	17	0.499331	0.790733	-0.291401	-96.5917	CG	ENSSSCG00000000442	promoter	INHBE	10	14.3333
15	139783731	139783799	69	16	0.67494	0.851862	-0.176922	-76.286	CG	ENSSSCG00000020515	promoter	RNU6-432P
5	22731474	22731632	159	17	0.499331	0.790733	-0.291401	-96.5917	CG	ENSSSCG00000000443	promoter	GLI1	1002.67	1131
6	68683288	68683357	70	5	0.26738	0.561191	-0.293811	-22.9819	CG	ENSSSCG00000035774	promoter	ERRFI1	1006.33	1371.67
6	68683288	68683357	70	5	0.26738	0.561191	-0.293811	-22.9819	CG	ENSSSCG00000035774	promoter	ERRFI1	1006.33	1371.67
1	856894	856978	85	17	0.590646	0.763641	-0.172994	-68.2077	CG	ENSSSCG00000004012	promoter	THBS2	160.333	67.6667
12	553503	553557	55	20	0.715706	0.88635	-0.170644	-98.6214	CG	ENSSSCG00000047757	promoter
4	89375363	89375424	62	8	0.569637	0.867015	-0.297378	-38.4199	CG	ENSSSCG00000006372	promoter	ARHGAP30	210	800.667	0.000322946
12	22072975	22073078	104	14	0.334735	0.6326	-0.297864	-73.2436	CG	ENSSSCG00000017475	promoter	RARA	195	225
7	20003715	20003766	52	5	0.197512	0.49596	-0.298448	-23.1488	CG	ENSSSCG00000001099	promoter		2.33333	9.33333
7	20003715	20003766	52	5	0.197512	0.49596	-0.298448	-23.1488	CG	ENSSSCG00000001099	promoter		2.33333	9.33333
1	7365420	7365508	89	17	0.206821	0.376139	-0.169318	-71.4778	CG	ENSSSCG00000004041	promoter	SLC22A1	382	115.333
X	8542339	8542533	195	41	0.151497	0.320198	-0.168701	-215.797	CG	ENSSSCG00000048531	promoter
X	8542339	8542533	195	41	0.151497	0.320198	-0.168701	-215.797	CG	ENSSSCG00000048531	promoter
6	165670279	165670335	57	6	0.59898	0.897739	-0.298759	-29.3269	CG	ENSSSCG00000040796	promoter	IPP	5.33333	7.33333
6	165670279	165670335	57	6	0.59898	0.897739	-0.298759	-29.3269	CG	ENSSSCG00000040796	promoter	IPP	5.33333	7.33333
2	1186646	1186710	65	4	0.262858	0.56183	-0.298972	-18.4032	CG	ENSSSCG00000033809	promoter	IFITM10	0.333333	1.33333
18	6386489	6386553	65	7	0.436372	0.736064	-0.299692	-33.124	CG	ENSSSCG00000033909	promoter	GIMAP1	193	614.667	1.20304e-06
6	12164207	12164269	63	8	0.174445	0.474891	-0.300446	-37.0605	CG	ENSSSCG00000002709	promoter	CHST5	7.66667	9.33333
6	12164207	12164269	63	8	0.174445	0.474891	-0.300446	-37.0605	CG	ENSSSCG00000002709	promoter	CHST5	7.66667	9.33333
13	82110061	82110244	184	26	0.159551	0.322785	-0.163234	-109.763	CG	ENSSSCG00000022073	promoter	ZBTB38	246	210.667
X	26728574	26728926	353	83	0.12143	0.284503	-0.163073	-410.531	CG	ENSSSCG00000012203	promoter	TAB3	422.667	296.333
X	26728574	26728926	353	83	0.12143	0.284503	-0.163073	-410.531	CG	ENSSSCG00000012203	promoter	TAB3	422.667	296.333
1	65187142	65187231	90	11	0.730018	0.893054	-0.163036	-44.3684	CG	ENSSSCG00000042619	promoter		0.666667	0
AEMK02000328.1	557398	557495	98	15	0.717851	0.880162	-0.162311	-64.9362	CG	ENSSSCG00000029847	promoter	SPATC1L
AEMK02000328.1	557398	557495	98	15	0.717851	0.880162	-0.162311	-64.9362	CG	ENSSSCG00000029847	promoter	SPATC1L
X	124725349	124725412	64	7	0.167834	0.329257	-0.161422	-30.8197	CG	ENSSSCG00000012795	promoter	IRAK1	260	205.333
X	124725349	124725412	64	7	0.167834	0.329257	-0.161422	-30.8197	CG	ENSSSCG00000047645	promoter
X	124725349	124725412	64	7	0.167834	0.329257	-0.161422	-30.8197	CG	ENSSSCG00000012795	promoter	IRAK1	260	205.333
X	124725349	124725412	64	7	0.167834	0.329257	-0.161422	-30.8197	CG	ENSSSCG00000047645	promoter
X	88404035	88404087	53	7	0.215114	0.37577	-0.160656	-32.3065	CG	ENSSSCG00000012566	promoter		391.333	196.667
X	88404035	88404087	53	7	0.215114	0.37577	-0.160656	-32.3065	CG	ENSSSCG00000012566	promoter		391.333	196.667
AEMK02000304.1	20870	20995	126	21	0.29618	0.455625	-0.159446	-112.973	CG	ENSSSCG00000045205	promoter
AEMK02000304.1	20870	20995	126	21	0.29618	0.455625	-0.159446	-112.973	CG	ENSSSCG00000045205	promoter
6	84879170	84879257	88	12	0.12443	0.425085	-0.300655	-60.8123	CG	ENSSSCG00000027894	promoter	FAM76A	1102	1316.67
6	84879170	84879257	88	12	0.12443	0.425085	-0.300655	-60.8123	CG	ENSSSCG00000027894	promoter	FAM76A	1102	1316.67
6	58716757	58716979	223	28	0.301258	0.60856	-0.307302	-174.471	CG	ENSSSCG00000045878	promoter		3.66667	8
X	43155807	43155999	193	38	0.156516	0.310323	-0.153808	-190.639	CG	ENSSSCG00000012290	promoter	WDR45	57.6667	0	0.0134529
X	43155807	43155999	193	38	0.156516	0.310323	-0.153808	-190.639	CG	ENSSSCG00000012290	promoter	WDR45	57.6667	0	0.0134529
6	58716757	58716979	223	28	0.301258	0.60856	-0.307302	-174.471	CG	ENSSSCG00000045878	promoter		3.66667	8
2	141953797	141953911	115	16	0.578775	0.886745	-0.30797	-81.4136	CG	ENSSSCG00000014361	promoter	CYSTM1	102.667	224	1.75783e-06
15	33270565	33270631	67	4	0.3205	0.628485	-0.307985	-19.3973	CG	ENSSSCG00000023155	promoter	CLN8	0	28	0.0197598
18	35332981	35333104	124	25	0.7342	0.887351	-0.153151	-113.304	CG	ENSSSCG00000047859	promoter
2	1385897	1386022	126	41	0.189359	0.342055	-0.152696	-195.644	CG	ENSSSCG00000050649	promoter
15	78607287	78607452	166	11	0.266013	0.574179	-0.308166	-54.4734	CG	ENSSSCG00000015958	promoter	PDK1	301.333	499.333
AEMK02000361.1	91150	92322	1173	28	0.444897	0.753398	-0.3085	-152.369	CG	ENSSSCG00000038046	promoter		4249.67	44819	1.31824e-09
X	89742539	89742690	152	39	0.0853457	0.237559	-0.152213	-200.139	CG	ENSSSCG00000037581	promoter
X	89742539	89742690	152	39	0.0853457	0.237559	-0.152213	-200.139	CG	ENSSSCG00000037581	promoter
6	6254148	6254306	159	33	0.108435	0.259268	-0.150833	-167.971	CG	ENSSSCG00000034572	promoter		538	329.667
6	6254148	6254306	159	33	0.108435	0.259268	-0.150833	-167.971	CG	ENSSSCG00000034572	promoter		538	329.667
2	141538191	141538316	126	33	0.0875145	0.238058	-0.150543	-166.472	CG	ENSSSCG00000042929	promoter
AEMK02000361.1	91150	92322	1173	28	0.444897	0.753398	-0.3085	-152.369	CG	ENSSSCG00000038046	promoter		4249.67	44819	1.31824e-09
15	139570870	139571161	292	26	0.227222	0.536605	-0.309384	-149.721	CG	ENSSSCG00000040095	promoter	GPR35	129.333	162.333
9	102831	102882	52	5	0.240661	0.551874	-0.311212	-26.2116	CG	ENSSSCG00000022070	promoter	ZNF143	103.333	167.667
9	102831	102882	52	5	0.240661	0.551874	-0.311212	-26.2116	CG	ENSSSCG00000022070	promoter	ZNF143	103.333	167.667
5	10895574	10895771	198	26	0.380848	0.692152	-0.311304	-145.844	CG	ENSSSCG00000000137	promoter	NCF4	0	1.66667
14	93589882	93590012	131	11	0.310027	0.621555	-0.311528	-55.5938	CG	ENSSSCG00000049321	promoter		1	2.33333
1	272808072	272808208	137	18	0.379335	0.691256	-0.311921	-103.567	CG	ENSSSCG00000005738	promoter	RALGDS	0	1
11	68192751	68192890	140	13	0.470823	0.784266	-0.313443	-65.4553	CG	ENSSSCG00000031999	promoter	GPR18	18	31.6667
5	4768941	4769000	60	9	0.297219	0.612292	-0.315073	-52.2644	CG	ENSSSCG00000039522	promoter	SHISAL1	216.333	230
6	17501195	17501248	54	7	0.66506	0.807129	-0.142069	-28.5557	CG	ENSSSCG00000041338	promoter		1.66667	1
6	17501195	17501248	54	7	0.66506	0.807129	-0.142069	-28.5557	CG	ENSSSCG00000041338	promoter		1.66667	1
X	83032736	83032823	88	19	0.184593	0.326496	-0.141903	-80.9891	CG	ENSSSCG00000038423	promoter	GLA	1942.67	1159.33
X	83032736	83032823	88	19	0.184593	0.326496	-0.141903	-80.9891	CG	ENSSSCG00000038423	promoter	GLA	1942.67	1159.33
X	47256489	47256644	156	36	0.136175	0.275515	-0.139339	-165.6	CG	ENSSSCG00000012336	promoter	GNL3L	1545.33	1110.33
X	47256489	47256644	156	36	0.136175	0.275515	-0.139339	-165.6	CG	ENSSSCG00000012336	promoter	GNL3L	1545.33	1110.33
14	140778579	140778659	81	21	0.212751	0.351644	-0.138893	-90.9095	CG	ENSSSCG00000010765	promoter	INPP5A	238.333	130.667
4	499080	499306	227	32	0.0856942	0.223728	-0.138033	-146.371	CG	ENSSSCG00000050178	promoter
AEMK02000602.1	3520	3588	69	11	0.724468	0.86072	-0.136252	-56.6844	CG	ENSSSCG00000038088	promoter
AEMK02000602.1	3520	3588	69	11	0.724468	0.86072	-0.136252	-56.6844	CG	ENSSSCG00000038088	promoter
X	46758412	46758496	85	19	0.108249	0.244326	-0.136077	-83.1676	CG	ENSSSCG00000047400	promoter
13	89600578	89600665	88	7	0.152743	0.468425	-0.315682	-37.7998	CG	ENSSSCG00000033018	promoter	TM4SF1	5683.67	8250.67
14	74222595	74222729	135	11	0.135554	0.453578	-0.318024	-51.7452	CG	ENSSSCG00000010278	promoter	CDH23	2.66667	7.66667
X	46758412	46758496	85	19	0.108249	0.244326	-0.136077	-83.1676	CG	ENSSSCG00000047400	promoter
12	11371655	11371770	116	10	0.32538	0.644454	-0.319074	-47.2111	CG	ENSSSCG00000026473	promoter	ABCA8	2189.33	2657.33
14	113763867	113763963	97	6	0.397167	0.719938	-0.322771	-28.3337	CG	ENSSSCG00000029594	promoter	WBP1L	3992	5264.33
14	51707511	51707722	212	53	0.0743069	0.209935	-0.135628	-316.373	CG	ENSSSCG00000049309	promoter
14	51707511	51707722	212	53	0.0743069	0.209935	-0.135628	-316.373	CG	ENSSSCG00000032884	promoter
16	4070998	4071063	66	8	0.553817	0.876995	-0.323178	-36.5724	CG	ENSSSCG00000034714	promoter	OTULIN	110	141.667
15	137674160	137674363	204	20	0.520866	0.846549	-0.325683	-134.324	CG	ENSSSCG00000016335	promoter	ESPNL	13	88.3333
17	58996987	58997191	205	39	0.171162	0.305903	-0.134741	-202.443	CG	ENSSSCG00000007520	promoter	GNAS	1.33333	0
6	64704935	64704988	54	20	0.0711986	0.20586	-0.134662	-89.1749	CG	ENSSSCG00000045249	promoter		8	7
6	64704935	64704988	54	20	0.0711986	0.20586	-0.134662	-89.1749	CG	ENSSSCG00000045249	promoter		8	7
6	61308352	61308551	200	63	0.210214	0.33767	-0.127457	-272.904	CG	ENSSSCG00000035785	promoter		1.66667	1.33333
6	61308352	61308551	200	63	0.210214	0.33767	-0.127457	-272.904	CG	ENSSSCG00000046890	promoter
6	61308352	61308551	200	63	0.210214	0.33767	-0.127457	-272.904	CG	ENSSSCG00000035785	promoter		1.66667	1.33333
6	61308352	61308551	200	63	0.210214	0.33767	-0.127457	-272.904	CG	ENSSSCG00000046890	promoter
X	106135379	106135692	314	83	0.0918695	0.219138	-0.127268	-403.95	CG	ENSSSCG00000012650	promoter	OCRL	18.3333	0
X	106135379	106135692	314	83	0.0918695	0.219138	-0.127268	-403.95	CG	ENSSSCG00000012650	promoter	OCRL	18.3333	0
9	39873172	39873364	193	22	0.246625	0.576062	-0.329437	-149.219	CG	ENSSSCG00000015037	promoter	IL18	32.3333	43.6667
9	39873172	39873364	193	22	0.246625	0.576062	-0.329437	-149.219	CG	ENSSSCG00000015037	promoter	IL18	32.3333	43.6667
X	125354006	125354176	171	44	0.101161	0.226431	-0.12527	-221.807	CG	ENSSSCG00000012817	promoter	FUNDC2	6.33333	3.33333
X	125354006	125354176	171	44	0.101161	0.226431	-0.12527	-221.807	CG	ENSSSCG00000012817	promoter	FUNDC2	6.33333	3.33333
AEMK02000602.1	5108	5267	160	34	0.741317	0.865559	-0.124241	-184.511	CG	ENSSSCG00000037362	promoter
AEMK02000602.1	5108	5267	160	34	0.741317	0.865559	-0.124241	-184.511	CG	ENSSSCG00000037362	promoter
6	30088880	30089006	127	10	0.402807	0.745653	-0.342846	-45.8758	CG	ENSSSCG00000002829	promoter	MMP2	49	150.667
6	30088880	30089006	127	10	0.402807	0.745653	-0.342846	-45.8758	CG	ENSSSCG00000002829	promoter	MMP2	49	150.667
14	123676877	123677120	244	20	0.276953	0.621288	-0.344335	-116.509	CG	ENSSSCG00000043985	promoter		1	1.66667
12	11371488	11371555	68	9	0.446984	0.795639	-0.348655	-50.9802	CG	ENSSSCG00000026473	promoter	ABCA8	2189.33	2657.33
5	3436932	3437005	74	15	0.0833213	0.198469	-0.115147	-61.9948	CG	ENSSSCG00000035352	promoter
14	51715704	51715838	135	33	0.0754789	0.189827	-0.114348	-165.496	CG	ENSSSCG00000031325	promoter
3	127012039	127012200	162	21	0.484141	0.832989	-0.348848	-152.599	CG	ENSSSCG00000008642	promoter	ASAP2	0	0.333333
12	24294031	24294138	108	8	0.445743	0.798802	-0.353059	-41.5872	CG	ENSSSCG00000018912	promoter	MIR152	0.666667	2
2	9034962	9035191	230	62	0.0575312	0.168464	-0.110933	-302.427	CG	ENSSSCG00000035472	promoter	TTC9C	708.667	527.333
14	51711783	51712044	262	44	0.0862104	0.195426	-0.109216	-225.166	CG	ENSSSCG00000049309	promoter
14	51711783	51712044	262	44	0.0862104	0.195426	-0.109216	-225.166	CG	ENSSSCG00000033934	promoter
2	5358794	5358984	191	69	0.067219	0.173414	-0.106195	-340.311	CG	ENSSSCG00000029637	promoter	KDM2A	0.333333	0
7	75951372	75951449	78	13	0.0402708	0.142176	-0.101905	-56.7548	CG	ENSSSCG00000002035	promoter	C14orf119	710.667	680.333
7	75951372	75951449	78	13	0.0402708	0.142176	-0.101905	-56.7548	CG	ENSSSCG00000002035	promoter	C14orf119	710.667	680.333
5	22531376	22531434	59	11	0.0519524	0.153778	-0.101826	-51.6537	CG	ENSSSCG00000037077	promoter	SHMT2	2229.67	1464
AEMK02000602.1	7690	7750	61	15	0.755672	0.855284	-0.099612	-59.049	CG	ENSSSCG00000039794	promoter
AEMK02000602.1	7690	7750	61	15	0.755672	0.855284	-0.099612	-59.049	CG	ENSSSCG00000039794	promoter
X	97919297	97919350	54	21	0.148154	0.24771	-0.0995566	-87.3706	CG	ENSSSCG00000012623	promoter	SLC25A5	34.3333	0
X	97919297	97919350	54	21	0.148154	0.24771	-0.0995566	-87.3706	CG	ENSSSCG00000012623	promoter	SLC25A5	34.3333	0
15	77995129	77995277	149	48	0.0460629	0.135835	-0.0897722	-220.117	CG	ENSSSCG00000015949	promoter	SLC25A12	174.333	43.3333
AEMK02000589.1	68491	68839	349	58	0.0827661	0.161434	-0.0786682	-290.999	CG	ENSSSCG00000045670	promoter
AEMK02000589.1	68491	68839	349	58	0.0827661	0.161434	-0.0786682	-290.999	CG	ENSSSCG00000045670	promoter
12	24294031	24294138	108	8	0.445743	0.798802	-0.353059	-41.5872	CG	ENSSSCG00000017526	promoter	COPZ2	780	853.333
4	101419663	101419755	93	5	0.458444	0.813955	-0.355511	-27.5013	CG	ENSSSCG00000036808	promoter	HMGCS2	0	202.667	2.17495e-05
AEMK02000489.1	196	260	65	19	0.0772208	0.054108	0.0231128	75.6504	CG	ENSSSCG00000041875	promoter
AEMK02000489.1	41475	41709	235	42	0.0646488	0.0275299	0.037119	290.491	CG	ENSSSCG00000047299	promoter
1	35851918	35851986	69	4	0.439091	0.794978	-0.355888	-18.8876	CG	ENSSSCG00000004216	promoter	ECHDC1	779.333	1259.33
AEMK02000489.1	40843	41423	581	87	0.0680457	0.0272031	0.0408426	639.654	CG	ENSSSCG00000047299	promoter
14	14584381	14584472	92	5	0.471773	0.831496	-0.359723	-26.5931	CG	ENSSSCG00000021767	promoter		4406.67	8168
5	69460159	69460227	69	5	0.321678	0.684993	-0.363315	-24.6637	CG	ENSSSCG00000000765	promoter	IL17RA	165	221
AEMK02000489.1	44842	46056	1215	280	0.0720275	0.0273539	0.0446736	2347.67	CG	ENSSSCG00000037563	promoter
AEMK02000489.1	38057	40739	2683	448	0.0713607	0.0253072	0.0460535	3999.5	CG	ENSSSCG00000034634	promoter
AEMK02000489.1	46169	46868	700	145	0.0890587	0.0412561	0.0478026	1100.03	CG	ENSSSCG00000037563	promoter
AEMK02000489.1	41773	43776	2004	344	0.0889107	0.0363679	0.0525428	2864.23	CG	ENSSSCG00000047299	promoter
14	89687408	89687469	62	8	0.369265	0.733609	-0.364344	-41.1204	CG	ENSSSCG00000010386	promoter		1	1.33333
AEMK02000489.1	48505	51432	2928	346	0.0978797	0.0405268	0.0573529	2574.47	CG	ENSSSCG00000045913	promoter
14	49923817	49923902	86	4	0.37984	0.745135	-0.365295	-19.8676	CG	ENSSSCG00000010076	promoter	VPREB3	7.33333	42.3333	0.00320638
AEMK02000682.1	440769	440822	54	13	0.126209	0.0472314	0.0789776	55.2964	CG	ENSSSCG00000034978	promoter	PNPLA7	27	184.667
6	115858036	115858212	177	44	0.149987	0.0503757	0.0996114	218.289	CG	ENSSSCG00000003729	promoter	RNF125	0	379
4	1483102	1483170	69	9	0.309018	0.674663	-0.365645	-42.0009	CG	ENSSSCG00000035372	promoter	PSCA	2	6
AEMK02000489.1	435	503	69	8	0.187057	0.0809862	0.106071	43.4703	CG	ENSSSCG00000041875	promoter
12	17854076	17854275	200	27	0.42286	0.791078	-0.368218	-197.528	CG	ENSSSCG00000017577	promoter	LRRC37A	4	15.3333
X	124567914	124568003	90	31	0.266705	0.132443	0.134262	137.375	CG	ENSSSCG00000012785	promoter	PDZD4	8	22	0.00449566
X	37535681	37535799	119	33	0.230344	0.0886779	0.141666	167.522	CG	ENSSSCG00000012253	promoter	CASK	0.333333	0.666667
6	4655080	4655134	55	5	0.324456	0.693178	-0.368722	-24.4315	CG	ENSSSCG00000032115	promoter	OSGIN1	662.333	798
6	4655080	4655134	55	5	0.324456	0.693178	-0.368722	-24.4315	CG	ENSSSCG00000032115	promoter	OSGIN1	662.333	798
X	42798385	42798498	114	48	0.291032	0.140891	0.150141	246.861	CG	ENSSSCG00000032453	promoter	SUV39H1	154.667	165
5	253547	253643	97	12	0.52344	0.894593	-0.371154	-93.067	CG	ENSSSCG00000023749	promoter	MIOX	137	795.667	1.81251e-07
X	125002999	125003115	117	39	0.304612	0.143328	0.161283	201.112	CG	ENSSSCG00000032959	promoter	LAGE3	351	393.667
11	78520222	78520605	384	37	0.379244	0.751794	-0.37255	-275.216	CG	ENSSSCG00000009558	promoter	F10	4950.67	8312.67
2	78765957	78766074	118	5	0.103754	0.477398	-0.373645	-27.6898	CG	ENSSSCG00000014016	promoter	SQSTM1	2110.67	2449.67
12	53544148	53544234	87	7	0.510105	0.886346	-0.37624	-35.8659	CG	ENSSSCG00000051219	promoter		7	8
1	147648743	147648887	145	10	0.379045	0.759286	-0.380241	-64.6184	CG	ENSSSCG00000038767	promoter	MBP	2332.67	2859.33
6	20538487	20538573	87	5	0.456403	0.840606	-0.384203	-27.7272	CG	ENSSSCG00000041797	promoter		2.33333	5
6	20538487	20538573	87	5	0.456403	0.840606	-0.384203	-27.7272	CG	ENSSSCG00000041797	promoter		2.33333	5
6	75174783	75174870	88	15	0.540198	0.339797	0.200401	69.2444	CG	ENSSSCG00000026345	promoter	CLCNKB	0	0.666667
3	25389767	25389995	229	30	0.232634	0.62051	-0.387875	-241.563	CG	ENSSSCG00000007858	promoter	ACSM2A	4058.33	10035	1.07187e-05
AEMK02000568.1	6720	6772	53	5	0.565587	0.35552	0.210067	28.4887	CG	ENSSSCG00000043190	promoter
AEMK02000568.1	6720	6772	53	5	0.565587	0.35552	0.210067	28.4887	CG	ENSSSCG00000048905	promoter
7	93106578	93106666	89	4	0.321457	0.716454	-0.394997	-20.4854	CG	ENSSSCG00000028600	promoter	SLC39A9	1	8.66667
7	93106578	93106666	89	4	0.321457	0.716454	-0.394997	-20.4854	CG	ENSSSCG00000028600	promoter	SLC39A9	1	8.66667
14	49534453	49534538	86	4	0.505474	0.969127	-0.463653	-29.6439	CG	ENSSSCG00000049373	promoter		0.666667	11	0.00202022
7	105702169	105702220	52	6	0.29876	0.778683	-0.479923	-30.0613	CG	ENSSSCG00000047467	promoter		1.66667	3.66667
9	133424696	133424812	117	22	0.607369	0.366416	0.240953	108.031	CG	ENSSSCG00000035711	promoter
7	100121065	100121131	67	12	0.584207	0.337274	0.246933	61.9789	CG	ENSSSCG00000049596	promoter
AEMK02000698.1	2093057	2093162	106	16	0.593853	0.346494	0.247359	81.903	CG	ENSSSCG00000050861	promoter
7	105702169	105702220	52	6	0.29876	0.778683	-0.479923	-30.0613	CG	ENSSSCG00000047467	promoter		1.66667	3.66667
3	97252208	97252463	256	21	0.21638	0.746006	-0.529626	-203.951	CG	ENSSSCG00000048122	promoter		0.666667	2.33333
6	52509532	52509689	158	20	0.425916	0.134116	0.2918	126.613	CG	ENSSSCG00000022545	promoter	CALM3	497.333	693.667
4	19061978	19062111	134	5	0.206045	0.765678	-0.559632	-25.219	CG	ENSSSCG00000005997	promoter	COL14A1	0	3061.67	2.87437e-21
9	133425192	133425276	85	12	0.59822	0.289588	0.308633	58.7935	CG	ENSSSCG00000035711	promoter
AEMK02000640.1	72746	72817	72	7	0.841361	0.526472	0.314889	33.103	CG	ENSSSCG00000048862	promoter
2	80439520	80439701	182	6	0.16638	0.754408	-0.588028	-50.7296	CG	ENSSSCG00000032642	promoter	DDX41	54.6667	109
6	56389931	56389982	52	6	0.760554	0.440364	0.32019	29.9217	CG	ENSSSCG00000020132	promoter
6	56389931	56389982	52	6	0.760554	0.440364	0.32019	29.9217	CG	ENSSSCG00000032113	promoter		0.333333	4.33333	0.0498092
AEMK02000452.1	816492	816592	101	10	0.871006	0.548871	0.322135	51.6744	CG	ENSSSCG00000051769	promoter
15	939819	939966	148	4	0.125493	0.734747	-0.609254	-29.3764	CG	ENSSSCG00000022011	promoter	NMI	623	1102.67
9	26703346	26703567	222	18	0.749622	0.415087	0.334536	95.5344	CG	ENSSSCG00000014959	promoter	PIWIL4	4.33333	7.66667
AEMK02000361.1	1900353	1900436	84	6	0.422733	0.0785201	0.344213	32.7683	CG	ENSSSCG00000048848	promoter		0.666667	6.66667
6	4627308	4627433	126	7	0.656989	0.300868	0.356121	34.1586	CG	ENSSSCG00000045539	promoter		8.33333	8.33333
7	115830428	115830571	144	15	0.816812	0.443378	0.373434	87.046	CG	ENSSSCG00000046301	promoter		1	1
7	120025867	120025926	60	9	0.773443	0.397183	0.376259	44.8676	CG	ENSSSCG00000048324	promoter
9	119824994	119825167	174	6	0.465119	0.0820941	0.383025	35.4628	CG	ENSSSCG00000039332	promoter	SEC16B	2776.67	3056
7	53810190	53810249	60	4	0.779288	0.333994	0.445293	20.4904	CG	ENSSSCG00000051155	promoter
10	49204106	49204214	109	5	0.057464	0.749924	-0.69246	-46.1595	CG	ENSSSCG00000051370	promoter		4.66667	11.3333
3	80000871	80001503	633	4	0.0565055	0.83993	-0.783424	-52.8184	CG	ENSSSCG00000049122	promoter		16.6667	26.3333
2	15693979	15694087	109	4	0.123026	0.927558	-0.804532	-47.9188	CG	ENSSSCG00000048195	promoter		0	9.33333

## Sheet: newborn vs adult
Table S5. DMRs in promoter between newborn and adult groups
#chr	start	end	length	nCG	Adult_meanMethy	Newborn_meanMethy	diff.Methy	areaStat	C_context	regionID	region	geneID	mRNA expression Adult
													Newborn	Adult	p-value
7	46656700	46657068	369	50	0.869873	0.162396	0.707477	1412.53	CG	ENSSSCG00000002627	promoter	GSTA4	1458.67	2439.33
14	75159265	75159446	182	8	0.74977	0.254819	0.49495	61.2013	CG	ENSSSCG00000023130	promoter	ASCC1	177	347.333	0.0165798
9	126207809	126207894	86	5	0.0972975	0.618514	-0.521217	-42.8581	CG	ENSSSCG00000035647	promoter
5	9117922	9118060	139	10	0.73975	0.262098	0.477652	71.2319	CG	ENSSSCG00000000091	promoter	APOBEC3H	6.66667	8
6	167976424	167976675	252	19	0.261893	0.699669	-0.437776	-148.406	CG	ENSSSCG00000024697	promoter	TMEM125	8.66667	12
13	14786322	14786691	370	36	0.195506	0.626648	-0.431143	-321.559	CG	ENSSSCG00000028258	promoter	AZI2	654.333	819.333
6	67321189	67321428	240	20	0.328391	0.748064	-0.419673	-113.659	CG	ENSSSCG00000040001	promoter	TNFRSF25
1	161985501	161985619	119	12	0.345117	0.76064	-0.415524	-82.4548	CG	ENSSSCG00000034704	promoter	ZNF532	0	27.6667	0.000164861
5	5068072	5068223	152	10	0.419147	0.823783	-0.404636	-61.2906	CG	ENSSSCG00000028346	promoter	SAMM50	826.667	891.333
12	6238164	6238294	131	8	0.841929	0.381432	0.460497	53.0319	CG	ENSSSCG00000032166	promoter	ATP5PD	0	0.333333
6	67228936	67229162	227	36	0.355035	0.749946	-0.394912	-279.56	CG	ENSSSCG00000003377	promoter	ACOT7	1.33333	12	0.0108214
6	58499985	58500057	73	9	0.303357	0.694909	-0.391552	-48.3925	CG	ENSSSCG00000003229	promoter	ETFB	4465.67	4717
15	139570870	139571260	391	30	0.25156	0.640526	-0.388966	-214.502	CG	ENSSSCG00000040095	promoter	GPR35	39.6667	162.333
2	114313418	114313497	80	6	0.335873	0.724636	-0.388763	-35.9779	CG	ENSSSCG00000050936	promoter
9	2079908	2080298	391	48	0.111708	0.497568	-0.38586	-398.694	CG	ENSSSCG00000014598	promoter	PPFIBP2	7	54.6667
6	27658373	27658558	186	17	0.349769	0.733667	-0.383898	-113.463	CG	ENSSSCG00000045094	promoter
3	120054842	120054948	107	9	0.256572	0.631064	-0.374492	-50.8387	CG	ENSSSCG00000047252	promoter
2	6803946	6804479	534	35	0.698895	0.274629	0.424265	304.217	CG	ENSSSCG00000044913	promoter		736	757
13	167805310	167805365	56	7	0.458268	0.827589	-0.369321	-38.6052	CG	ENSSSCG00000034645	promoter	C3orf38	5300.67	5649
13	135349106	135349185	80	6	0.605206	0.192425	0.412781	36.1542	CG	ENSSSCG00000011859	promoter	HEG1	499.333	615.667
3	113584846	113585249	404	33	0.382492	0.74158	-0.359088	-218.699	CG	ENSSSCG00000029413	promoter	DNMT3A	0	87.3333
1	15780869	15781122	254	14	0.263526	0.620155	-0.356629	-83.9544	CG	ENSSSCG00000004093	promoter	IYD	4802.67	5236.33
9	93170792	93170896	105	9	0.2921	0.643385	-0.351286	-42.0369	CG	ENSSSCG00000024520	promoter		5	8.66667
6	54144964	54145123	160	14	0.193882	0.535093	-0.341212	-88.3976	CG	ENSSSCG00000003139	promoter	BCAT2	0	0.666667
2	7804316	7804517	202	22	0.75596	0.347115	0.408845	184.552	CG	ENSSSCG00000013030	promoter	PRDX5	2.66667	3
12	20579961	20580069	109	12	0.641069	0.234014	0.407055	90.0108	CG	ENSSSCG00000017407	promoter	GHDC	126.667	131.667
5	69620487	69620597	111	8	0.518044	0.851124	-0.33308	-40.2265	CG	ENSSSCG00000000766	promoter	CECR2	78.3333	86
2	59634119	59634226	108	10	0.263939	0.596867	-0.332928	-52.1461	CG	ENSSSCG00000013901	promoter	IFI30	494.333	1365.33	0.00100991
2	25163500	25163559	60	10	0.27999	0.612669	-0.33268	-58.9159	CG	ENSSSCG00000042732	promoter
2	17773527	17773582	56	10	0.688196	0.282193	0.406003	71.3972	CG	ENSSSCG00000029521	promoter	CD82	0.666667	1
3	37927037	37927117	81	8	0.540275	0.868974	-0.328699	-41.9106	CG	ENSSSCG00000007944	promoter	CORO7	0	0.666667
6	67453568	67453642	75	6	0.621834	0.220111	0.401723	37.4208	CG	ENSSSCG00000036876	promoter	THAP3	155	155.333
3	41123878	41124711	834	54	0.752077	0.35069	0.401387	436.763	CG	ENSSSCG00000007991	promoter	WDR90	45	97.6667	6.46426e-06
15	139719409	139719622	214	24	0.684879	0.288306	0.396573	181.423	CG	ENSSSCG00000016402	promoter	AGXT	1403.67	2594.67
14	140674502	140674604	103	15	0.263899	0.589724	-0.325825	-84.0548	CG	ENSSSCG00000047456	promoter
16	51787457	51787535	79	8	0.276638	0.601243	-0.324605	-44.0507	CG	ENSSSCG00000027378	promoter	SH3PXD2B	23.3333	90
16	51787457	51787535	79	8	0.276638	0.601243	-0.324605	-44.0507	CG	ENSSSCG00000044571	promoter
9	123997524	123997605	82	9	0.345277	0.668952	-0.323675	-44.4807	CG	ENSSSCG00000039986	promoter	RGS8	0.666667	1.33333
16	74272079	74272279	201	20	0.414289	0.73703	-0.322741	-128.039	CG	ENSSSCG00000017100	promoter	MTRR	108.667	181
2	2863370	2863600	231	21	0.273965	0.596679	-0.322714	-128.455	CG	ENSSSCG00000033043	promoter	SHANK2	151	442.333
15	138581703	138581930	228	34	0.389338	0.712033	-0.322695	-233.942	CG	ENSSSCG00000024777	promoter	HDAC4	8	54	4.9409e-05
15	138582054	138582200	147	16	0.390447	0.712102	-0.321655	-83.447	CG	ENSSSCG00000024777	promoter	HDAC4	8	54	4.9409e-05
1	268816407	268817292	886	166	0.304257	0.624727	-0.320471	-1307.55	CG	ENSSSCG00000027037	promoter	MIR219A2	0.333333	0.333333
12	47775649	47775746	98	10	0.810693	0.417727	0.392966	66.9131	CG	ENSSSCG00000025248	promoter	PITPNA	569.333	768.333
9	136490165	136490334	170	11	0.700324	0.312972	0.387352	60.4408	CG	ENSSSCG00000023303	promoter	FIGNL1	12.6667	36.3333
9	136561548	136561839	292	38	0.284	0.601693	-0.317693	-229.831	CG	ENSSSCG00000022009	promoter	DDC	0.666667	4
3	31454015	31454082	68	6	0.530157	0.14283	0.387327	36.6378	CG	ENSSSCG00000034223	promoter		10	16.3333
AEMK02000682.1	1655132	1655278	147	15	0.213135	0.530005	-0.31687	-71.037	CG	ENSSSCG00000033162	promoter	UBAC1	565.667	758.667
6	59555073	59555227	155	24	0.387839	0.703784	-0.315945	-155.021	CG	ENSSSCG00000039460	promoter	RPL28	75	117.667
14	48543251	48543321	71	8	0.832692	0.451466	0.381226	51.2913	CG	ENSSSCG00000010035	promoter	YWHAH	706.333	1287.67
14	114575912	114576017	106	7	0.468166	0.784095	-0.31593	-35.9618	CG	ENSSSCG00000010604	promoter	SH3PXD2A	0	5.33333
2	66036740	66037194	455	29	0.515302	0.831193	-0.315891	-161.651	CG	ENSSSCG00000013742	promoter	NFIX	4	15.3333
2	80655186	80655368	183	16	0.594759	0.216644	0.378116	109.199	CG	ENSSSCG00000031182	promoter	PRELID1	1282.67	1471.67
13	206751039	206751190	152	18	0.666496	0.289876	0.37662	128.801	CG	ENSSSCG00000038081	promoter	AGPAT3	1367.33	1896.33
6	55547093	55547271	179	27	0.590958	0.904773	-0.313815	-182.616	CG	ENSSSCG00000022015	promoter	SNORD88A	5.33333	6.33333
6	55547093	55547271	179	27	0.590958	0.904773	-0.313815	-182.616	CG	ENSSSCG00000039700	promoter
7	98164126	98164265	140	18	0.268188	0.580429	-0.312241	-102.081	CG	ENSSSCG00000050616	promoter	PGF	1	6.33333	0.0351959
17	39214912	39214983	72	10	0.362193	0.67376	-0.311567	-59.1244	CG	ENSSSCG00000048435	promoter
9	91034706	91034904	199	14	0.244188	0.555722	-0.311534	-77.0965	CG	ENSSSCG00000015383	promoter		0.333333	26	0.000864428
AEMK02000602.1	42487	42586	100	13	0.521599	0.832994	-0.311395	-64.256	CG	ENSSSCG00000032033	promoter		1	1
1	2938356	2938463	108	15	0.353495	0.664522	-0.311027	-80.1997	CG	ENSSSCG00000048269	promoter
6	91032274	91032433	160	15	0.126157	0.436159	-0.310002	-76.3658	CG	ENSSSCG00000038677	promoter	GJB3	0	0
16	79184776	79185061	286	21	0.670492	0.294085	0.376407	120.191	CG	ENSSSCG00000017121	promoter	SLC6A3	2.33333	35.6667
10	39931103	39931209	107	7	0.595812	0.219602	0.376209	37.0524	CG	ENSSSCG00000011013	promoter	WAC	0	100
6	17077536	17077809	274	24	0.421911	0.729337	-0.307426	-144.052	CG	ENSSSCG00000028710	promoter	MIR140	0.666667	1
13	125683993	125684058	66	8	0.296992	0.602938	-0.305946	-40.55	CG	ENSSSCG00000047923	promoter
13	22745287	22745651	365	18	0.628594	0.256173	0.372421	110.192	CG	ENSSSCG00000028740	promoter	CTDSPL	15.3333	56.6667
6	160156862	160156957	96	14	0.645641	0.273432	0.372209	98.5118	CG	ENSSSCG00000003868	promoter		1	1.66667
12	52144423	52144537	115	12	0.667291	0.302464	0.364828	64.8531	CG	ENSSSCG00000017920	promoter	CXCL16	192.333	326.333
1	268817585	268817919	335	51	0.272434	0.577729	-0.305295	-370.302	CG	ENSSSCG00000027037	promoter	MIR219A2	0.333333	0.333333
11	17681674	17682031	358	74	0.32052	0.624787	-0.304268	-542.173	CG	ENSSSCG00000049854	promoter		2	9.33333
10	59522419	59522671	253	30	0.355475	0.659657	-0.304182	-203.361	CG	ENSSSCG00000011111	promoter	CAMK1D	186.667	197
17	43987498	43987795	298	14	0.691088	0.329583	0.361506	80.0208	CG	ENSSSCG00000007359	promoter	LPIN3	5.33333	7.33333
2	6804687	6804970	284	16	0.489754	0.129848	0.359906	99.51	CG	ENSSSCG00000044913	promoter		736	757
5	17174739	17175644	906	178	0.323138	0.626683	-0.303545	-1317.23	CG	ENSSSCG00000043036	promoter		9.66667	17
14	29356261	29356435	175	19	0.418113	0.718548	-0.300435	-101.4	CG	ENSSSCG00000009769	promoter	GTF2H3	145.333	624.667
17	61660031	61660217	187	15	0.431373	0.731723	-0.30035	-80.0166	CG	ENSSSCG00000036835	promoter	OSBPL2	7	9.66667
3	7868320	7868378	59	6	0.632011	0.276135	0.355876	34.216	CG	ENSSSCG00000007642	promoter	AZGP1	17712	19438.3
6	44613487	44613867	381	28	0.662326	0.308461	0.353866	184.62	CG	ENSSSCG00000021867	promoter	HPN	2429.33	2584.67
14	81130255	81130323	69	8	0.574125	0.874239	-0.300114	-38.8291	CG	ENSSSCG00000039704	promoter		0	1.33333
6	52316334	52316607	274	37	0.460992	0.76107	-0.300078	-214.308	CG	ENSSSCG00000038175	promoter
6	59254163	59254757	595	82	0.111157	0.410747	-0.29959	-618.614	CG	ENSSSCG00000032594	promoter
3	17498195	17498281	87	9	0.388139	0.686378	-0.298239	-39.8205	CG	ENSSSCG00000007770	promoter	ORAI3	503.667	530.667
2	6231539	6231713	175	30	0.316337	0.614416	-0.298079	-221.399	CG	ENSSSCG00000048776	promoter		12	15
X	58013095	58013232	138	13	0.214531	0.512149	-0.297618	-60.7733	CG	ENSSSCG00000020876	promoter	RTL5	4.66667	7.33333
6	43271476	43271577	102	10	0.473536	0.767522	-0.293987	-45.234	CG	ENSSSCG00000002868	promoter	PEPD	1	2.33333
7	37311118	37311227	110	11	0.223433	0.517002	-0.293569	-58.2785	CG	ENSSSCG00000001637	promoter	GUCA1B	5	7.33333
6	146170023	146170154	132	16	0.349915	0.642434	-0.292519	-95.3063	CG	ENSSSCG00000040903	promoter		1	1.33333
16	46445418	46445689	272	24	0.624642	0.272019	0.352623	202.743	CG	ENSSSCG00000016958	promoter	PIK3R1	110.667	122
8	1716174	1716313	140	10	0.684216	0.334907	0.34931	60.3418	CG	ENSSSCG00000008695	promoter	MFSD10	161	218
10	66773244	66773372	129	12	0.581278	0.872345	-0.291067	-63.3919	CG	ENSSSCG00000049317	promoter
AEMK02000682.1	936207	936297	91	7	0.684769	0.338004	0.346765	37.8073	CG	ENSSSCG00000040845	promoter	AGPAT2	911.333	924.333
11	78520884	78521239	356	42	0.627011	0.280689	0.346322	287.028	CG	ENSSSCG00000009558	promoter	F10	7970.33	8312.67
9	6425696	6425845	150	14	0.568498	0.858332	-0.289834	-77.2965	CG	ENSSSCG00000014796	promoter	CHRNA10
12	52773952	52774222	271	33	0.208207	0.498003	-0.289795	-234.175	CG	ENSSSCG00000021258	promoter	SLC35G6	22	27.3333
6	54924307	54924781	475	39	0.267259	0.55626	-0.289002	-227.905	CG	ENSSSCG00000040333	promoter	NUP62
13	207948789	207949042	254	25	0.497574	0.151528	0.346046	199.839	CG	ENSSSCG00000038089	promoter	COL18A1	623.667	1138.67
1	1814903	1815135	233	25	0.300253	0.587948	-0.287695	-167.552	CG	ENSSSCG00000043317	promoter
13	207532324	207532494	171	23	0.344575	0.632066	-0.287491	-130.576	CG	ENSSSCG00000025133	promoter	ITGB2	0.666667	0.666667
2	5191697	5191864	168	22	0.376773	0.663936	-0.287163	-127.71	CG	ENSSSCG00000027956	promoter	SSH3	0	0.333333
3	41123398	41123541	144	10	0.775483	0.432897	0.342586	55.2775	CG	ENSSSCG00000007991	promoter	WDR90	45	97.6667	6.46426e-06
12	17854076	17854205	130	27	0.41899	0.706081	-0.287092	-152.934	CG	ENSSSCG00000017577	promoter	LRRC37A	12.6667	15.3333
12	17854076	17854205	130	27	0.41899	0.706081	-0.287092	-152.934	CG	ENSSSCG00000038212	promoter	LPAR1
7	24224043	24224161	119	20	0.436694	0.722033	-0.285339	-129.221	CG	ENSSSCG00000001437	promoter	AGER	0	0.666667
13	145996038	145996123	86	9	0.192741	0.477673	-0.284932	-44.8763	CG	ENSSSCG00000011914	promoter	ZDHHC23	0	0
2	150767625	150767905	281	26	0.410794	0.695422	-0.284628	-144.343	CG	ENSSSCG00000051426	promoter
4	123018241	123018428	188	14	0.586661	0.246451	0.340211	84.8673	CG	ENSSSCG00000048647	promoter		7.66667	8
12	3905293	3905564	272	41	0.482646	0.76633	-0.283684	-275.188	CG	ENSSSCG00000046989	promoter
7	39216493	39216698	206	34	0.504136	0.165208	0.338928	303.645	CG	ENSSSCG00000001700	promoter	SLC29A1	8.33333	8.66667
5	22718820	22719462	643	16	0.683573	0.348072	0.335501	84.6819	CG	ENSSSCG00000026498	promoter	R3HDM2	16	18.3333
9	133213082	133213135	54	7	0.67005	0.338779	0.331271	34.274	CG	ENSSSCG00000032721	promoter	TRAF3IP3	0	2.33333
12	52872805	52872994	190	28	0.504145	0.787066	-0.282921	-190.918	CG	ENSSSCG00000018964	promoter		1	1
12	52872805	52872994	190	28	0.504145	0.787066	-0.282921	-190.918	CG	ENSSSCG00000017956	promoter	CD68	392.333	879	2.41802e-06
6	3803464	3803576	113	12	0.182812	0.462656	-0.279844	-59.5189	CG	ENSSSCG00000002667	promoter	ZDHHC7	451.667	596.333
12	401978	402164	187	18	0.494596	0.773066	-0.27847	-90.5706	CG	ENSSSCG00000017135	promoter		2.66667	3.33333
6	72506786	72506869	84	9	0.724299	0.393404	0.330894	50.4335	CG	ENSSSCG00000041182	promoter	SNORA59A	1.33333	2.33333
AEMK02000682.1	1545790	1546024	235	29	0.584986	0.254392	0.330594	207.405	CG	ENSSSCG00000049640	promoter		14	19
6	170344777	170344837	61	14	0.372877	0.650071	-0.277194	-68.9179	CG	ENSSSCG00000042204	promoter
4	96027280	96027389	110	13	0.324358	0.601526	-0.277167	-72.7595	CG	ENSSSCG00000006582	promoter	S100A14	9.33333	11.3333
10	68568577	68568803	227	39	0.323431	0.600497	-0.277067	-244.435	CG	ENSSSCG00000028602	promoter	GTPBP4	877.333	927.667
9	6746683	6746908	226	19	0.491013	0.16113	0.329883	118.409	CG	ENSSSCG00000022236	promoter		267.333	438.333
15	33535370	33535429	60	8	0.567768	0.238644	0.329124	40.0222	CG	ENSSSCG00000015747	promoter	MYOM2	0	2.33333
6	52429599	52429694	96	10	0.537158	0.812302	-0.275145	-51.7437	CG	ENSSSCG00000003102	promoter		0	1
18	50725141	50725241	101	22	0.732997	0.40532	0.327677	160.532	CG	ENSSSCG00000016746	promoter	NPC1L1	0.333333	0.666667
2	150821805	150821899	95	10	0.710293	0.384199	0.326094	53.0813	CG	ENSSSCG00000014437	promoter	PPARGC1B	13.6667	32
6	3493790	3493965	176	18	0.506666	0.181035	0.325631	127.405	CG	ENSSSCG00000042639	promoter		6.66667	17	0.0339579
1	8404835	8405084	250	30	0.209327	0.481611	-0.272284	-178.836	CG	ENSSSCG00000045141	promoter
10	13671002	13671358	357	40	0.728653	0.403158	0.325495	251.583	CG	ENSSSCG00000031664	promoter	SRP9	91	96.3333
3	98270542	98270647	106	12	0.453651	0.725346	-0.271695	-60.3919	CG	ENSSSCG00000008468	promoter	PKDCC	284	419.667
6	101444691	101444741	51	7	0.769309	0.444792	0.324517	33.524	CG	ENSSSCG00000003687	promoter	EPB41L3	85	254
5	81384104	81384200	97	8	0.630236	0.306864	0.323372	38.2956	CG	ENSSSCG00000000856	promoter	PAH	23.3333	30
3	8696520	8696647	128	15	0.272223	0.536602	-0.264378	-72.5474	CG	ENSSSCG00000023619	promoter	SLC12A9	251	251.667
6	67234357	67234579	223	23	0.670476	0.349158	0.321318	139.481	CG	ENSSSCG00000003377	promoter	ACOT7	1.33333	12	0.0108214
6	167942786	167943265	480	33	0.54558	0.224298	0.321282	176.354	CG	ENSSSCG00000003950	promoter	TIE1	706.333	753
12	5804451	5804615	165	32	0.27095	0.533922	-0.262972	-179.279	CG	ENSSSCG00000034198	promoter
11	7175268	7175330	63	10	0.485735	0.748605	-0.26287	-51.5933	CG	ENSSSCG00000047790	promoter
2	88208962	88209060	99	7	0.797893	0.476679	0.321214	39.4425	CG	ENSSSCG00000014113	promoter	HOMER1	1	2.33333
1	273528163	273528561	399	29	0.580468	0.259874	0.320595	177.7	CG	ENSSSCG00000005749	promoter	BRD3	496	751
5	3225390	3225488	99	9	0.510588	0.772689	-0.262101	-42.646	CG	ENSSSCG00000000007	promoter	TRMU	135.667	201.333
3	38025792	38025922	131	15	0.343183	0.605277	-0.262094	-76.968	CG	ENSSSCG00000046837	promoter
5	63094115	63094236	122	9	0.850613	0.531295	0.319318	45.9131	CG	ENSSSCG00000023868	promoter		373	819.667	2.83993e-06
2	9534145	9534322	178	13	0.612053	0.294385	0.317668	75.4519	CG	ENSSSCG00000014540	promoter		28627	35404.3
AEMK02000682.1	1275251	1275315	65	8	0.713196	0.403571	0.309625	39.0146	CG	ENSSSCG00000040396	promoter	SSNA1	383	536.667
14	131287182	131287247	66	10	0.353387	0.613716	-0.260329	-44.3555	CG	ENSSSCG00000010698	promoter	FGFR2	0	0
6	55271820	55271896	77	11	0.360817	0.620067	-0.25925	-46.4402	CG	ENSSSCG00000034211	promoter	SPIB	53.3333	64.6667
7	3049291	3049469	179	25	0.185029	0.443887	-0.258858	-125.709	CG	ENSSSCG00000000997	promoter	PPP1R3G	28	87.6667	5.3011e-06
18	54663925	54664057	133	12	0.147269	0.405975	-0.258706	-55.8271	CG	ENSSSCG00000030497	promoter	YAE1	284.333	481.333
9	67201317	67201408	92	12	0.193124	0.451198	-0.258074	-58.403	CG	ENSSSCG00000031970	promoter	RASSF5	608.667	1077.67
14	31058937	31059154	218	36	0.230252	0.48767	-0.257417	-197.743	CG	ENSSSCG00000045641	promoter		2	2.33333
1	130564639	130564729	91	11	0.396992	0.65431	-0.257318	-49.6919	CG	ENSSSCG00000043412	promoter
6	52428090	52428221	132	9	0.725192	0.417758	0.307434	43.8112	CG	ENSSSCG00000003102	promoter		0	1
12	22072771	22072954	184	18	0.683333	0.376323	0.30701	99.7927	CG	ENSSSCG00000017475	promoter	RARA	169	225
3	111720471	111720600	130	22	0.33589	0.592495	-0.256605	-111.923	CG	ENSSSCG00000040062	promoter	KRTCAP3	0.333333	0.666667
9	49110361	49110851	491	42	0.143755	0.400028	-0.256273	-231.184	CG	ENSSSCG00000025183	promoter	MIR125B1
1	113060265	113060463	199	15	0.127847	0.383993	-0.256146	-79.8843	CG	ENSSSCG00000004589	promoter	RNF111	0	128.333	0.00405106
6	14984782	14985194	413	54	0.864671	0.558162	0.306509	312.469	CG	ENSSSCG00000050689	promoter		7498.67	17502
1	2003518	2003653	136	17	0.602429	0.857537	-0.255108	-90.3495	CG	ENSSSCG00000037137	promoter
1	222474121	222474257	137	16	0.0884934	0.343184	-0.25469	-86.9204	CG	ENSSSCG00000005247	promoter	TJP2	335.667	360.667
12	1668544	1668634	91	14	0.454407	0.707575	-0.253168	-67.3306	CG	ENSSSCG00000017142	promoter	BAIAP2	91	178	0.0371117
2	971225	971357	133	11	0.715525	0.410143	0.305382	60.4002	CG	ENSSSCG00000037847	promoter	MOB2	0	5.66667
13	202942104	202942274	171	14	0.0993505	0.35098	-0.25163	-74.346	CG	ENSSSCG00000051671	promoter		2.66667	2.66667
7	53473813	53473952	140	25	0.147298	0.398484	-0.251186	-134.377	CG	ENSSSCG00000001818	promoter	FES	312.667	414
7	78065854	78066016	163	15	0.120578	0.371303	-0.250725	-73.5862	CG	ENSSSCG00000023857	promoter	ARHGEF40	99.6667	103.333
12	22287863	22287997	135	9	0.67996	0.37587	0.304091	43.6453	CG	ENSSSCG00000035969	promoter	THRA	40	47.6667
12	60886413	60886479	67	14	0.496642	0.747344	-0.250702	-74.4036	CG	ENSSSCG00000018055	promoter	PEMT	603.333	1022.33
1	99975486	99975636	151	24	0.229047	0.478604	-0.249557	-134.376	CG	ENSSSCG00000004518	promoter	SKA1	12.6667	117.667	1.25947e-07
12	44161978	44162061	84	12	0.36209	0.611587	-0.249497	-58.0906	CG	ENSSSCG00000017754	promoter	LGALS9	0	0.333333
6	108858554	108858647	94	11	0.838102	0.538543	0.29956	48.1306	CG	ENSSSCG00000003710	promoter	TTC39C	77	78.3333
14	137225261	137225343	83	14	0.561321	0.262175	0.299146	66.9367	CG	ENSSSCG00000010755	promoter	PTPRE	0	155.667	1.89133e-13
3	31869488	31869679	192	21	0.438961	0.688198	-0.249237	-100.923	CG	ENSSSCG00000027300	promoter	TNP2	2.33333	3.66667
12	19335369	19335530	162	13	0.0778591	0.327095	-0.249236	-67.2123	CG	ENSSSCG00000020744	promoter	DUSP3	551	583.333
12	19335369	19335530	162	13	0.0778591	0.327095	-0.249236	-67.2123	CG	ENSSSCG00000017373	promoter	CFAP97D1	3	5
AEMK02000682.1	1114481	1114545	65	11	0.627049	0.875467	-0.248418	-54.6554	CG	ENSSSCG00000005828	promoter	EGFL7	55.6667	68
14	48013520	48013658	139	17	0.196841	0.445049	-0.248208	-90.8577	CG	ENSSSCG00000010025	promoter	LIMK2	2	2.66667
4	95903936	95904026	91	13	0.224365	0.471774	-0.247409	-66.0013	CG	ENSSSCG00000043560	promoter
4	95903936	95904026	91	13	0.224365	0.471774	-0.247409	-66.0013	CG	ENSSSCG00000006569	promoter	SLC27A3	25.6667	36.6667
6	52511421	52511568	148	22	0.563485	0.264758	0.298727	135.752	CG	ENSSSCG00000022545	promoter	CALM3	457.333	693.667
6	89079107	89079228	122	13	0.249323	0.496119	-0.246796	-62.7664	CG	ENSSSCG00000037621	promoter	KIAA1522	0	4.66667
6	169576590	169576773	184	31	0.280177	0.526697	-0.24652	-183.85	CG	ENSSSCG00000051622	promoter
3	37694423	37694492	70	12	0.643184	0.350396	0.292788	61.7888	CG	ENSSSCG00000035999	promoter	NUDT16L1	95.3333	113.333
12	47781884	47782035	152	28	0.447535	0.693453	-0.245918	-151.378	CG	ENSSSCG00000025248	promoter	PITPNA	569.333	768.333
14	38844662	38844844	183	20	0.619394	0.331046	0.288347	103.675	CG	ENSSSCG00000009881	promoter	OAS2	0	497
16	51330067	51330220	154	22	0.605597	0.851223	-0.245625	-122.575	CG	ENSSSCG00000016988	promoter	ERGIC1	1	33.6667	0.0130781
13	66665293	66665423	131	16	0.142449	0.387916	-0.245466	-80.1241	CG	ENSSSCG00000023084	promoter	ATP2B2	0	0
14	44209797	44209963	167	15	0.463883	0.175918	0.287965	77.5678	CG	ENSSSCG00000009964	promoter	CRYBB1	0.666667	1.66667
5	1606694	1606815	122	22	0.305234	0.550307	-0.245072	-114.684	CG	ENSSSCG00000048032	promoter
Y	6971080	6971316	237	29	0.639132	0.352273	0.286859	176.882	CG	ENSSSCG00000031398	promoter	PLCXD1	167.333	372.333	0.0237309
1	236535454	236535683	230	20	0.0884108	0.332681	-0.24427	-102.766	CG	ENSSSCG00000025842	promoter	SPAG8	50	146.333
5	14019921	14020021	101	10	0.246	0.489412	-0.243411	-50.7362	CG	ENSSSCG00000000171	promoter	CKAP4	420.667	463.667
12	5751060	5751188	129	16	0.521205	0.764227	-0.243022	-71.8585	CG	ENSSSCG00000051419	promoter		61	94
3	7988601	7988843	243	33	0.218892	0.461448	-0.242556	-156.877	CG	ENSSSCG00000050603	promoter
1	268615122	268615245	124	9	0.388106	0.101483	0.286623	41.7095	CG	ENSSSCG00000022295	promoter		30	83.3333	0.0127833
9	2131859	2132030	172	19	0.358329	0.600144	-0.241815	-89.4074	CG	ENSSSCG00000014598	promoter	PPFIBP2	7	54.6667
1	2602456	2602515	60	12	0.495521	0.737293	-0.241772	-59.7314	CG	ENSSSCG00000051382	promoter
9	49111446	49111778	333	26	0.124676	0.366435	-0.241759	-143.456	CG	ENSSSCG00000025183	promoter	MIR125B1
12	15095505	15095582	78	10	0.552035	0.265585	0.286451	45.6393	CG	ENSSSCG00000041822	promoter	SMARCD2	13.6667	22
6	169271063	169271165	103	12	0.28978	0.530128	-0.240348	-54.071	CG	ENSSSCG00000041384	promoter		0.666667	2.33333
2	5087218	5087544	327	32	0.320579	0.56064	-0.240061	-152.422	CG	ENSSSCG00000012909	promoter	PTPRCAP	183.667	254
1	272808061	272808410	350	41	0.336167	0.576088	-0.239921	-198.164	CG	ENSSSCG00000005738	promoter	RALGDS	0	1
1	126872019	126872429	411	28	0.57055	0.284139	0.286411	144.948	CG	ENSSSCG00000004687	promoter	B2M	9580	14109.3
3	37817577	37817700	124	18	0.364347	0.603645	-0.239298	-92.2399	CG	ENSSSCG00000007943	promoter	NMRAL1	307	351.333
3	93181773	93181925	153	19	0.664256	0.902312	-0.238056	-104.994	CG	ENSSSCG00000008429	promoter	EPCAM	19.6667	75.6667
X	58069387	58069539	153	27	0.183211	0.421232	-0.238021	-152.525	CG	ENSSSCG00000023312	promoter	PIN4	730.333	742.667
9	123763156	123763273	118	18	0.2801	0.51779	-0.23769	-83.9617	CG	ENSSSCG00000015545	promoter	GLUL	1527	1868.33
4	93910433	93910553	121	15	0.312175	0.549298	-0.237124	-70.2565	CG	ENSSSCG00000006496	promoter	LMNA	0	0
12	45397057	45397145	89	9	0.251299	0.487786	-0.236488	-38.407	CG	ENSSSCG00000017783	promoter	MYO18A	0	0
2	151450140	151450231	92	11	0.307559	0.543905	-0.236346	-52.2795	CG	ENSSSCG00000045414	promoter		2	13.3333
3	699817	700051	235	42	0.322057	0.558111	-0.236053	-213.805	CG	ENSSSCG00000007552	promoter		4.33333	7.33333
6	58332850	58333031	182	22	0.211692	0.446375	-0.234683	-123.763	CG	ENSSSCG00000003238	promoter	SPACA6	5.66667	10.3333
6	58332850	58333031	182	22	0.211692	0.446375	-0.234683	-123.763	CG	ENSSSCG00000019341	promoter	MIR125A
6	58332850	58333031	182	22	0.211692	0.446375	-0.234683	-123.763	CG	ENSSSCG00000018644	promoter	MIRLET7E	0	0
6	58332850	58333031	182	22	0.211692	0.446375	-0.234683	-123.763	CG	ENSSSCG00000018735	promoter	MIR99B	0.333333	0.333333
6	55342666	55342774	109	9	0.598839	0.31287	0.285969	39.2551	CG	ENSSSCG00000003217	promoter	JOSD2	41.6667	53.6667
6	3775493	3775664	172	26	0.423522	0.657257	-0.233735	-120.903	CG	ENSSSCG00000002666	promoter	KIAA0513	14.3333	98.6667
AEMK02000304.1	20876	20932	57	7	0.284336	0.517705	-0.233369	-36.2369	CG	ENSSSCG00000045205	promoter
X	124698347	124698461	115	31	0.4004	0.633018	-0.232618	-180.945	CG	ENSSSCG00000050009	promoter
17	52238838	52238895	58	8	0.228614	0.460616	-0.232002	-39.2747	CG	ENSSSCG00000007472	promoter	BCAS4	4	6
8	2013552	2014025	474	73	0.392407	0.623984	-0.231577	-424.662	CG	ENSSSCG00000008698	promoter	RGS12	0	1.66667
6	73161519	73161575	57	14	0.599697	0.831075	-0.231378	-64.0847	CG	ENSSSCG00000020710	promoter	PRDM2	0	176.667
11	25706016	25706192	177	44	0.180227	0.410819	-0.230592	-281.359	CG	ENSSSCG00000031378	promoter	KBTBD6	458.333	845.333
X	35823860	35824055	196	31	0.188771	0.41857	-0.229799	-200.184	CG	ENSSSCG00000042967	promoter
X	35823860	35824055	196	31	0.188771	0.41857	-0.229799	-200.184	CG	ENSSSCG00000046776	promoter
7	32051493	32051601	109	12	0.125926	0.354573	-0.228647	-58.6151	CG	ENSSSCG00000001560	promoter	BNIP5	0	2.66667
AEMK02000452.1	2163947	2164039	93	7	0.556426	0.270878	0.285549	35.0329	CG	ENSSSCG00000002547	promoter	KLC1	0	73	0.00873779
13	202466830	202466914	85	8	0.466633	0.184135	0.282498	36.9811	CG	ENSSSCG00000038948	promoter	ETS2	945.667	1097
7	38996425	38996480	56	9	0.424793	0.652458	-0.227665	-38.1544	CG	ENSSSCG00000047823	promoter
X	126468	126641	174	25	0.108929	0.336217	-0.227288	-138.689	CG	ENSSSCG00000022129	promoter	ARSL	76.3333	85
1	243142613	243142710	98	7	0.81099	0.529133	0.281858	35.3696	CG	ENSSSCG00000038300	promoter	ALDOB	23310.3	36538.3
5	10554389	10554563	175	22	0.441788	0.66886	-0.227073	-100.325	CG	ENSSSCG00000021944	promoter	RAC2	19	36.6667
12	61187288	61187362	75	13	0.394087	0.620941	-0.226853	-57.4786	CG	ENSSSCG00000036812	promoter	MPRIP	0	3.66667
4	81936909	81937275	367	69	0.3516	0.0718437	0.279756	530.303	CG	ENSSSCG00000006296	promoter	ATP1B1	5519.67	6155.67
11	7823547	7823646	100	12	0.578115	0.804507	-0.226393	-55.4855	CG	ENSSSCG00000009335	promoter	B3GLCT	1.33333	3.33333
1	260757997	260758085	89	12	0.587703	0.814093	-0.22639	-58.232	CG	ENSSSCG00000005506	promoter	MEGF9	483.667	499
2	151622754	151622823	70	17	0.626281	0.852551	-0.22627	-83.1771	CG	ENSSSCG00000038453	promoter	SYNPO	0	0.666667
1	2435804	2435927	124	22	0.366019	0.592216	-0.226198	-119.352	CG	ENSSSCG00000004022	promoter	RPS6KA2	0	2
14	135183044	135183115	72	19	0.60382	0.830004	-0.226184	-88.0463	CG	ENSSSCG00000010744	promoter	DHX32	756.667	779
5	495903	495993	91	10	0.747268	0.470344	0.276924	46.0151	CG	ENSSSCG00000000974	promoter	TRABD	278.667	291.667
12	1094656	1094835	180	24	0.751486	0.474809	0.276677	136.282	CG	ENSSSCG00000035837	promoter	NPB	1	1.33333
7	39613959	39614071	113	20	0.396901	0.620528	-0.223627	-95.2536	CG	ENSSSCG00000049723	promoter
11	78754675	78754904	230	31	0.555342	0.278966	0.276375	209.415	CG	ENSSSCG00000009560	promoter	TFDP1	340.333	361
1	127815129	127815222	94	11	0.563873	0.287809	0.276064	57.3365	CG	ENSSSCG00000004700	promoter	PDIA3	10099.7	14726
12	52697142	52697437	296	50	0.329573	0.551487	-0.221914	-246.571	CG	ENSSSCG00000042089	promoter	KCTD11	22.3333	23
12	3393084	3393152	69	15	0.496347	0.220569	0.275778	80.124	CG	ENSSSCG00000017167	promoter	CYTH1	5.33333	8
6	54058855	54059090	236	44	0.460469	0.680717	-0.220248	-208.08	CG	ENSSSCG00000003143	promoter	MAMSTR	0	3.66667
5	4187803	4187853	51	9	0.614267	0.834495	-0.220228	-39.3356	CG	ENSSSCG00000024146	promoter		0.666667	1.66667
12	52015145	52015197	53	13	0.56135	0.781381	-0.220031	-61.4401	CG	ENSSSCG00000036915	promoter
17	58997015	58997191	177	32	0.168673	0.388233	-0.21956	-170.245	CG	ENSSSCG00000007520	promoter	GNAS	0	0
5	6576871	6576970	100	15	0.434161	0.653607	-0.219446	-68.5383	CG	ENSSSCG00000038492	promoter	PHETA2	34.3333	94.3333	0.000349707
5	6576871	6576970	100	15	0.434161	0.653607	-0.219446	-68.5383	CG	ENSSSCG00000000050	promoter	NAGA	850	948
2	151432316	151432772	457	84	0.194948	0.413659	-0.218711	-470.151	CG	ENSSSCG00000045414	promoter		2	13.3333
6	47424655	47424793	139	14	0.429821	0.647622	-0.217801	-66.4907	CG	ENSSSCG00000042985	promoter
2	151409664	151409801	138	24	0.666986	0.391678	0.275308	135.075	CG	ENSSSCG00000033262	promoter	CD74	55.3333	149
3	93389931	93390156	226	31	0.445597	0.662185	-0.216587	-139.665	CG	ENSSSCG00000008433	promoter	CALM2	15190	20357.3
9	133288585	133288693	109	12	0.484801	0.212284	0.272517	64.1612	CG	ENSSSCG00000015617	promoter	G0S2	442	702.667
6	28507917	28508078	162	14	0.534533	0.263711	0.270823	72.4553	CG	ENSSSCG00000040313	promoter	PSKH1	334.333	353.667
4	95935529	95935618	90	9	0.495137	0.224867	0.27027	45.2607	CG	ENSSSCG00000006571	promoter	INTS3	426	545.667
17	40626366	40626451	86	10	0.681702	0.897195	-0.215493	-48.2935	CG	ENSSSCG00000007336	promoter	NNAT	4.33333	11.6667
11	78439326	78439377	52	13	0.438556	0.653815	-0.21526	-58.0135	CG	ENSSSCG00000021158	promoter	MCF2L	362.667	391.667
6	169272848	169273017	170	15	0.613991	0.829106	-0.215115	-65.6227	CG	ENSSSCG00000041384	promoter		0.666667	2.33333
7	38116243	38116357	115	17	0.100998	0.315985	-0.214987	-82.8271	CG	ENSSSCG00000001657	promoter	CUL7	134	267	0.000436194
6	59555913	59556255	343	51	0.230316	0.44518	-0.214864	-293.714	CG	ENSSSCG00000039460	promoter	RPL28	75	117.667
9	39641550	39641881	332	23	0.555435	0.285219	0.270216	113.587	CG	ENSSSCG00000015027	promoter	CFAP68	0	20.3333	0.0317896
15	55489597	55489753	157	31	0.382602	0.596578	-0.213977	-153.641	CG	ENSSSCG00000015850	promoter	DUSP4	357	853
10	32857641	32857851	211	21	0.557762	0.289205	0.268558	112.248	CG	ENSSSCG00000018689	promoter	SNORD121A	0.666667	2
10	32133780	32133950	171	22	0.19692	0.409156	-0.212236	-111.239	CG	ENSSSCG00000034888	promoter
3	31343698	31343842	145	11	0.439652	0.171607	0.268045	57.6455	CG	ENSSSCG00000007895	promoter	ZC3H7A	642	656
12	33213472	33213590	119	16	0.7604	0.497392	0.263008	76.3489	CG	ENSSSCG00000017614	promoter	TRIM25	24.6667	107.333	0.0146544
2	15230139	15230191	53	11	0.593056	0.804991	-0.211935	-48.5093	CG	ENSSSCG00000013237	promoter	SPI1	174.333	322.667
15	139718992	139719254	263	24	0.622113	0.359546	0.262567	126.122	CG	ENSSSCG00000016402	promoter	AGXT	1403.67	2594.67
1	2985148	2985207	60	9	0.59455	0.806261	-0.211711	-40.5913	CG	ENSSSCG00000048262	promoter
4	94666833	94666924	92	12	0.547965	0.285456	0.262508	60.7614	CG	ENSSSCG00000006529	promoter	SLC50A1	281	316
9	137057616	137057701	86	9	0.628972	0.839885	-0.210913	-39.384	CG	ENSSSCG00000015632	promoter	COBL	61.6667	72.6667
12	27207875	27207981	107	12	0.675976	0.417778	0.258199	58.2515	CG	ENSSSCG00000036558	promoter		0	0.666667
6	63363940	63364024	85	9	0.867407	0.610263	0.257144	44.038	CG	ENSSSCG00000022204	promoter	AGRN	0	20.3333
13	3515686	3515740	55	12	0.387599	0.130656	0.256943	62.1367	CG	ENSSSCG00000011198	promoter	RFTN1	0	28.3333	1.54042e-06
6	53537270	53537379	110	12	0.600484	0.343917	0.256567	55.4757	CG	ENSSSCG00000033207	promoter	SULT2A1	22173.7	23579.7
6	63800188	63800431	244	70	0.211769	0.420417	-0.208648	-379.663	CG	ENSSSCG00000003351	promoter	MMP23B	34	83.6667	0.000258391
6	63730202	63730348	147	17	0.647142	0.391089	0.256053	77.7383	CG	ENSSSCG00000038530	promoter	TMEM240	29.3333	34.6667
15	17765244	17765379	136	17	0.619958	0.827362	-0.207404	-78.4794	CG	ENSSSCG00000015701	promoter	MGAT5	121.333	125.333
2	1623814	1623911	98	17	0.380087	0.586701	-0.206613	-73.4017	CG	ENSSSCG00000039243	promoter	CD81	1784	2085.33
7	23209087	23209199	113	17	0.568567	0.774936	-0.206369	-72.977	CG	ENSSSCG00000001376	promoter	DHX16	0	5.33333
11	77471267	77471402	136	16	0.853681	0.599729	0.253952	87.9164	CG	ENSSSCG00000009551	promoter	ARHGEF7	13.6667	25
13	26107447	26107511	65	8	0.513252	0.718202	-0.204951	-38.8952	CG	ENSSSCG00000034200	promoter	SEC22C	0	0
AEMK02000682.1	1840146	1840279	134	27	0.663598	0.410928	0.25267	140.27	CG	ENSSSCG00000005756	promoter		3.66667	4.66667
13	34103721	34103903	183	23	0.510033	0.2578	0.252233	114.915	CG	ENSSSCG00000023325	promoter	ACY1	485	492
6	61307463	61307589	127	36	0.168024	0.372123	-0.204099	-228.632	CG	ENSSSCG00000042056	promoter
6	61307463	61307589	127	36	0.168024	0.372123	-0.204099	-228.632	CG	ENSSSCG00000035785	promoter		0.666667	1.33333
17	62780209	62780298	90	15	0.328956	0.532296	-0.20334	-67.3082	CG	ENSSSCG00000046225	promoter
X	82153090	82153287	198	28	0.150387	0.353652	-0.203265	-147.989	CG	ENSSSCG00000012479	promoter	PCDH19	0	9.33333
1	1523232	1523400	169	23	0.730581	0.478382	0.252199	117.798	CG	ENSSSCG00000049642	promoter		0.666667	2.33333
9	67201478	67201880	403	74	0.184233	0.386196	-0.201962	-396.526	CG	ENSSSCG00000031970	promoter	RASSF5	608.667	1077.67
4	106519750	106519892	143	13	0.553249	0.755174	-0.201925	-55.9203	CG	ENSSSCG00000042123	promoter
10	68536625	68536781	157	24	0.84476	0.592621	0.252138	127.183	CG	ENSSSCG00000029602	promoter	WDR37	7.66667	42.3333
2	15379623	15379724	102	10	0.530658	0.281819	0.248839	45.0823	CG	ENSSSCG00000013244	promoter	PACSIN3	0	9.33333
12	60912398	60912541	144	27	0.57306	0.773341	-0.200281	-121.027	CG	ENSSSCG00000018055	promoter	PEMT	603.333	1022.33
16	79361702	79361785	84	19	0.314235	0.513949	-0.199714	-86.6485	CG	ENSSSCG00000034302	promoter	SLC12A7	233.667	269.333
15	33496435	33496834	400	94	0.304592	0.504151	-0.199559	-482.241	CG	ENSSSCG00000015747	promoter	MYOM2	0	2.33333
X	124874988	124875083	96	13	0.141096	0.339726	-0.198629	-61.399	CG	ENSSSCG00000044527	promoter
16	79113493	79113628	136	14	0.435054	0.186257	0.248798	69.0748	CG	ENSSSCG00000048583	promoter		6	13
5	3423848	3423985	138	19	0.637028	0.388736	0.248292	94.4423	CG	ENSSSCG00000042568	promoter		32	41.6667
2	51306154	51306254	101	19	0.706634	0.904835	-0.198202	-92.1159	CG	ENSSSCG00000034569	promoter	OBSCN	153.667	292.667
5	91884319	91884373	55	16	0.599311	0.7973	-0.197989	-70.7195	CG	ENSSSCG00000039400	promoter	CCER1	0	0
11	77460223	77460323	101	16	0.689683	0.886512	-0.196829	-74.8721	CG	ENSSSCG00000009551	promoter	ARHGEF7	13.6667	25
3	126428593	126428772	180	35	0.326984	0.523309	-0.196325	-168.565	CG	ENSSSCG00000038643	promoter	KLF11	0	0.666667
2	490932	491057	126	21	0.493809	0.248645	0.245163	109.047	CG	ENSSSCG00000012845	promoter	CEND1	3.66667	8.66667
X	89221113	89221205	93	8	0.125225	0.320062	-0.194837	-37.7977	CG	ENSSSCG00000031027	promoter	IRS4	0	4
AEMK02000682.1	1116087	1116155	69	16	0.271155	0.465935	-0.19478	-73.954	CG	ENSSSCG00000005828	promoter	EGFL7	55.6667	68
5	63978484	63978586	103	18	0.548726	0.741664	-0.192939	-84.3765	CG	ENSSSCG00000000691	promoter	COPS7A	22	29.3333
3	701312	701373	62	14	0.435938	0.190909	0.24503	78.135	CG	ENSSSCG00000007552	promoter		4.33333	7.33333
6	91968944	91969043	100	16	0.111231	0.303757	-0.192527	-72.9158	CG	ENSSSCG00000003628	promoter	CLSPN	138.333	509.667	1.68644e-07
5	21750531	21750620	90	10	0.503497	0.262318	0.241179	49.126	CG	ENSSSCG00000000393	promoter	PAN2	265.667	283.667
2	109518350	109518455	106	17	0.352412	0.544709	-0.192296	-81.3974	CG	ENSSSCG00000050371	promoter
6	54076981	54077092	112	20	0.11934	0.3109	-0.19156	-91.666	CG	ENSSSCG00000003142	promoter	IZUMO1	261	389
5	92983877	92984028	152	19	0.754492	0.514952	0.23954	89.502	CG	ENSSSCG00000027898	promoter	ATP2B1	0	155.667
3	4362768	4362871	104	28	0.200007	0.390644	-0.190638	-138.506	CG	ENSSSCG00000033648	promoter
5	91884116	91884227	112	22	0.521401	0.711679	-0.190278	-99.1898	CG	ENSSSCG00000039400	promoter	CCER1	0	0
11	5347454	5347591	138	33	0.118834	0.308995	-0.190162	-184.65	CG	ENSSSCG00000009317	promoter	CDX2	9.33333	16.6667
6	51401532	51401628	97	9	0.591088	0.351595	0.239492	41.6671	CG	ENSSSCG00000003086	promoter	APOC2	271.333	3104.33	4.40825e-12
15	137344639	137344701	63	13	0.216621	0.406362	-0.189741	-57.3749	CG	ENSSSCG00000016330	promoter	LRRFIP1	2.33333	3.33333
14	140633942	140634119	178	16	0.573179	0.334081	0.239098	74.2135	CG	ENSSSCG00000023681	promoter	PWWP2B	31	41
17	37446466	37446560	95	14	0.604812	0.793739	-0.188927	-64.6459	CG	ENSSSCG00000007275	promoter	RALY	0	2.66667
6	50343526	50343586	61	15	0.152128	0.340439	-0.188311	-76.0416	CG	ENSSSCG00000003047	promoter	CEACAM4	25.3333	49.6667
6	74936687	74936742	56	9	0.443912	0.206256	0.237656	41.5204	CG	ENSSSCG00000003465	promoter	FBLIM1	1.33333	2.66667
1	7459824	7459967	144	19	0.365599	0.1303	0.235299	111.415	CG	ENSSSCG00000004044	promoter	IGF2R	1079.33	1655.33
AEMK02000452.1	2107820	2107975	156	19	0.727609	0.915134	-0.187526	-93.7371	CG	ENSSSCG00000002547	promoter	KLC1	0	73	0.00873779
X	124726878	124727060	183	28	0.23499	0.422005	-0.187015	-141.953	CG	ENSSSCG00000047645	promoter
5	10750931	10751377	447	54	0.450503	0.216911	0.233592	306.094	CG	ENSSSCG00000038190	promoter	MPST	398	688.333
2	77300063	77300417	355	47	0.0983024	0.284653	-0.186351	-232.802	CG	ENSSSCG00000030042	promoter	SBNO2	262	262.667
16	79541960	79542021	62	13	0.359879	0.546056	-0.186177	-52.7612	CG	ENSSSCG00000032698	promoter	TPPP	19.3333	33.6667
7	74951645	74951783	139	24	0.42302	0.190947	0.232073	134.481	CG	ENSSSCG00000001988	promoter	ADCY4	7	13.3333
4	34421175	34421270	96	15	0.678682	0.863882	-0.185201	-69.7131	CG	ENSSSCG00000027480	promoter	KLF10	844.667	1760.67
1	106683741	106684330	590	98	0.208534	0.393587	-0.185052	-495.904	CG	ENSSSCG00000038971	promoter	ST8SIA3	61.6667	112
1	834080	834218	139	23	0.689628	0.874518	-0.18489	-120.792	CG	ENSSSCG00000049501	promoter
18	20318873	20319082	210	53	0.103301	0.287112	-0.183811	-367.174	CG	ENSSSCG00000016589	promoter	LRRC4	15.6667	28.6667
13	23692187	23692264	78	14	0.215694	0.399381	-0.183687	-61.457	CG	ENSSSCG00000029419	promoter	SCN11A	2	3.66667
14	50600219	50600319	101	21	0.64955	0.832224	-0.182673	-95.8563	CG	ENSSSCG00000010099	promoter
6	47420226	47420315	90	11	0.414715	0.596385	-0.181669	-45.6005	CG	ENSSSCG00000042985	promoter
9	6219519	6219608	90	17	0.339767	0.108337	0.23143	82.0291	CG	ENSSSCG00000014792	promoter	STIM1	0	8
X	8519095	8519383	289	76	0.095064	0.27527	-0.180206	-490.726	CG	ENSSSCG00000012114	promoter	MSL3	30	61.6667
1	857425	857497	73	9	0.434875	0.614677	-0.179802	-40.3379	CG	ENSSSCG00000004012	promoter	THBS2	4.33333	67.6667
1	107258214	107258368	155	23	0.160374	0.338465	-0.178091	-99.9075	CG	ENSSSCG00000004549	promoter	RBPMS2	17.6667	21
12	23953864	23954038	175	34	0.195682	0.372649	-0.176967	-184.07	CG	ENSSSCG00000017515	promoter		62.6667	107
9	57101678	57101779	102	20	0.643954	0.820369	-0.176415	-87.7858	CG	ENSSSCG00000015249	promoter	ADAMTS8	0	3
15	138226934	138227166	233	41	0.136355	0.311579	-0.175225	-218.561	CG	ENSSSCG00000016343	promoter	TWIST2	1.66667	8
X	122120400	122120655	256	45	0.356831	0.12638	0.230451	275.126	CG	ENSSSCG00000012741	promoter	MAMLD1	21.3333	40.6667
X	124940542	124940684	143	13	0.385943	0.156602	0.229341	62.9778	CG	ENSSSCG00000037032	promoter	DNASE1L1	539.667	812
9	25975863	25975936	74	9	0.408994	0.181185	0.227809	41.9731	CG	ENSSSCG00000041267	promoter		58.3333	66
X	120777085	120777409	325	81	0.126522	0.297318	-0.170795	-445.751	CG	ENSSSCG00000012730	promoter	AFF2
AEMK02000452.1	1845298	1845428	131	16	0.0992782	0.270034	-0.170756	-76.1198	CG	ENSSSCG00000036820	promoter		1171	1683.33
6	88808708	88808814	107	42	0.248874	0.419073	-0.170199	-201.982	CG	ENSSSCG00000023968	promoter	TSSK3
X	125003334	125003432	99	20	0.206128	0.376256	-0.170129	-92.1372	CG	ENSSSCG00000032959	promoter	LAGE3	363.667	393.667
3	701751	701833	83	21	0.386033	0.555099	-0.169066	-89.1027	CG	ENSSSCG00000007552	promoter		4.33333	7.33333
7	83062510	83062578	69	18	0.119699	0.288745	-0.169046	-80.8067	CG	ENSSSCG00000045763	promoter
3	140857	140940	84	11	0.545629	0.321311	0.224317	49.8898	CG	ENSSSCG00000037652	promoter		0	0.666667
1	197959	198014	56	7	0.39185	0.168361	0.223489	33.4936	CG	ENSSSCG00000027726	promoter	DLL1	96.3333	126
6	51402702	51402797	96	8	0.593246	0.370792	0.222453	33.6462	CG	ENSSSCG00000003086	promoter	APOC2	271.333	3104.33	4.40825e-12
1	265262401	265262550	150	47	0.24392	0.411442	-0.167522	-242.366	CG	ENSSSCG00000046412	promoter
5	5072554	5072649	96	11	0.584428	0.364063	0.220365	48.67	CG	ENSSSCG00000028346	promoter	SAMM50	826.667	891.333
6	47300138	47300284	147	35	0.188534	0.354222	-0.165688	-160.232	CG	ENSSSCG00000035216	promoter	SPRED3
13	206676187	206676266	80	12	0.711703	0.493359	0.218344	55.0397	CG	ENSSSCG00000034758	promoter	PDXK	376	707.667
2	7363680	7363864	185	47	0.192198	0.354751	-0.162553	-226.846	CG	ENSSSCG00000013020	promoter	MAP4K2	105.667	138.333
X	46904023	46904237	215	50	0.13549	0.296554	-0.161064	-266.413	CG	ENSSSCG00000035822	promoter	FAM120C	0	27.6667	0.023979
8	137618148	137618236	89	14	0.150011	0.310846	-0.160836	-61.9388	CG	ENSSSCG00000009256	promoter	ANTXR2	0	0
6	72507007	72507099	93	13	0.746821	0.532904	0.213917	57.6024	CG	ENSSSCG00000041182	promoter	SNORA59A	1.33333	2.33333
X	98156604	98156716	113	24	0.163703	0.322939	-0.159236	-111.189	CG	ENSSSCG00000012618	promoter	SOWAHD	19	35
12	60208689	60208746	58	14	0.156328	0.313521	-0.157193	-66.9819	CG	ENSSSCG00000040457	promoter	EPN2	164	177.333
11	78522854	78523037	184	19	0.532102	0.319065	0.213038	89.7418	CG	ENSSSCG00000009558	promoter	F10	7970.33	8312.67
X	98104792	98105107	316	56	0.111779	0.267624	-0.155845	-291.379	CG	ENSSSCG00000012619	promoter	SEPTIN6	1	21.3333	0.000665175
5	23030142	23030271	130	25	0.0588311	0.213141	-0.15431	-126.777	CG	ENSSSCG00000038732	promoter	AGAP2	21.6667	56.6667
X	125209531	125209609	79	13	0.252124	0.405126	-0.153002	-55.3196	CG	ENSSSCG00000012824	promoter	GAB3	58	74.3333
18	52998670	52998749	80	9	0.664929	0.817503	-0.152574	-35.044	CG	ENSSSCG00000034662	promoter
2	151449659	151449746	88	12	0.643006	0.430048	0.212958	53.4179	CG	ENSSSCG00000045414	promoter		2	13.3333
2	151148361	151148451	91	20	0.477299	0.270188	0.20711	91.757	CG	ENSSSCG00000014441	promoter	CSF1R	0	1
6	79465610	79466170	561	149	0.0569592	0.208388	-0.151429	-916.237	CG	ENSSSCG00000003513	promoter	ECE1	2854.67	3022.33
12	3905821	3906230	410	121	0.0556975	0.206759	-0.151062	-750.909	CG	ENSSSCG00000046989	promoter
6	6254168	6254340	173	36	0.0976085	0.24815	-0.150541	-194.935	CG	ENSSSCG00000034572	promoter		293	329.667
X	89742557	89742691	135	35	0.0857983	0.235762	-0.149963	-175.553	CG	ENSSSCG00000037581	promoter
2	9065957	9066096	140	13	0.0983719	0.247988	-0.149616	-50.6047	CG	ENSSSCG00000024917	promoter		47.6667	65
2	5579916	5580069	154	53	0.178726	0.326291	-0.147565	-269.617	CG	ENSSSCG00000039360	promoter	LRFN4	29.6667	48.6667
18	20318747	20318818	72	21	0.137539	0.284776	-0.147237	-85.5121	CG	ENSSSCG00000016589	promoter	LRRC4	15.6667	28.6667
5	10290415	10290514	100	17	0.369515	0.165741	0.203774	81.6116	CG	ENSSSCG00000025260	promoter	CARD10	1.33333	2
X	125025352	125025483	132	32	0.440918	0.23858	0.202338	161.239	CG	ENSSSCG00000028934	promoter	FAM3A	134	192.667
AEMK02000569.1	797332	797456	125	20	0.37332	0.173462	0.199858	102.77	CG	ENSSSCG00000033673	promoter	SLC25A6	0.666667	2.33333
X	124406684	124406831	148	43	0.183593	0.324323	-0.14073	-188.113	CG	ENSSSCG00000012774	promoter	DUSP9	18	22.3333
12	43225100	43225222	123	38	0.0681763	0.203357	-0.135181	-206.742	CG	ENSSSCG00000046684	promoter
X	88548660	88548836	177	29	0.135738	0.267761	-0.132023	-126.334	CG	ENSSSCG00000012569	promoter	ATG4A	0	54.3333	0.0102528
X	88548660	88548836	177	29	0.135738	0.267761	-0.132023	-126.334	CG	ENSSSCG00000033180	promoter	PSMD10	315	324.333
17	278662	278812	151	37	0.0669049	0.197215	-0.13031	-184.527	CG	ENSSSCG00000046409	promoter
8	1606277	1606492	216	47	0.105122	0.234696	-0.129574	-207.868	CG	ENSSSCG00000022004	promoter	SH3BP2	38.6667	49.6667
X	124885353	124885658	306	92	0.131494	0.260463	-0.128969	-447.387	CG	ENSSSCG00000037777	promoter	EMD	1.66667	3
18	20318219	20318376	158	51	0.103989	0.231528	-0.127538	-250.575	CG	ENSSSCG00000016589	promoter	LRRC4	15.6667	28.6667
2	3145968	3146119	152	25	0.638418	0.441544	0.196873	119.543	CG	ENSSSCG00000037451	promoter	PPFIA1	1	46
1	239841482	239841603	122	31	0.100052	0.225506	-0.125455	-138.98	CG	ENSSSCG00000005373	promoter	NANS	21	37.6667
X	98219948	98220006	59	27	0.138893	0.26294	-0.124047	-129.501	CG	ENSSSCG00000032973	promoter	RNF113A	40.6667	49.3333
X	125002999	125003115	117	31	0.330318	0.135092	0.195226	174.725	CG	ENSSSCG00000032959	promoter	LAGE3	363.667	393.667
12	47934507	47934656	150	13	0.353097	0.159529	0.193568	59.3118	CG	ENSSSCG00000038745	promoter	SERPINF2	6760.33	7273
X	41579700	41579831	132	24	0.304838	0.114641	0.190197	128.327	CG	ENSSSCG00000012267	promoter	JADE3	991.333	1182.67
1	21303884	21303944	61	13	0.200211	0.320338	-0.120127	-53.5706	CG	ENSSSCG00000004127	promoter	PLAGL1	16.3333	39	0.000464938
1	273295422	273295544	123	25	0.365791	0.180463	0.185329	117.362	CG	ENSSSCG00000005740	promoter	SARDH	818.667	969
6	27807148	27807216	69	15	0.0926286	0.205906	-0.113278	-72.9376	CG	ENSSSCG00000002792	promoter
3	39837631	39837823	193	47	0.0677659	0.179391	-0.111625	-237.071	CG	ENSSSCG00000047720	promoter		0	0
3	39837631	39837823	193	47	0.0677659	0.179391	-0.111625	-237.071	CG	ENSSSCG00000033691	promoter	RAB26	12	17
2	137408259	137408418	160	16	0.28263	0.102362	0.180268	83.5661	CG	ENSSSCG00000049084	promoter		15.6667	17.3333
AEMK02000589.1	103096	103277	182	41	0.234606	0.346229	-0.111623	-194.061	CG	ENSSSCG00000046732	promoter
AEMK02000452.1	3501060	3501243	184	30	0.398838	0.225809	0.17303	153.306	CG	ENSSSCG00000038713	promoter	CRIP2	22	79.6667
X	108612597	108612701	105	45	0.124421	0.229964	-0.105543	-205.625	CG	ENSSSCG00000012676	promoter	MBNL3	3497.33	5072
AEMK02000602.1	5179	5267	89	25	0.74802	0.850428	-0.102408	-110.584	CG	ENSSSCG00000037362	promoter
5	6576473	6576661	189	59	0.086838	0.184885	-0.0980466	-254.253	CG	ENSSSCG00000038492	promoter	PHETA2	34.3333	94.3333	0.000349707
5	6576473	6576661	189	59	0.086838	0.184885	-0.0980466	-254.253	CG	ENSSSCG00000000050	promoter	NAGA	850	948
4	94675013	94675090	78	18	0.241636	0.069143	0.172493	83.7922	CG	ENSSSCG00000006530	promoter	EFNA1	1	623.667
AEMK02000695.1	1715	2002	288	57	0.0616259	0.159254	-0.0976277	-332.509	CG	ENSSSCG00000037644	promoter		388	1645	0.000163651
3	11019922	11020026	105	25	0.0715741	0.16374	-0.0921663	-118.309	CG	ENSSSCG00000035928	promoter		115.667	115.667
X	125218633	125218799	167	52	0.304786	0.137922	0.166863	290.341	CG	ENSSSCG00000012823	promoter	DKC1	562.667	665.667
14	51711783	51712134	352	51	0.0929182	0.175102	-0.0821841	-281.864	CG	ENSSSCG00000049309	promoter
14	51711783	51712134	352	51	0.0929182	0.175102	-0.0821841	-281.864	CG	ENSSSCG00000033934	promoter
16	50734729	50734873	145	53	0.0487702	0.130385	-0.0816149	-241.23	CG	ENSSSCG00000043931	promoter		24	33.3333
AEMK02000489.1	11756	11947	192	29	0.0657064	0.100794	-0.0350877	-100.394	CG	ENSSSCG00000038411	promoter
AEMK02000489.1	41241	41556	316	61	0.0569228	0.0323805	0.0245423	287.523	CG	ENSSSCG00000047299	promoter
X	98220108	98220216	109	21	0.249834	0.094318	0.155516	103.021	CG	ENSSSCG00000032973	promoter	RNF113A	40.6667	49.3333
AEMK02000489.1	42418	43188	771	180	0.0740708	0.0456511	0.0284197	885.596	CG	ENSSSCG00000047299	promoter
2	6755537	6755659	123	23	0.21203	0.0594271	0.152603	104.402	CG	ENSSSCG00000041050	promoter		2.66667	26.3333
10	27588553	27588885	333	65	0.201091	0.0524103	0.148681	401.158	CG	ENSSSCG00000031174	promoter	FBP1	18787.3	30458
AEMK02000489.1	45411	46386	976	246	0.0688481	0.038207	0.0306412	1427.4	CG	ENSSSCG00000037563	promoter
AEMK02000489.1	46458	46514	57	12	0.086145	0.0526271	0.0335179	88.9451	CG	ENSSSCG00000037563	promoter
AEMK02000489.1	38130	40310	2181	389	0.0687314	0.033625	0.0351064	2455.64	CG	ENSSSCG00000034634	promoter
AEMK02000489.1	42265	42367	103	27	0.101756	0.0642582	0.0374979	133.299	CG	ENSSSCG00000047299	promoter
15	132356405	132356663	259	59	0.182482	0.0418534	0.140629	465.227	CG	ENSSSCG00000037274	promoter	PTMA	8352.33	12193.7
12	22987022	22987096	75	16	0.304515	0.169363	0.135152	75.4084	CG	ENSSSCG00000017507	promoter		44.6667	183.667	1.15723e-07
AEMK02000489.1	45015	45354	340	70	0.0850022	0.0447743	0.040228	476.52	CG	ENSSSCG00000037563	promoter
AEMK02000489.1	46567	46868	302	63	0.0911301	0.0504414	0.0406888	356.039	CG	ENSSSCG00000037563	promoter
AEMK02000489.1	41860	42156	297	41	0.0966555	0.0549297	0.0417257	227.389	CG	ENSSSCG00000047299	promoter
X	124567914	124567971	58	21	0.241668	0.108433	0.133235	99.9724	CG	ENSSSCG00000012785	promoter	PDZD4	8.66667	22	0.0349064
17	62643246	62643394	149	24	0.211419	0.0783709	0.133048	108.731	CG	ENSSSCG00000035304	promoter	ARFRP1	790.667	833.667
14	51719827	51719962	136	38	0.0988363	0.0344441	0.0643922	172.072	CG	ENSSSCG00000036171	promoter
AEMK02000489.1	48704	49322	619	169	0.115241	0.0496451	0.0655958	1405.43	CG	ENSSSCG00000045913	promoter
6	83089924	83090124	201	67	0.192642	0.0608378	0.131804	375.884	CG	ENSSSCG00000023235	promoter	MAN1C1	0	4.33333
7	76158657	76158804	148	32	0.17118	0.0499791	0.121201	144.301	CG	ENSSSCG00000034465	promoter	LRP10	111.333	135
2	1625830	1625970	141	48	0.194172	0.0764266	0.117745	237.9	CG	ENSSSCG00000039243	promoter	CD81	1784	2085.33
AEMK02000328.1	465386	465559	174	49	0.158252	0.0543918	0.10386	265.017	CG	ENSSSCG00000026344	promoter	MCM3AP	729.333	824
2	59531105	59531459	355	98	0.159024	0.055513	0.103511	558.153	CG	ENSSSCG00000031657	promoter		704.667	743.333
AEMK02000489.1	43356	44868	1513	50	0.132185	0.0512187	0.0809661	387.025	CG	ENSSSCG00000037563	promoter
2	60426132	60426258	127	41	0.159754	0.070727	0.0890268	184.035	CG	ENSSSCG00000013873	promoter	NR2F6	2178.33	1458
12	1197204	1197352	149	59	0.146257	0.0571024	0.0891544	292.484	CG	ENSSSCG00000033620	promoter	SLC25A10	3438	2100
2	66262496	66262691	196	54	0.136738	0.0458643	0.090874	273.978	CG	ENSSSCG00000038776	promoter	GET3	1625.67	1274.67
3	10039213	10039283	71	24	0.145128	0.0537083	0.0914198	107.719	CG	ENSSSCG00000042815	promoter		29.6667	8.66667	0.00228006
13	147279560	147279727	168	56	0.14684	0.0531836	0.0936567	280.103	CG	ENSSSCG00000011929	promoter	SLC35A5	1629	1563.33
6	8468247	8468482	236	80	0.163112	0.0609155	0.102196	391.742	CG	ENSSSCG00000040607	promoter	MAF	43	151.667
AEMK02000682.1	441268	441373	106	36	0.15228	0.0573658	0.0949142	171.532	CG	ENSSSCG00000033694	promoter
3	112923995	112924096	102	25	0.15575	0.0605019	0.0952479	115.325	CG	ENSSSCG00000050372	promoter
6	115858036	115858174	139	35	0.152251	0.0543322	0.0979187	165.776	CG	ENSSSCG00000003729	promoter	RNF125	0	379
3	112923995	112924096	102	25	0.15575	0.0605019	0.0952479	115.325	CG	ENSSSCG00000008573	promoter	RAB10	66.6667	69.3333
4	40129296	40129504	209	63	0.155818	0.0564352	0.0993827	328.713	CG	ENSSSCG00000006088	promoter	SDC2	11387	4986.67	9.87176e-06
3	117987710	117987857	148	47	0.150455	0.0506775	0.0997776	245.795	CG	ENSSSCG00000008601	promoter	SDC1	3018.33	2505.67
AEMK02000682.1	441268	441373	106	36	0.15228	0.0573658	0.0949142	171.532	CG	ENSSSCG00000034978	promoter	PNPLA7	2	184.667	0.0204854
6	8468247	8468482	236	80	0.163112	0.0609155	0.102196	391.742	CG	ENSSSCG00000042332	promoter		214.667	185
AEMK02000489.1	43356	44868	1513	50	0.132185	0.0512187	0.0809661	387.025	CG	ENSSSCG00000041461	promoter		31465	43462.7
6	77761426	77761489	64	11	0.127737	0.0470552	0.0806817	53.0198	CG	ENSSSCG00000003492	promoter	SLC66A1	176.333	206.667
12	21979975	21980307	333	82	0.169814	0.053844	0.11597	436.957	CG	ENSSSCG00000017472	promoter	IGFBP4	11471	11200.3
6	59554720	59554819	100	39	0.128257	0.0520022	0.0762544	190.663	CG	ENSSSCG00000039460	promoter	RPL28	75	117.667
2	150662021	150662134	114	37	0.125909	0.0519883	0.0739204	164.55	CG	ENSSSCG00000014435	promoter	CSNK1A1	1134	1202.67
X	101477914	101478069	156	35	0.22612	0.102086	0.124034	171.182	CG	ENSSSCG00000012642	promoter	STAG2	2736	2652.67
6	168736275	168736378	104	21	0.249436	0.121894	0.127542	94.8384	CG	ENSSSCG00000028485	promoter		14429	13002.3
7	121131960	121132029	70	31	0.13145	0.058193	0.0732569	136.337	CG	ENSSSCG00000037558	promoter	YY1	1743.67	2024.33
X	106828919	106829068	150	31	0.233953	0.101133	0.13282	150.142	CG	ENSSSCG00000012660	promoter	SLC25A14	29.6667	23.3333
AEMK02000183.1	10106	10230	125	35	0.0847158	0.0330823	0.0516335	147.631	CG	ENSSSCG00000000887	promoter		623.667	651.667
AEMK02000489.1	41860	42156	297	41	0.0966555	0.0549297	0.0417257	227.389	CG	ENSSSCG00000041461	promoter		31465	43462.7
AEMK02000489.1	45015	45354	340	70	0.0850022	0.0447743	0.040228	476.52	CG	ENSSSCG00000041461	promoter		31465	43462.7
AEMK02000489.1	42265	42367	103	27	0.101756	0.0642582	0.0374979	133.299	CG	ENSSSCG00000041461	promoter		31465	43462.7
7	100121528	100121707	180	46	0.27603	0.130533	0.145497	213.236	CG	ENSSSCG00000049596	promoter
AEMK02000489.1	45411	46386	976	246	0.0688481	0.038207	0.0306412	1427.4	CG	ENSSSCG00000041461	promoter		31465	43462.7
1	121578829	121579066	238	47	0.197751	0.0461708	0.15158	250.074	CG	ENSSSCG00000004643	promoter	SLC27A2	619	473
X	84565547	84565645	99	27	0.307288	0.154715	0.152573	147.195	CG	ENSSSCG00000012534	promoter	MORF4L2	1269.67	223	5.21153e-12
AEMK02000489.1	42418	43188	771	180	0.0740708	0.0456511	0.0284197	885.596	CG	ENSSSCG00000041461	promoter		31465	43462.7
2	6755537	6755659	123	23	0.21203	0.0594271	0.152603	104.402	CG	ENSSSCG00000048856	promoter		57715	48141.3
AEMK02000489.1	41241	41556	316	61	0.0569228	0.0323805	0.0245423	287.523	CG	ENSSSCG00000041461	promoter		31465	43462.7
14	88004971	88005345	375	98	0.207947	0.0449747	0.162972	737.541	CG	ENSSSCG00000027767	promoter	SHLD2	233	136.333
14	88004971	88005345	375	98	0.207947	0.0449747	0.162972	737.541	CG	ENSSSCG00000010368	promoter	GLUD1	48552.7	39388
4	104384264	104384520	257	55	0.249023	0.0852064	0.163817	320.948	CG	ENSSSCG00000048265	promoter
4	104384264	104384520	257	55	0.249023	0.0852064	0.163817	320.948	CG	ENSSSCG00000006740	promoter	ATP1A1	150.667	70
X	97300555	97300761	207	53	0.253897	0.0890495	0.164847	385.914	CG	ENSSSCG00000012633	promoter	IL13RA1	568.667	478.667
2	57053383	57053463	81	27	0.0548868	0.137896	-0.083009	-117.913	CG	ENSSSCG00000036756	promoter	ZNF496	19	0
6	18237691	18237759	69	15	0.0528865	0.150696	-0.0978099	-66.7149	CG	ENSSSCG00000023162	promoter	CDH3	11.3333	7
2	59684263	59684399	137	40	0.0771109	0.188092	-0.110981	-184.012	CG	ENSSSCG00000013895	promoter	MAST3	57.3333	27
13	31917070	31917357	288	54	0.236933	0.0633338	0.173599	296.182	CG	ENSSSCG00000033727	promoter
6	53449958	53450016	59	15	0.847149	0.669164	0.177986	62.5215	CG	ENSSSCG00000020791	promoter	SNORD23	2.33333	1.33333
9	5258253	5258359	107	23	0.359896	0.180993	0.178903	108.353	CG	ENSSSCG00000043619	promoter		0	0
AEMK02000589.1	103096	103277	182	41	0.234606	0.346229	-0.111623	-194.061	CG	ENSSSCG00000048518	promoter		3.66667	1.66667
X	97998023	97998144	122	25	0.274536	0.0935174	0.181019	115.679	CG	ENSSSCG00000012621	promoter	UBE2A	76.6667	23.3333
6	1506448	1506538	91	11	0.349708	0.166336	0.183373	47.9597	CG	ENSSSCG00000035629	promoter	CA5A	39.3333	3.66667
AEMK02000304.1	32552	32659	108	20	0.454629	0.271143	0.183487	96.0462	CG	ENSSSCG00000045205	promoter
1	1964759	1964834	76	15	0.893748	0.709291	0.184457	67.1992	CG	ENSSSCG00000051474	promoter
16	28777841	28777992	152	30	0.0386599	0.154666	-0.116006	-145.174	CG	ENSSSCG00000016878	promoter	FGF10	114	53	0.00234115
4	495880	496108	229	38	0.27797	0.0911422	0.186828	217.467	CG	ENSSSCG00000050178	promoter
14	140706184	140706355	172	44	0.690765	0.500907	0.189859	208.441	CG	ENSSSCG00000041379	promoter
5	66995065	66995561	497	131	0.0687289	0.190917	-0.122188	-720.225	CG	ENSSSCG00000000735	promoter	TSPAN9	845.333	817.333
X	114574598	114574718	121	41	0.107106	0.229916	-0.122811	-196.892	CG	ENSSSCG00000012713	promoter	ATP11C	4.66667	1.33333
12	12364531	12364610	80	9	0.397019	0.202533	0.194486	38.6389	CG	ENSSSCG00000043117	promoter
5	3438062	3438183	122	15	0.269747	0.0745691	0.195178	76.0707	CG	ENSSSCG00000035352	promoter
X	17560529	17560597	69	18	0.120652	0.243827	-0.123176	-78.6211	CG	ENSSSCG00000012164	promoter	CNKSR2	48	2
2	291005	291074	70	13	0.707678	0.511916	0.195761	59.1289	CG	ENSSSCG00000032010	promoter	RNH1	978.667	466.667	1.68531e-06
5	68225535	68225669	135	15	0.420157	0.223565	0.196592	69.5013	CG	ENSSSCG00000000754	promoter	RAD52	228	223.333
2	5358931	5358984	54	21	0.0867407	0.213147	-0.126407	-102.292	CG	ENSSSCG00000029637	promoter	KDM2A	2.66667	0
14	59647024	59647087	64	11	0.330027	0.130722	0.199305	47.392	CG	ENSSSCG00000010184	promoter	AGT	222.667	132.333
17	58997525	58997678	154	34	0.359612	0.159789	0.199823	171.439	CG	ENSSSCG00000007520	promoter	GNAS	0	0
X	42917896	42918047	152	35	0.142665	0.284231	-0.141566	-162.375	CG	ENSSSCG00000025545	promoter	HDAC6	3.66667	0
1	553865	553976	112	15	0.770812	0.570196	0.200616	65.4078	CG	ENSSSCG00000030155	promoter	PHF10	874.667	738
6	27841508	27841567	60	9	0.114578	0.257212	-0.142634	-39.991	CG	ENSSSCG00000002786	promoter	ELMO3	52	16
12	47941160	47941218	59	11	0.763664	0.560941	0.202723	50.4422	CG	ENSSSCG00000017818	promoter	SERPINF1	30546	21825.3
5	77832380	77832433	54	13	0.861211	0.657893	0.203318	54.3708	CG	ENSSSCG00000046790	promoter		8	3.33333
X	42704021	42704177	157	33	0.15483	0.300656	-0.145826	-153.127	CG	ENSSSCG00000021591	promoter	RBM3	807.333	687
5	3442455	3442576	122	19	0.676795	0.472996	0.203799	91.7189	CG	ENSSSCG00000049044	promoter		91.6667	72
1	20506679	20506774	96	33	0.651923	0.446333	0.20559	161.605	CG	ENSSSCG00000051757	promoter
7	121656236	121656362	127	26	0.382961	0.176934	0.206027	137.312	CG	ENSSSCG00000051274	promoter		0	0
2	85948975	85949205	231	71	0.094589	0.24655	-0.151961	-429.067	CG	ENSSSCG00000014097	promoter	PDE8B	20	0
1	1939776	1939886	111	12	0.362132	0.154765	0.207367	58.4532	CG	ENSSSCG00000027404	promoter	UNC93A	404	275
3	40143488	40143599	112	9	0.869565	0.658427	0.211138	39.6557	CG	ENSSSCG00000039715	promoter	FAHD1	449	169.333	0.00193585
X	124671403	124671525	123	13	0.614412	0.402964	0.211447	57.2355	CG	ENSSSCG00000012792	promoter	RENBP	116.333	2	0.0357886
18	3033108	3033231	124	30	0.566042	0.353289	0.212753	137.939	CG	ENSSSCG00000044290	promoter
X	108179140	108179452	313	80	0.125367	0.277523	-0.152156	-414.191	CG	ENSSSCG00000021205	promoter	STK26	5	0
1	57165971	57166128	158	19	0.0746644	0.231175	-0.156511	-82.2568	CG	ENSSSCG00000032781	promoter	SRSF12	45	40.6667
AEMK02000682.1	893402	893552	151	17	0.364857	0.151095	0.213762	82.7894	CG	ENSSSCG00000040080	promoter
X	83599155	83599282	128	35	0.140926	0.300237	-0.159311	-170.411	CG	ENSSSCG00000028062	promoter	TCEAL3	3.66667	1
6	62941634	62941988	355	43	0.469368	0.253625	0.215743	221.418	CG	ENSSSCG00000004001	promoter	A1BG	58366.7	27331.3	0.000892755
2	15389911	15389983	73	11	0.316569	0.100787	0.215782	50.3664	CG	ENSSSCG00000013245	promoter	ARFGAP2	113.667	14
2	1478753	1479103	351	79	0.0749002	0.237999	-0.163098	-425.217	CG	ENSSSCG00000035293	promoter	IGF2	1421.33	700.667
10	24237808	24237943	136	18	0.326941	0.106856	0.220086	103.486	CG	ENSSSCG00000010922	promoter	ELF3	0	0
6	38250734	38250786	53	8	0.857253	0.637158	0.220095	36.0745	CG	ENSSSCG00000026738	promoter	RNU6-698P
X	19507473	19507817	345	52	0.158176	0.324258	-0.166081	-246.235	CG	ENSSSCG00000032433	promoter	PTCHD1	98.3333	18.6667	2.46907e-11
13	207277284	207277690	407	72	0.575	0.353688	0.221312	393.412	CG	ENSSSCG00000048923	promoter
6	59383719	59383825	107	24	0.121306	0.288942	-0.167636	-114.479	CG	ENSSSCG00000043687	promoter	TNNI3	10.3333	0.333333
1	1507358	1507493	136	19	0.592569	0.369768	0.222801	92.3243	CG	ENSSSCG00000048580	promoter
AEMK02000452.1	2502000	2502191	192	37	0.121324	0.289536	-0.168212	-196.787	CG	ENSSSCG00000039553	promoter	ASPG	141.667	80.3333
10	65259370	65259469	100	25	0.225186	0.393715	-0.168529	-110.398	CG	ENSSSCG00000011136	promoter	TASOR2	73	1.33333	0.0427265
14	81667576	81667765	190	32	0.6776	0.451123	0.226477	167.026	CG	ENSSSCG00000010330	promoter	PPIF	201.333	170.333
2	3357150	3357302	153	34	0.0628765	0.233694	-0.170818	-182.22	CG	ENSSSCG00000024158	promoter	ANO1	823.667	271.333	0.0236543
16	75653465	75653542	78	18	0.84234	0.614261	0.228079	81.7669	CG	ENSSSCG00000045602	promoter
7	22731505	22731665	161	15	0.402951	0.174203	0.228748	72.083	CG	ENSSSCG00000001235	promoter	TRIM15	122.667	64.3333
7	22731505	22731665	161	15	0.402951	0.174203	0.228748	72.083	CG	ENSSSCG00000001234	promoter	TRIM10	126	66
5	67574137	67574289	153	25	0.113843	0.287402	-0.173559	-120.238	CG	ENSSSCG00000000749	promoter	SLC6A12	1201	954.333
7	7384377	7384744	368	65	0.110613	0.284497	-0.173885	-357.015	CG	ENSSSCG00000033009	promoter		141.667	46.6667	0.00484376
6	47420226	47420315	90	11	0.414715	0.596385	-0.181669	-45.6005	CG	ENSSSCG00000034389	promoter		0.666667	0
1	1508625	1508731	107	21	0.60925	0.377581	0.231669	106.133	CG	ENSSSCG00000048580	promoter
1	1508625	1508731	107	21	0.60925	0.377581	0.231669	106.133	CG	ENSSSCG00000004017	promoter	FRMD1	470.333	247
6	54580793	54580846	54	11	0.154138	0.339912	-0.185774	-48.6362	CG	ENSSSCG00000003187	promoter	FCGRT	0.666667	0.333333
5	10750931	10751377	447	54	0.450503	0.216911	0.233592	306.094	CG	ENSSSCG00000031790	promoter		1	1
AEMK02000452.1	413362	413994	633	116	0.140179	0.327067	-0.186888	-576.351	CG	ENSSSCG00000034335	promoter		73.3333	19.6667
X	122297577	122297703	127	14	0.779928	0.545107	0.234821	68.827	CG	ENSSSCG00000012742	promoter	MTM1	738	592
X	124369821	124370190	370	85	0.144355	0.331941	-0.187587	-469.609	CG	ENSSSCG00000012770	promoter	CCNQ	154.667	143.333
2	1432105	1432175	71	11	0.728505	0.492358	0.236146	50.9957	CG	ENSSSCG00000048717	promoter
AEMK02000682.1	917681	917776	96	12	0.681672	0.445351	0.236321	54.7239	CG	ENSSSCG00000005840	promoter	C8G	10739.7	6560.33
AEMK02000452.1	2501125	2501209	85	13	0.604197	0.792438	-0.188241	-55.2584	CG	ENSSSCG00000039553	promoter	ASPG	141.667	80.3333
6	1025045	1025202	158	31	0.612667	0.374794	0.237872	164.55	CG	ENSSSCG00000040406	promoter
2	26486626	26486695	70	13	0.846313	0.607827	0.238486	59.705	CG	ENSSSCG00000042255	promoter
5	17328742	17328896	155	25	0.221873	0.41117	-0.189297	-116.657	CG	ENSSSCG00000000233	promoter	ACVR1B	255.667	194.667
6	889099	889373	275	25	0.43321	0.194061	0.239149	121.192	CG	ENSSSCG00000002650	promoter	APRT	946.667	552.333
10	51622303	51622422	120	15	0.125693	0.315724	-0.190031	-73.0779	CG	ENSSSCG00000011076	promoter	OTUD1	99	86.3333
6	54076981	54077092	112	20	0.11934	0.3109	-0.19156	-91.666	CG	ENSSSCG00000029151	promoter	RASIP1	87.6667	15.3333	1.59736e-05
14	111460518	111460595	78	17	0.639481	0.399147	0.240334	74.8855	CG	ENSSSCG00000010554	promoter	SCD	9336.67	1042	1.16406e-09
7	7384137	7384319	183	22	0.0952647	0.287781	-0.192516	-100.117	CG	ENSSSCG00000033009	promoter		141.667	46.6667	0.00484376
5	21750531	21750620	90	10	0.503497	0.262318	0.241179	49.126	CG	ENSSSCG00000000396	promoter	STAT2	31713.3	26193
6	1474442	1474590	149	24	0.40141	0.159034	0.242375	150.073	CG	ENSSSCG00000020678	promoter	BANP	171	148
1	2176344	2176461	118	15	0.588739	0.345891	0.242848	68.2012	CG	ENSSSCG00000048164	promoter
12	1421401	1421489	89	14	0.781639	0.537787	0.243852	66.1963	CG	ENSSSCG00000048652	promoter
4	123439987	123440179	193	20	0.385442	0.141065	0.244377	96.2713	CG	ENSSSCG00000006893	promoter	BCAR3	197	4.66667	8.05538e-07
1	213482672	213482893	222	33	0.0896552	0.282419	-0.192764	-178.684	CG	ENSSSCG00000005194	promoter	PTPRD	42	1
2	3356483	3356816	334	95	0.065256	0.260333	-0.195076	-623.11	CG	ENSSSCG00000024158	promoter	ANO1	823.667	271.333	0.0236543
13	207258544	207258710	167	15	0.50558	0.258175	0.247404	73.1853	CG	ENSSSCG00000028812	promoter		1	1
3	40142913	40142987	75	12	0.415636	0.168129	0.247507	61.3116	CG	ENSSSCG00000039715	promoter	FAHD1	449	169.333	0.00193585
6	51570025	51570123	99	19	0.539474	0.73771	-0.198236	-84.6135	CG	ENSSSCG00000035833	promoter	NKPD1	4.66667	4.33333
2	142387094	142387316	223	39	0.265446	0.463753	-0.198307	-168.518	CG	ENSSSCG00000014374	promoter	DND1	16.6667	14.3333
2	151488428	151488534	107	16	0.6471	0.847991	-0.200891	-71.6453	CG	ENSSSCG00000032731	promoter	NDST1	2.66667	1.66667
16	74828929	74829058	130	12	0.426164	0.176546	0.249619	61.6715	CG	ENSSSCG00000049164	promoter
1	272804712	272804806	95	11	0.441691	0.191655	0.250036	54.6061	CG	ENSSSCG00000035904	promoter	RPL7A	24008.7	20344.7
AEMK02000361.1	91150	91244	95	18	0.521059	0.269875	0.251184	96.8316	CG	ENSSSCG00000038046	promoter		46886.7	44819
9	10435523	10435594	72	8	0.246719	0.448536	-0.201817	-35.8072	CG	ENSSSCG00000022347	promoter	WNT11	49.3333	24
11	15270038	15270102	65	9	0.65436	0.856851	-0.202491	-39.232	CG	ENSSSCG00000051340	promoter		4.33333	4
6	51862454	51862529	76	9	0.660186	0.864339	-0.204153	-39.2506	CG	ENSSSCG00000036870	promoter	RTN2	1.33333	0.333333
13	34103721	34103903	183	23	0.510033	0.2578	0.252233	114.915	CG	ENSSSCG00000030229	promoter	ABHD14A	1	0.666667
11	5934126	5934225	100	11	0.369586	0.573876	-0.20429	-48.3567	CG	ENSSSCG00000049125	promoter		18.6667	11.6667
9	7750627	7750711	85	14	0.742676	0.48986	0.252816	67.9231	CG	ENSSSCG00000014823	promoter	P2RY6	1	0.666667
15	46994348	46994544	197	25	0.205446	0.410759	-0.205313	-118.378	CG	ENSSSCG00000015802	promoter	FAM149A	2996	1248.67	0.000101914
5	3437055	3437432	378	31	0.315541	0.0602704	0.255271	196.398	CG	ENSSSCG00000035352	promoter
7	115411617	115411764	148	16	0.177516	0.385742	-0.208226	-75.9216	CG	ENSSSCG00000002474	promoter	PPP4R4	1	0
12	52741953	52742032	80	13	0.130864	0.339697	-0.208833	-62.9041	CG	ENSSSCG00000051794	promoter	FGF11	4.66667	3.33333
7	11242845	11242938	94	13	0.327936	0.537302	-0.209366	-59.5257	CG	ENSSSCG00000042973	promoter		0.666667	0
3	17447110	17447209	100	11	0.5508	0.760518	-0.209718	-46.6166	CG	ENSSSCG00000021238	promoter	STX1B	28.6667	19
17	60087128	60087285	158	14	0.457525	0.199941	0.257584	69.176	CG	ENSSSCG00000045544	promoter
X	57132229	57132382	154	19	0.0699573	0.280767	-0.21081	-103.073	CG	ENSSSCG00000012399	promoter	FOXO4	3.33333	2.66667
15	104165842	104165900	59	9	0.77141	0.512121	0.259289	40.1108	CG	ENSSSCG00000029606	promoter	AOX1	33668.7	5954
AEMK02000452.1	3503216	3503378	163	21	0.205327	0.41645	-0.211123	-102.392	CG	ENSSSCG00000037142	promoter	CRIP1	13.3333	10.3333
17	38997762	38997821	60	9	0.524915	0.736643	-0.211729	-36.2125	CG	ENSSSCG00000047420	promoter	RBM12	950.333	713.333
6	28286815	28286981	167	32	0.24582	0.457783	-0.211963	-154.672	CG	ENSSSCG00000021711	promoter	C16orf86	6.66667	2.66667
13	207258317	207258445	129	18	0.758552	0.495404	0.263148	87.5827	CG	ENSSSCG00000028812	promoter		1	1
12	1305919	1306022	104	18	0.803356	0.539612	0.263744	85.2096	CG	ENSSSCG00000026155	promoter
1	273742711	273742768	58	9	0.707453	0.443315	0.264139	41.409	CG	ENSSSCG00000038220	promoter	RXRA	202.333	87.6667
9	134956459	134956579	121	24	0.764179	0.499262	0.264917	133.346	CG	ENSSSCG00000042678	promoter
4	94859947	94860041	95	9	0.626102	0.360325	0.265778	42.4912	CG	ENSSSCG00000006535	promoter
1	119542026	119542094	69	10	0.783426	0.516038	0.267389	46.7491	CG	ENSSSCG00000004622	promoter	GNB5	46.3333	0
1	273712807	273712995	189	24	0.11706	0.32915	-0.21209	-150.865	CG	ENSSSCG00000038220	promoter	RXRA	202.333	87.6667
7	35312619	35312670	52	7	0.68214	0.414046	0.268094	35.9991	CG	ENSSSCG00000001596	promoter	MOCS1	445	138	2.34451e-11
3	39939323	39939424	102	13	0.808069	0.539961	0.268109	69.0711	CG	ENSSSCG00000008040	promoter	TSC2	65.6667	58
9	108357276	108357361	86	16	0.241971	0.455242	-0.21327	-79.9052	CG	ENSSSCG00000015448	promoter	NME8	2.66667	1
17	61552417	61552610	194	26	0.495566	0.226313	0.269253	158.717	CG	ENSSSCG00000043852	promoter
17	61552417	61552610	194	26	0.495566	0.226313	0.269253	158.717	CG	ENSSSCG00000026052	promoter	LSM14B	564.667	561.333
1	142501022	142501193	172	33	0.696813	0.427542	0.269271	210.664	CG	ENSSSCG00000004836	promoter	MKRN3	98.6667	42.3333
6	167807206	167807349	144	18	0.44564	0.176265	0.269375	100.429	CG	ENSSSCG00000003940	promoter	HYI	61.3333	35.6667
2	5406016	5406071	56	8	0.61031	0.340856	0.269454	39.7406	CG	ENSSSCG00000022726	promoter	RHOD	5.33333	3
6	59555913	59556255	343	51	0.230316	0.44518	-0.214864	-293.714	CG	ENSSSCG00000035417	promoter	TMEM238	143.333	98
X	98623801	98623916	116	24	0.246406	0.462187	-0.215781	-133.878	CG	ENSSSCG00000012604	promoter	LAMP2	13083.7	9104.67
2	1259942	1260226	285	36	0.462857	0.678796	-0.21594	-167.999	CG	ENSSSCG00000031487	promoter	LSP1	38.6667	0	0.0160213
5	22751532	22751800	269	34	0.283753	0.499915	-0.216162	-161.808	CG	ENSSSCG00000023318	promoter	MARS1	0.333333	0
1	273657929	273658180	252	26	0.397591	0.124602	0.272989	169.113	CG	ENSSSCG00000050374	promoter
6	166646415	166646488	74	8	0.760131	0.485034	0.275097	43.6324	CG	ENSSSCG00000033259	promoter	ARMH1	4.33333	0
6	71879522	71879692	171	18	0.0933197	0.310961	-0.217642	-94.4647	CG	ENSSSCG00000003428	promoter	MTHFR	842.667	522
3	26405118	26405256	139	34	0.273881	0.494448	-0.220567	-184.092	CG	ENSSSCG00000042386	promoter		1172.33	1000.67
13	207484760	207484846	87	12	0.586267	0.808192	-0.221924	-54.5152	CG	ENSSSCG00000035795	promoter	SUMO3	862.667	701.667
3	68604126	68604546	421	71	0.100008	0.323413	-0.223405	-459.78	CG	ENSSSCG00000008281	promoter	RTKN	5	0
10	11314239	11314425	187	17	0.5463	0.26964	0.276659	84.9494	CG	ENSSSCG00000037997	promoter		32.3333	16.3333
6	49728959	49729086	128	23	0.536171	0.761427	-0.225256	-109.745	CG	ENSSSCG00000037132	promoter	POU2F2	0.666667	0
6	85273637	85273750	114	20	0.626544	0.851953	-0.225409	-107.516	CG	ENSSSCG00000031788	promoter	PTAFR	252	239
7	98819960	98820024	65	8	0.820812	0.543265	0.277546	37.1911	CG	ENSSSCG00000036494	promoter	ERG28	1435.67	746.667
6	4642594	4642691	98	11	0.54948	0.270121	0.279358	53.6898	CG	ENSSSCG00000038048	promoter		9.33333	7
12	26929837	26930058	222	15	0.693751	0.41407	0.279681	70.1076	CG	ENSSSCG00000017561	promoter	ABCC3	12	4
1	267672977	267673176	200	38	0.333582	0.560003	-0.226421	-207.048	CG	ENSSSCG00000005608	promoter	ANGPTL2	86.6667	80.3333
6	4643055	4643185	131	14	0.783883	0.503136	0.280747	73.0685	CG	ENSSSCG00000038048	promoter		9.33333	7
3	127012039	127012200	162	21	0.484312	0.203439	0.280873	122.89	CG	ENSSSCG00000008642	promoter	ASAP2	43	0.333333
AEMK02000682.1	914663	914954	292	35	0.712218	0.43065	0.281568	188.934	CG	ENSSSCG00000005839	promoter	FBXW5	1205.67	1115.67
7	96287946	96288090	145	23	0.456487	0.683665	-0.227178	-104.64	CG	ENSSSCG00000028159	promoter	DCAF4L2	152.667	33
15	130333142	130333207	66	9	0.362059	0.589998	-0.227939	-39.2621	CG	ENSSSCG00000035058	promoter	PID1	1096.67	519.333	0.0156148
16	20769750	20769837	88	10	0.501735	0.218149	0.283586	46.6368	CG	ENSSSCG00000016830	promoter	PRLR	115.667	0
AEMK02000682.1	501915	502028	114	15	0.510017	0.225599	0.284418	86.2862	CG	ENSSSCG00000037880	promoter	NSMF	0	0
8	136347235	136347301	67	8	0.648134	0.363608	0.284526	35.462	CG	ENSSSCG00000029507	promoter	RASGEF1B	38.3333	0
6	64089445	64089665	221	32	0.459763	0.688308	-0.228545	-152.234	CG	ENSSSCG00000030361	promoter	PRKCZ	87	41.3333
6	164977609	164977710	102	16	0.567295	0.801041	-0.233745	-79.7251	CG	ENSSSCG00000003900	promoter	DMBX1	0.666667	0
6	65334489	65334619	131	22	0.233098	0.472598	-0.2395	-105.388	CG	ENSSSCG00000031102	promoter	C1orf174	286	233
11	17733160	17733288	129	14	0.055247	0.29568	-0.240433	-75.1021	CG	ENSSSCG00000045895	promoter		354.333	277
3	127012586	127012711	126	13	0.373858	0.616058	-0.2422	-63.185	CG	ENSSSCG00000008642	promoter	ASAP2	43	0.333333
1	7061482	7061570	89	7	0.513922	0.227088	0.286834	34.6485	CG	ENSSSCG00000004038	promoter	PLGLB1	31426.7	19754
3	75483996	75484151	156	18	0.0948319	0.339802	-0.24497	-101.809	CG	ENSSSCG00000044592	promoter		5.33333	1	0.0449567
10	11337756	11337835	80	11	0.724183	0.436285	0.287898	53.7444	CG	ENSSSCG00000010832	promoter	HHIPL2	243	154.667
11	4298258	4298317	60	9	0.535548	0.780756	-0.245209	-40.3609	CG	ENSSSCG00000042074	promoter		24.6667	19
15	46655142	46655342	201	28	0.278495	0.524331	-0.245835	-167.715	CG	ENSSSCG00000036679	promoter	SORBS2	1.66667	0
3	97580062	97580318	257	32	0.624872	0.335897	0.288975	202.605	CG	ENSSSCG00000038660	promoter	HAAO	10456.3	6089
1	75523907	75523983	77	8	0.475554	0.186328	0.289226	39.8659	CG	ENSSSCG00000004412	promoter	MICAL1	89.6667	35
13	197012130	197012315	186	23	0.514946	0.225682	0.289264	144.381	CG	ENSSSCG00000034378	promoter	IFNGR2	2126.33	1438.33
2	15384750	15384844	95	12	0.670779	0.381187	0.289592	59.6473	CG	ENSSSCG00000013243	promoter	DDB2	11.3333	9
3	121690373	121690553	181	25	0.582631	0.292843	0.289788	132.456	CG	ENSSSCG00000041395	promoter
AEMK02000452.1	2360829	2360928	100	14	0.739938	0.448703	0.291235	78.4379	CG	ENSSSCG00000042591	promoter
12	61395337	61395434	98	8	0.531855	0.240209	0.291646	36.6379	CG	ENSSSCG00000034379	promoter	MAP2K3	0	0
2	1480143	1481350	1208	180	0.0864573	0.33282	-0.246363	-1313.87	CG	ENSSSCG00000035293	promoter	IGF2	1421.33	700.667
12	52498848	52499045	198	19	0.653765	0.359859	0.293906	107.285	CG	ENSSSCG00000017932	promoter	ASGR2	5337	3648.33
6	113823	113978	156	20	0.756567	0.462548	0.294019	102.725	CG	ENSSSCG00000002637	promoter	DBNDD1	12.6667	8.66667
4	122620498	122620571	74	13	0.501591	0.206714	0.294877	63.76	CG	ENSSSCG00000006888	promoter	SLC44A3	1037	377	0.0233078
4	122620498	122620571	74	13	0.501591	0.206714	0.294877	63.76	CG	ENSSSCG00000042741	promoter		13.3333	10.3333
1	243027831	243028011	181	18	0.713455	0.418163	0.295292	104.847	CG	ENSSSCG00000042524	promoter		276	25.6667	4.428e-21
9	64035523	64035694	172	16	0.55059	0.255075	0.295515	86.4088	CG	ENSSSCG00000050122	promoter
4	498000	498238	239	33	0.556538	0.260198	0.29634	227.02	CG	ENSSSCG00000050178	promoter
4	97886428	97886676	249	18	0.508327	0.211251	0.297076	100.543	CG	ENSSSCG00000006624	promoter	SELENBP1	21	0	0.0311229
4	97886428	97886676	249	18	0.508327	0.211251	0.297076	100.543	CG	ENSSSCG00000006625	promoter	RFX5	1294.67	1128
6	20407263	20407435	173	13	0.753348	0.45614	0.297208	71.1002	CG	ENSSSCG00000037660	promoter		1	0.666667
12	692545	692630	86	12	0.795521	0.49685	0.298671	56.0611	CG	ENSSSCG00000043233	promoter
12	54243039	54243133	95	15	0.375292	0.622467	-0.247175	-68.0398	CG	ENSSSCG00000014178	promoter	RPLP1	3.66667	1.33333
2	136786563	136786648	86	11	0.547998	0.797278	-0.24928	-58.2624	CG	ENSSSCG00000014303	promoter	JADE2	245	234
13	150185507	150185576	70	9	0.539198	0.788524	-0.249327	-42.4032	CG	ENSSSCG00000031524	promoter	DPPA2	9.66667	4.66667
3	40180768	40181247	480	75	0.739036	0.439358	0.299678	526.16	CG	ENSSSCG00000008014	promoter	NUBP2	307.667	216.333
5	3437610	3437794	185	12	0.373623	0.0735553	0.300068	69.8046	CG	ENSSSCG00000035352	promoter
9	7670378	7670498	121	11	0.510643	0.21035	0.300294	57.7787	CG	ENSSSCG00000040207	promoter	P2RY2	87	41.6667
16	79252271	79252463	193	40	0.766749	0.465591	0.301158	310.386	CG	ENSSSCG00000051050	promoter
16	79252271	79252463	193	40	0.766749	0.465591	0.301158	310.386	CG	ENSSSCG00000047108	promoter
9	12477916	12478098	183	17	0.674531	0.372778	0.301753	88.5099	CG	ENSSSCG00000033822	promoter	THRSP	16723	5457.67	0.0169927
7	2567609	2567798	190	15	0.706606	0.404812	0.301794	76.3343	CG	ENSSSCG00000033701	promoter		2	1.33333
7	13590685	13590853	169	9	0.650827	0.348677	0.30215	46.2733	CG	ENSSSCG00000020858	promoter	KIF13A	1080.33	531.667
AEMK02000682.1	915081	915553	473	57	0.750999	0.447774	0.303225	331.622	CG	ENSSSCG00000005839	promoter	FBXW5	1205.67	1115.67
6	48580774	48581082	309	19	0.599971	0.296296	0.303674	106.403	CG	ENSSSCG00000002989	promoter	AKT2	1467.33	1336.33
7	78065854	78066016	163	15	0.120578	0.371303	-0.250725	-73.5862	CG	ENSSSCG00000030309	promoter	NDRG2	259.667	117.667
12	61320251	61320383	133	18	0.648003	0.343229	0.304774	107.615	CG	ENSSSCG00000031802	promoter	DHRS7B	806.667	419.333
2	41494918	41494996	79	10	0.616059	0.310828	0.305231	48.8835	CG	ENSSSCG00000047282	promoter
2	1479233	1479838	606	127	0.0685268	0.320376	-0.251849	-1074.72	CG	ENSSSCG00000035293	promoter	IGF2	1421.33	700.667
4	106957686	106957781	96	8	0.667173	0.361655	0.305519	36.8734	CG	ENSSSCG00000006767	promoter	MAGI3	1114.67	624
1	115057415	115057488	74	7	0.523705	0.779011	-0.255306	-34.2692	CG	ENSSSCG00000004600	promoter	TCF12	230.667	94.3333
AEMK02000328.1	518709	518860	152	17	0.58317	0.840252	-0.257083	-90.9893	CG	ENSSSCG00000021418	promoter	LSS	897.333	0
AEMK02000698.1	2476657	2476832	176	26	0.778557	0.471207	0.30735	174.295	CG	ENSSSCG00000045366	promoter		358.667	137	0.0122537
1	130564639	130564729	91	11	0.396992	0.65431	-0.257318	-49.6919	CG	ENSSSCG00000032022	promoter	C15orf62	15	1
6	159326053	159326143	91	10	0.488994	0.181472	0.307522	50.5652	CG	ENSSSCG00000003854	promoter	ECHDC2	1554.67	1313.67
7	115987911	115987986	76	8	0.774117	0.465517	0.3086	41.181	CG	ENSSSCG00000030371	promoter	SERPINA3	139397	85658
2	138124257	138124508	252	22	0.730581	0.421319	0.309262	113.742	CG	ENSSSCG00000014315	promoter	LECT2	16042.7	12599.3
8	132824267	132824497	231	30	0.286797	0.54734	-0.260543	-169.365	CG	ENSSSCG00000009229	promoter	ARHGAP24	119.333	12.6667
14	49533313	49533420	108	16	0.540911	0.229939	0.310972	87.6113	CG	ENSSSCG00000049373	promoter		32.3333	11	0.00186893
5	6548447	6548952	506	18	0.787873	0.475616	0.312257	95.4026	CG	ENSSSCG00000035064	promoter
2	1261553	1261699	147	14	0.778673	0.465631	0.313041	69.1181	CG	ENSSSCG00000031487	promoter	LSP1	38.6667	0	0.0160213
2	7290159	7290210	52	12	0.769745	0.455908	0.313837	58.1611	CG	ENSSSCG00000046741	promoter		31.3333	0
12	11824870	11825038	169	13	0.59342	0.277016	0.316403	68.1914	CG	ENSSSCG00000034083	promoter
2	100434370	100434512	143	28	0.576447	0.837508	-0.261061	-173.352	CG	ENSSSCG00000051601	promoter		50.6667	35
10	11315584	11315679	96	10	0.557868	0.239314	0.318554	58.06	CG	ENSSSCG00000037997	promoter		32.3333	16.3333
12	61005117	61005255	139	26	0.49315	0.755173	-0.262023	-130.607	CG	ENSSSCG00000018051	promoter	COPS3	211.667	183
9	135079674	135079762	89	13	0.268895	0.53152	-0.262625	-64.364	CG	ENSSSCG00000038506	promoter	CD46	1557.67	1032.33
4	405085	405277	193	16	0.565261	0.24461	0.320651	90.5319	CG	ENSSSCG00000005907	promoter	ADCK5	140	133.667
17	62654539	62654621	83	12	0.676162	0.355383	0.32078	56.6632	CG	ENSSSCG00000037562	promoter	SLC2A4RG	1036	740.333
2	137059758	137059843	86	9	0.411473	0.674199	-0.262725	-40.6773	CG	ENSSSCG00000026106	promoter	TXNDC15	119.667	31.3333
3	132369664	132369765	102	23	0.510513	0.773592	-0.263079	-125.442	CG	ENSSSCG00000042329	promoter		1	0.666667
2	3357525	3357803	279	25	0.246611	0.51017	-0.26356	-128.317	CG	ENSSSCG00000024158	promoter	ANO1	823.667	271.333	0.0236543
6	70996071	70996225	155	13	0.669876	0.347007	0.322869	78.6154	CG	ENSSSCG00000003407	promoter	CASZ1	9.33333	0.666667
7	30332433	30332603	171	18	0.577823	0.842567	-0.264744	-94.6932	CG	ENSSSCG00000023160	promoter	SMIM29	77.3333	63
2	5222043	5222242	200	27	0.217654	0.488692	-0.271038	-172.927	CG	ENSSSCG00000012918	promoter	GRK2	311	244
4	117069661	117069775	115	18	0.379495	0.65126	-0.271765	-85.515	CG	ENSSSCG00000029849	promoter	S1PR1	657.333	655.667
2	46593073	46593282	210	32	0.482144	0.755723	-0.273579	-182.418	CG	ENSSSCG00000013399	promoter	TEAD1	5.33333	0
12	36063669	36063763	95	10	0.677489	0.351702	0.325788	56.4422	CG	ENSSSCG00000018555	promoter	MIR21	1	1
1	235789451	235789569	119	18	0.439649	0.714567	-0.274918	-85.9921	CG	ENSSSCG00000005297	promoter	DNAJB5	116.667	103.667
1	273755806	273756166	361	28	0.614872	0.288469	0.326402	161.946	CG	ENSSSCG00000038220	promoter	RXRA	202.333	87.6667
13	196982807	196982965	159	12	0.841236	0.514697	0.326538	68.6269	CG	ENSSSCG00000043026	promoter
3	125002741	125003047	307	38	0.766792	0.439469	0.327323	278.924	CG	ENSSSCG00000008624	promoter	LPIN1	16.6667	11
3	75483476	75483608	133	16	0.114973	0.389949	-0.274976	-99.5486	CG	ENSSSCG00000044592	promoter		5.33333	1	0.0449567
2	3373561	3373739	179	14	0.649461	0.32158	0.327881	76.7334	CG	ENSSSCG00000024158	promoter	ANO1	823.667	271.333	0.0236543
7	46548871	46549010	140	13	0.522264	0.194089	0.328175	70.7535	CG	ENSSSCG00000002623	promoter		26866.7	12466.7	0.000422655
5	6547279	6547504	226	9	0.714155	0.385185	0.32897	48.5603	CG	ENSSSCG00000035064	promoter
11	76831774	76832091	318	30	0.576388	0.247361	0.329027	185.965	CG	ENSSSCG00000045598	promoter
12	61005710	61005907	198	28	0.554891	0.830535	-0.275644	-193.322	CG	ENSSSCG00000018051	promoter	COPS3	211.667	183
8	67875049	67875171	123	7	0.799167	0.469655	0.329512	40.9045	CG	ENSSSCG00000008943	promoter	SLC4A4	0	0
1	22086291	22086369	79	8	0.562053	0.23228	0.329773	48.2846	CG	ENSSSCG00000047221	promoter		3.33333	2
15	109561261	109561484	224	28	0.440564	0.716704	-0.27614	-158.841	CG	ENSSSCG00000016130	promoter	ZDBF2	471.333	47.6667	8.81969e-08
AEMK02000682.1	1545790	1546024	235	29	0.584986	0.254392	0.330594	207.405	CG	ENSSSCG00000044955	promoter		4	3.66667
3	108882613	108882700	88	8	0.220329	0.497821	-0.277492	-40.1168	CG	ENSSSCG00000025901	promoter	LCLAT1	754.667	703.333
13	207692524	207692731	208	46	0.390947	0.668763	-0.277816	-356.581	CG	ENSSSCG00000012089	promoter	ADARB1	204.333	200
1	231141700	231142008	309	23	0.2248	0.508286	-0.283486	-129.114	CG	ENSSSCG00000005287	promoter	PSAT1	80	43.6667
7	59106580	59106691	112	15	0.362304	0.645795	-0.283491	-70.5145	CG	ENSSSCG00000023165	promoter	SEMA7A	40	20.6667
2	1495204	1496504	1301	125	0.614615	0.278218	0.336397	855.346	CG	ENSSSCG00000035293	promoter	IGF2	1421.33	700.667
1	273719475	273719964	490	80	0.651235	0.314453	0.336782	681.293	CG	ENSSSCG00000038220	promoter	RXRA	202.333	87.6667
10	24235218	24235350	133	16	0.695989	0.357876	0.338113	103.4	CG	ENSSSCG00000010922	promoter	ELF3	0	0
5	87477460	87477511	52	8	0.62471	0.286157	0.338554	44.8051	CG	ENSSSCG00000018842	promoter	SNORA72
14	120452450	120452727	278	21	0.258091	0.541676	-0.283586	-131.877	CG	ENSSSCG00000010621	promoter	ADD3	1090.67	810
2	141882785	141882956	172	22	0.501553	0.785696	-0.284143	-117.835	CG	ENSSSCG00000050498	promoter	PURA	135.333	97.6667
5	2899868	2900062	195	16	0.72724	0.386911	0.340328	94.9886	CG	ENSSSCG00000031441	promoter	GRAMD4	592.333	461.667
2	1297420	1297758	339	45	0.785092	0.442838	0.342253	295.965	CG	ENSSSCG00000031903	promoter	TNNT3	0	0
2	1297420	1297758	339	45	0.785092	0.442838	0.342253	295.965	CG	ENSSSCG00000036244	promoter	PRR33	14	1.66667	0.0155818
7	100076654	100076721	68	7	0.498776	0.785869	-0.287093	-33.9792	CG	ENSSSCG00000048500	promoter		34.3333	30.6667
3	127611692	127611916	225	15	0.675284	0.331997	0.343287	89.5232	CG	ENSSSCG00000045206	promoter
2	138121317	138121460	144	12	0.815904	0.471962	0.343942	73.5269	CG	ENSSSCG00000014315	promoter	LECT2	16042.7	12599.3
8	136504028	136504211	184	19	0.39171	0.679791	-0.288081	-105.71	CG	ENSSSCG00000029507	promoter	RASGEF1B	38.3333	0
15	101600888	101600983	96	22	0.545529	0.835957	-0.290428	-133.382	CG	ENSSSCG00000016082	promoter	BOLL	0.666667	0
2	80810402	80810633	232	42	0.239941	0.530682	-0.290741	-279.214	CG	ENSSSCG00000014044	promoter	NSD1	692	337.333
3	28909396	28909831	436	38	0.587712	0.240465	0.347247	276.926	CG	ENSSSCG00000019141	promoter	MIR365A	3	1.66667
3	28909396	28909831	436	38	0.587712	0.240465	0.347247	276.926	CG	ENSSSCG00000036428	promoter
9	214846	214960	115	14	0.727717	0.380458	0.347259	97.2245	CG	ENSSSCG00000042439	promoter
13	77219682	77219757	76	12	0.779543	0.431877	0.347666	73.4969	CG	ENSSSCG00000011653	promoter	PCCB	3381.33	2138.33
1	27632525	27632784	260	26	0.148436	0.439812	-0.291376	-163.952	CG	ENSSSCG00000039049	promoter	MAP7	6.33333	0.333333
3	68624567	68624727	161	20	0.675281	0.325903	0.349378	138.663	CG	ENSSSCG00000008282	promoter	WDR54	59.3333	49.6667
6	59636971	59637154	184	22	0.721625	0.370385	0.35124	155.346	CG	ENSSSCG00000034329	promoter
5	83653837	83653923	87	8	0.741626	0.389419	0.352207	44.8426	CG	ENSSSCG00000000875	promoter	NR1H4	1	0
8	326455	326523	69	8	0.366441	0.658742	-0.292301	-40.1201	CG	ENSSSCG00000027286	promoter	DGKQ	502	448
14	81130255	81130323	69	8	0.574125	0.874239	-0.300114	-38.8291	CG	ENSSSCG00000042417	promoter		2.33333	0
6	53449286	53449394	109	11	0.762933	0.408254	0.354679	53.1734	CG	ENSSSCG00000020791	promoter	SNORD23	2.33333	1.33333
13	29476388	29476443	56	8	0.759333	0.404377	0.354957	39.698	CG	ENSSSCG00000036227	promoter		4959	2828.67
5	15945932	15946005	74	9	0.404546	0.704839	-0.300293	-42.3208	CG	ENSSSCG00000000216	promoter	ASIC1	4	0
6	49152720	49152845	126	12	0.591783	0.235321	0.356462	88.399	CG	ENSSSCG00000003006	promoter	CYP2B6	40	0	2.42342e-07
15	75283875	75284005	131	10	0.646929	0.288417	0.358512	64.1454	CG	ENSSSCG00000015923	promoter	NOSTRIN	1203	946.667
2	71333975	71335280	1306	240	0.290755	0.594416	-0.303661	-1603.86	CG	ENSSSCG00000046934	promoter		1	0.333333
7	115827727	115827979	253	32	0.616219	0.255446	0.360773	286.741	CG	ENSSSCG00000031595	promoter	SERPINA3	37.6667	0
4	117069099	117069271	173	26	0.186595	0.490686	-0.304091	-130.295	CG	ENSSSCG00000029849	promoter	S1PR1	657.333	655.667
6	63075761	63075997	237	20	0.610959	0.247314	0.363644	128.479	CG	ENSSSCG00000031449	promoter	SLC27A5	10109.7	2991	0.00046406
10	65581624	65581692	69	8	0.689613	0.325721	0.363892	42.9108	CG	ENSSSCG00000011147	promoter		4551.33	1959
17	41609326	41609396	71	9	0.335058	0.640369	-0.305311	-47.9862	CG	ENSSSCG00000007346	promoter	ADIG	22	9	0.0359477
12	59954754	59954891	138	10	0.680902	0.314241	0.366661	48.4326	CG	ENSSSCG00000018041	promoter	ALDH3A2	4782.67	4399.67
7	115950768	115950853	86	12	0.691234	0.324	0.367235	71.8568	CG	ENSSSCG00000030371	promoter	SERPINA3	139397	85658
8	74581275	74581866	592	26	0.80172	0.433587	0.368133	169.594	CG	ENSSSCG00000042488	promoter		1	1
4	1476489	1476759	271	16	0.602502	0.234341	0.368162	106.037	CG	ENSSSCG00000032063	promoter	THEM6	91.3333	14	4.90667e-08
6	98599791	98599842	52	8	0.707328	0.33889	0.368438	51.0476	CG	ENSSSCG00000003680	promoter	RALBP1	2043	1551.33
2	1481883	1482246	364	31	0.260549	0.566346	-0.305797	-206.366	CG	ENSSSCG00000035293	promoter	IGF2	1421.33	700.667
11	6952925	6952994	70	12	0.392291	0.698118	-0.305827	-70.4023	CG	ENSSSCG00000048254	promoter		3.33333	2.66667
5	8808237	8808308	72	9	0.596301	0.904382	-0.308081	-44.6295	CG	ENSSSCG00000038126	promoter	MGAT3	35.6667	21.3333
6	67127712	67127815	104	10	0.315392	0.624544	-0.309152	-52.9713	CG	ENSSSCG00000003369	promoter	ICMT	1180	1117.67
11	4881479	4881582	104	11	0.580535	0.896074	-0.315539	-59.7033	CG	ENSSSCG00000037313	promoter	MTIF3	282	119
12	5426523	5426774	252	19	0.293379	0.608963	-0.315584	-92.0528	CG	ENSSSCG00000017198	promoter	ACOX1	1008	435.667	0.00714188
6	59555073	59555227	155	24	0.387839	0.703784	-0.315945	-155.021	CG	ENSSSCG00000035417	promoter	TMEM238	143.333	98
5	2899465	2899659	195	15	0.670205	0.285725	0.384479	92.4313	CG	ENSSSCG00000031441	promoter	GRAMD4	592.333	461.667
13	207043999	207044618	620	14	0.629682	0.243679	0.386003	78.0073	CG	ENSSSCG00000044255	promoter		37.3333	22.3333
3	74633098	74633232	135	10	0.722828	0.336433	0.386394	60.4611	CG	ENSSSCG00000045421	promoter
7	36760574	36760735	162	24	0.4355	0.753163	-0.317662	-139.071	CG	ENSSSCG00000001619	promoter	FOXP4	0.666667	0
6	3436039	3436258	220	26	0.298168	0.616617	-0.318449	-161.078	CG	ENSSSCG00000040155	promoter		1.66667	1.33333
2	98445575	98445677	103	8	0.559094	0.168024	0.39107	52.3081	CG	ENSSSCG00000014156	promoter	ARRDC3	14497.7	6438	0.000900893
12	26932028	26932406	379	19	0.822116	0.430461	0.391655	107.549	CG	ENSSSCG00000017561	promoter	ABCC3	12	4
10	65582025	65582174	150	9	0.73685	0.345068	0.391782	53.8597	CG	ENSSSCG00000011147	promoter		4551.33	1959
15	77801647	77801729	83	10	0.440856	0.760349	-0.319493	-54.9832	CG	ENSSSCG00000015948	promoter	DYNC1I2	47.6667	44.3333
3	40191870	40191996	127	11	0.8208	0.426396	0.394405	74.5722	CG	ENSSSCG00000008016	promoter	MRPS34	1524	1419
2	8752744	8752850	107	8	0.677735	0.281861	0.395874	47.5152	CG	ENSSSCG00000025413	promoter	SLC22A10	8088	4217
3	43861349	43861616	268	8	0.675648	0.27953	0.396118	45.7014	CG	ENSSSCG00000032288	promoter	SLC20A1	3615	3492.67
13	197005851	197005983	133	20	0.403944	0.730286	-0.326342	-124.794	CG	ENSSSCG00000034378	promoter	IFNGR2	2126.33	1438.33
4	15707659	15707777	119	8	0.765134	0.365402	0.399732	48.7421	CG	ENSSSCG00000005979	promoter	ANXA13	548	390.333
13	197005851	197005983	133	20	0.403944	0.730286	-0.326342	-124.794	CG	ENSSSCG00000048572	promoter		22	8.66667
6	59610556	59610693	138	17	0.492717	0.819682	-0.326965	-105.074	CG	ENSSSCG00000003289	promoter	ISOC2	842.333	707.667
6	72546056	72546133	78	8	0.722382	0.317543	0.404839	46.103	CG	ENSSSCG00000048520	promoter
8	74570141	74570211	71	8	0.802698	0.397749	0.404949	52.5698	CG	ENSSSCG00000020398	promoter
2	51777890	51778415	526	8	0.686774	0.281537	0.405237	36.9014	CG	ENSSSCG00000043588	promoter
12	60332193	60332382	190	28	0.356335	0.686684	-0.33035	-171.294	CG	ENSSSCG00000018049	promoter	PRPSAP2	676	388.333
16	20766761	20766889	129	15	0.426858	0.761918	-0.335059	-84.6181	CG	ENSSSCG00000016830	promoter	PRLR	115.667	0
12	20579961	20580069	109	12	0.641069	0.234014	0.407055	90.0108	CG	ENSSSCG00000017410	promoter	HCRT	59	32.6667
12	11844008	11844142	135	11	0.78272	0.374107	0.408613	82.4258	CG	ENSSSCG00000017261	promoter	ARSG	1661	1215.33
6	157482125	157482183	59	7	0.319499	0.659558	-0.340058	-36.5753	CG	ENSSSCG00000027525	promoter	DHCR24	8105	3354	0.0440174
3	39937482	39937713	232	24	0.821089	0.411939	0.40915	211.87	CG	ENSSSCG00000008040	promoter	TSC2	65.6667	58
4	1204383	1204549	167	19	0.259358	0.619176	-0.359818	-108.312	CG	ENSSSCG00000006959	promoter	ZNF696	145.333	116.333
10	68533382	68533473	92	14	0.781753	0.368413	0.41334	112.4	CG	ENSSSCG00000029066	promoter	IDI1	35376.3	965.333	8.03583e-31
3	41129646	41129735	90	6	0.688912	0.265233	0.423679	34.4711	CG	ENSSSCG00000007995	promoter	MCRIP2	601	545.333
4	79639641	79639972	332	8	0.781408	0.357628	0.42378	40.0903	CG	ENSSSCG00000022190	promoter		674	637
2	9320276	9320483	208	8	0.4045	0.778312	-0.373812	-42.4407	CG	ENSSSCG00000050103	promoter		5.66667	1.33333
3	39737870	39738080	211	17	0.75434	0.329977	0.424363	149.59	CG	ENSSSCG00000008048	promoter	RNPS1	202.667	0
3	10036922	10037192	271	26	0.736158	0.309559	0.426599	239.627	CG	ENSSSCG00000037567	promoter		3	1.33333
7	24066551	24066767	217	17	0.921051	0.494116	0.426935	147.511	CG	ENSSSCG00000001427	promoter	C4A	39311.7	20171.7
3	6614630	6614819	190	16	0.691073	0.261782	0.429291	122.613	CG	ENSSSCG00000023320	promoter		141583	40629.7	1.41985e-07
3	16670900	16670982	83	8	0.595707	0.166379	0.429328	54.539	CG	ENSSSCG00000007739	promoter	GUSB	639.667	316.667
5	3428319	3428888	570	67	0.693941	0.259859	0.434082	654.75	CG	ENSSSCG00000035352	promoter
10	65580414	65580721	308	26	0.709225	0.270569	0.438656	229.039	CG	ENSSSCG00000011147	promoter		4551.33	1959
AEMK02000497.1	5205	5390	186	21	0.724066	0.283274	0.440792	165.968	CG	ENSSSCG00000033525	promoter
4	101574142	101574276	135	16	0.673617	0.223594	0.450023	130.155	CG	ENSSSCG00000006719	promoter	HSD3B1	3716	543	8.9903e-07
7	46550982	46551068	87	8	0.748315	0.297612	0.450703	54.2952	CG	ENSSSCG00000002623	promoter		26866.7	12466.7	0.000422655
7	2569173	2569713	541	73	0.766389	0.307185	0.459204	778.838	CG	ENSSSCG00000033701	promoter		2	1.33333
3	10041526	10041613	88	10	0.279917	0.682012	-0.402094	-61.8823	CG	ENSSSCG00000039962	promoter	HSPB1	35.6667	8
11	77509505	77509601	97	20	0.75451	0.292876	0.461634	188.949	CG	ENSSSCG00000046437	promoter		2.33333	1.33333
AEMK02000682.1	912486	912556	71	14	0.79072	0.32855	0.46217	119.956	CG	ENSSSCG00000040164	promoter	LCN12	13.6667	4	0.00834651
2	117870937	117871179	243	28	0.753331	0.290931	0.4624	262.334	CG	ENSSSCG00000014211	promoter	YTHDC2	2920	878	0.000940264
13	40256340	40256404	65	8	0.741175	0.276347	0.464828	62.0897	CG	ENSSSCG00000011477	promoter	ACOX2	14745.7	10078.3
14	47238901	47239020	120	7	0.236585	0.685943	-0.449358	-35.5794	CG	ENSSSCG00000040961	promoter	LIF	26.3333	11.3333
12	51785766	51785905	140	10	0.773508	0.279804	0.493704	77.8785	CG	ENSSSCG00000035030	promoter
1	16101509	16101564	56	7	0.162021	0.7938	-0.63178	-48.1773	CG	ENSSSCG00000041378	promoter	RAET1E	7.33333	6.66667
12	22417913	22418053	141	12	0.829262	0.330821	0.498442	98.2115	CG	ENSSSCG00000021018	promoter	GSDMB	128.667	62.3333
18	51009101	51009172	72	6	0.763865	0.263412	0.500453	47.4225	CG	ENSSSCG00000016751	promoter	GCK	32.6667	0.666667	0.00140271
6	49065715	49065809	95	10	0.808525	0.292814	0.515711	83.106	CG	ENSSSCG00000002993	promoter	CYP2A13	112190	13976.3	3.74962e-05
12	61332334	61332888	555	99	0.797475	0.258349	0.539126	1403.36	CG	ENSSSCG00000031802	promoter	DHRS7B	806.667	419.333
8	66203442	66203652	211	28	0.795941	0.247589	0.548352	356.956	CG	ENSSSCG00000034735	promoter		87174	40023.3	0.012545
7	115830298	115830706	409	27	0.781532	0.2288	0.552732	300.925	CG	ENSSSCG00000031595	promoter	SERPINA3	37.6667	0
7	115830298	115830706	409	27	0.781532	0.2288	0.552732	300.925	CG	ENSSSCG00000046301	promoter		1	1
3	80000871	80001503	633	4	0.0567754	0.831282	-0.774506	-47.9683	CG	ENSSSCG00000049122	promoter		31.3333	26.3333
1	179671728	179672181	454	50	0.878348	0.0906841	0.787664	1819.92	CG	ENSSSCG00000005011	promoter	NEMF	2922	2734.67
1	179671728	179672181	454	50	0.878348	0.0906841	0.787664	1819.92	CG	ENSSSCG00000032708	promoter
