# Supplementary material for: DNA Methylation of Postnatal Liver Development in Pigs
Source: Genes (Basel). 2024 Aug 13;15(8):1067. doi: 10.3390/genes15081067 (PMC11353940; doi:10.3390/genes15081067)
Supplement: Supplementary file 1 [file genes-15-01067-s001.zip › Supplementary Table S6.xlsx]

## Sheet: 21d vs. 2year(hypo) GO
Table S6. GO enrichment for genes with hypermethylated promoters in adult group from suckling vs. adult groups
Category	CategoryID	GO	Description	PARENT_GO	LogP	Enrichment	Z-score	#TotalGeneInLibrary	#GeneInGO	#GeneInHitList	#GeneInGOAndHitList	%InGO	STDV %InGO	GeneID	Hits	Log(q-value)
GO Biological Processes	19	GO:0051052	regulation of DNA metabolic process	19_GO:0008152 metabolic process	-2.5	9.6	4.9	30286	525	18	3	17	8.8	4204|54386|56897	MECP2|TERF2IP|WRNIP1	0
GO Biological Processes	19	GO:0008283	cell population proliferation	19_GO:0009987 cellular process	-2.1	7.1	4	30286	710	18	3	17	8.8	1947|4204|5467	EFNB1|MECP2|PPARD	0

## Sheet: 21d vs. 2year( hyper) GO
Table S6. GO enrichment for genes with hypermethylated promoters in suckling group from suckling vs. adult groups
Category	CategoryID	GO	Description	PARENT_GO	LogP	Enrichment	Z-score	#TotalGeneInLibrary	#GeneInGO	#GeneInHitList	#GeneInGOAndHitList	%InGO	STDV %InGO	GeneID	Hits	Log(q-value)
GO Biological Processes	19	GO:0032103	positive regulation of response to external stimulus	19_GO:0048518 positive regulation of biological process	-7.2	5.7	7.7	30286	561	142	15	11	2.6	199|929|3606|3916|5063|5345|9111|10062|23765|64127|64170|79792|90268|196527|406934	AIF1|CD14|IL18|LAMP1|PAK3|SERPINF2|NMI|NR1H3|IL17RA|NOD2|CARD9|GSDMD|OTULIN|ANO6|MIR142	-3
GO Biological Processes	19	GO:0048661	positive regulation of smooth muscle cell proliferation	19_GO:0048518 positive regulation of biological process	-6.3	15	9.6	30286	100	142	7	4.9	1.8	199|3606|4313|5295|5345|5724|7702	AIF1|IL18|MMP2|PIK3R1|SERPINF2|PTAFR|ZNF143	-2.5
GO Biological Processes	19	GO:0001819	positive regulation of cytokine production	19_GO:0048518 positive regulation of biological process	-6.1	5.5	7	30286	500	142	13	9.2	2.4	199|929|3606|4155|5295|5345|5724|5914|10555|23765|64127|64170|79792	AIF1|CD14|IL18|MBP|PIK3R1|SERPINF2|PTAFR|RARA|AGPAT2|IL17RA|NOD2|CARD9|GSDMD	-2.5
GO Biological Processes	19	GO:0031349	positive regulation of defense response	19_GO:0048518 positive regulation of biological process	-6.1	6.1	7.2	30286	422	142	12	8.5	2.3	929|3606|3916|5063|9111|10062|23765|64127|64170|79792|90268|406934	CD14|IL18|LAMP1|PAK3|NMI|NR1H3|IL17RA|NOD2|CARD9|GSDMD|OTULIN|MIR142	-2.5
GO Biological Processes	19	GO:0002237	response to molecule of bacterial origin	19_GO:0044419 biological process involved in interspecies interaction between organisms	-6	6.6	7.3	30286	354	142	11	7.7	2.2	717|929|968|1053|3158|5724|5914|10062|64127|64170|406934	C2|CD14|CD68|CEBPE|HMGCS2|PTAFR|RARA|NR1H3|NOD2|CARD9|MIR142	-2.5
GO Biological Processes	19	GO:0032722	positive regulation of chemokine production	19_GO:0048518 positive regulation of biological process	-5.9	18	9.8	30286	72	142	6	4.2	1.7	199|3606|4155|23765|64127|64170	AIF1|IL18|MBP|IL17RA|NOD2|CARD9	-2.5
GO Biological Processes	19	GO:0048660	regulation of smooth muscle cell proliferation	19_GO:0050789 regulation of biological process	-5.8	9.8	8	30286	174	142	8	5.6	1.9	199|3606|4313|5295|5345|5724|7043|7702	AIF1|IL18|MMP2|PIK3R1|SERPINF2|PTAFR|TGFB3|ZNF143	-2.4
GO Biological Processes	19	GO:0006954	inflammatory response	19_GO:0050896 response to stimulus	-5.6	4.9	6.5	30286	563	142	13	9.2	2.4	199|929|968|2157|3339|3606|5345|5724|23765|54472|59082|79792|196527	AIF1|CD14|CD68|F8|HSPG2|IL18|SERPINF2|PTAFR|IL17RA|TOLLIP|CARD18|GSDMD|ANO6	-2.3
GO Biological Processes	19	GO:0032496	response to lipopolysaccharide	19_GO:0044419 biological process involved in interspecies interaction between organisms	-5.4	6.4	6.8	30286	333	142	10	7	2.1	717|929|968|1053|3158|5724|5914|10062|64127|406934	C2|CD14|CD68|CEBPE|HMGCS2|PTAFR|RARA|NR1H3|NOD2|MIR142	-2.2
GO Biological Processes	19	GO:0071222	cellular response to lipopolysaccharide	19_GO:0044419 biological process involved in interspecies interaction between organisms	-5.2	8.2	7.2	30286	208	142	8	5.6	1.9	929|968|1053|3158|5724|5914|10062|64127	CD14|CD68|CEBPE|HMGCS2|PTAFR|RARA|NR1H3|NOD2	-2.1
GO Biological Processes	19	GO:0098657	import into cell	19_GO:0051179 localization	-5.2	4.2	5.9	30286	709	142	14	9.9	2.5	199|929|1053|2055|3339|4689|5914|7430|10062|10947|55630|57007|57403|64127	AIF1|CD14|CEBPE|CLN8|HSPG2|NCF4|RARA|EZR|NR1H3|AP3M2|SLC39A4|ACKR3|RAB22A|NOD2	-2.1
GO Biological Processes	19	GO:0006897	endocytosis	19_GO:0051179 localization	-5.2	4.9	6.2	30286	522	142	12	8.5	2.3	199|929|1053|3339|4689|5914|7430|10062|10947|57007|57403|64127	AIF1|CD14|CEBPE|HSPG2|NCF4|RARA|EZR|NR1H3|AP3M2|ACKR3|RAB22A|NOD2	-2.1
GO Biological Processes	19	GO:0002683	negative regulation of immune system process	19_GO:0002376 immune system process	-5.1	4.9	6.1	30286	526	142	12	8.5	2.3	968|1997|2841|5295|5914|6773|7043|7430|8878|9111|10062|64127	CD68|ELF1|GPR18|PIK3R1|RARA|STAT2|TGFB3|EZR|SQSTM1|NMI|NR1H3|NOD2	-2.1
GO Biological Processes	19	GO:0045088	regulation of innate immune response	19_GO:0044419 biological process involved in interspecies interaction between organisms	-5.1	5.3	6.3	30286	440	142	11	7.7	2.2	929|3916|5063|5295|6773|8878|9111|10062|64127|64170|90268	CD14|LAMP1|PAK3|PIK3R1|STAT2|SQSTM1|NMI|NR1H3|NOD2|CARD9|OTULIN	-2.1
GO Biological Processes	19	GO:0032755	positive regulation of interleukin-6 production	19_GO:0048518 positive regulation of biological process	-5.1	13	8.1	30286	101	142	6	4.2	1.7	199|4155|5724|23765|64127|64170	AIF1|MBP|PTAFR|IL17RA|NOD2|CARD9	-2.1
GO Biological Processes	19	GO:0032642	regulation of chemokine production	19_GO:0032501 multicellular organismal process	-5	12	7.9	30286	104	142	6	4.2	1.7	199|3606|4155|23765|64127|64170	AIF1|IL18|MBP|IL17RA|NOD2|CARD9	-2.1
GO Biological Processes	19	GO:0071219	cellular response to molecule of bacterial origin	19_GO:0044419 biological process involved in interspecies interaction between organisms	-5	7.7	6.9	30286	221	142	8	5.6	1.9	929|968|1053|3158|5724|5914|10062|64127	CD14|CD68|CEBPE|HMGCS2|PTAFR|RARA|NR1H3|NOD2	-2.1
GO Biological Processes	19	GO:0006909	phagocytosis	19_GO:0051179 localization	-5	9.4	7.3	30286	159	142	7	4.9	1.8	199|929|1053|4689|5914|10062|64127	AIF1|CD14|CEBPE|NCF4|RARA|NR1H3|NOD2	-2.1
GO Biological Processes	19	GO:0051491	positive regulation of filopodium assembly	19_GO:0048518 positive regulation of biological process	-4.9	28	10	30286	31	142	4	2.8	1.4	2332|5295|7043|375790	FMR1|PIK3R1|TGFB3|AGRN	-2
GO Biological Processes	19	GO:0009725	response to hormone	19_GO:0050896 response to stimulus	-4.7	3.8	5.5	30286	785	142	14	9.9	2.5	717|3158|4313|5295|5724|5914|5931|6773|7043|8471|10062|23175|54206|64170	C2|HMGCS2|MMP2|PIK3R1|PTAFR|RARA|RBBP7|STAT2|TGFB3|IRS4|NR1H3|LPIN1|ERRFI1|CARD9	-1.8
GO Biological Processes	19	GO:0071216	cellular response to biotic stimulus	19_GO:0050896 response to stimulus	-4.6	6.9	6.4	30286	247	142	8	5.6	1.9	929|968|1053|3158|5724|5914|10062|64127	CD14|CD68|CEBPE|HMGCS2|PTAFR|RARA|NR1H3|NOD2	-1.8
GO Biological Processes	19	GO:0034143	regulation of toll-like receptor 4 signaling pathway	19_GO:0044419 biological process involved in interspecies interaction between organisms	-4.6	24	9.4	30286	36	142	4	2.8	1.4	929|5295|8878|10062	CD14|PIK3R1|SQSTM1|NR1H3	-1.8
GO Biological Processes	19	GO:0009617	response to bacterium	19_GO:0044419 biological process involved in interspecies interaction between organisms	-4.5	3.9	5.4	30286	710	142	13	9.2	2.4	717|929|968|1053|3158|3606|5724|5914|10062|64127|64170|79792|406934	C2|CD14|CD68|CEBPE|HMGCS2|IL18|PTAFR|RARA|NR1H3|NOD2|CARD9|GSDMD|MIR142	-1.7
GO Biological Processes	19	GO:0032680	regulation of tumor necrosis factor production	19_GO:0032501 multicellular organismal process	-4.5	7.9	6.5	30286	189	142	7	4.9	1.8	929|2841|5295|5724|5914|64127|64170	CD14|GPR18|PIK3R1|PTAFR|RARA|NOD2|CARD9	-1.7
GO Biological Processes	19	GO:0032736	positive regulation of interleukin-13 production	19_GO:0048518 positive regulation of biological process	-4.5	46	11	30286	14	142	3	2.1	1.2	3606|5914|23765	IL18|RARA|IL17RA	-1.7
GO Biological Processes	19	GO:1903555	regulation of tumor necrosis factor superfamily cytokine production	19_GO:0032501 multicellular organismal process	-4.4	7.7	6.4	30286	194	142	7	4.9	1.8	929|2841|5295|5724|5914|64127|64170	CD14|GPR18|PIK3R1|PTAFR|RARA|NOD2|CARD9	-1.7
GO Biological Processes	19	GO:0002831	regulation of response to biotic stimulus	19_GO:0050896 response to stimulus	-4.4	4.5	5.5	30286	524	142	11	7.7	2.2	929|3916|5063|5295|6773|8878|9111|10062|64127|64170|90268	CD14|LAMP1|PAK3|PIK3R1|STAT2|SQSTM1|NMI|NR1H3|NOD2|CARD9|OTULIN	-1.7
GO Biological Processes	19	GO:0045089	positive regulation of innate immune response	19_GO:0044419 biological process involved in interspecies interaction between organisms	-4.2	6.1	5.9	30286	281	142	8	5.6	1.9	929|3916|5063|9111|10062|64127|64170|90268	CD14|LAMP1|PAK3|NMI|NR1H3|NOD2|CARD9|OTULIN	-1.5
GO Biological Processes	19	GO:0050778	positive regulation of immune response	19_GO:0002376 immune system process	-4.2	3.9	5.2	30286	654	142	12	8.5	2.3	717|929|3606|3916|5063|5724|5914|9111|10062|64127|64170|90268	C2|CD14|IL18|LAMP1|PAK3|PTAFR|RARA|NMI|NR1H3|NOD2|CARD9|OTULIN	-1.5
GO Biological Processes	19	GO:0045087	innate immune response	19_GO:0044419 biological process involved in interspecies interaction between organisms	-4.1	3.6	5	30286	775	142	13	9.2	2.4	199|717|929|3606|6773|9111|23765|54472|64127|64170|79792|90268|254240	AIF1|C2|CD14|IL18|STAT2|NMI|IL17RA|TOLLIP|NOD2|CARD9|GSDMD|OTULIN|BPIFC	-1.4
GO Biological Processes	19	GO:0002830	positive regulation of type 2 immune response	19_GO:0002376 immune system process	-4.1	36	10	30286	18	142	3	2.1	1.2	3606|5914|64127	IL18|RARA|NOD2	-1.4
GO Biological Processes	19	GO:0001818	negative regulation of cytokine production	19_GO:0048519 negative regulation of biological process	-4.1	5	5.4	30286	381	142	9	6.3	2	2841|5914|7043|7430|9111|59082|64127|406934|406943	GPR18|RARA|TGFB3|EZR|NMI|CARD18|NOD2|MIR142|MIR152	-1.4
GO Biological Processes	19	GO:0051489	regulation of filopodium assembly	19_GO:0050789 regulation of biological process	-4.1	17	7.9	30286	49	142	4	2.8	1.4	2332|5295|7043|375790	FMR1|PIK3R1|TGFB3|AGRN	-1.4
GO Biological Processes	19	GO:0002833	positive regulation of response to biotic stimulus	19_GO:0048518 positive regulation of biological process	-4	5.6	5.5	30286	307	142	8	5.6	1.9	929|3916|5063|9111|10062|64127|64170|90268	CD14|LAMP1|PAK3|NMI|NR1H3|NOD2|CARD9|OTULIN	-1.3
GO Biological Processes	19	GO:0032656	regulation of interleukin-13 production	19_GO:0032501 multicellular organismal process	-3.9	30	9.3	30286	21	142	3	2.1	1.2	3606|5914|23765	IL18|RARA|IL17RA	-1.3
GO Biological Processes	19	GO:0032760	positive regulation of tumor necrosis factor production	19_GO:0048518 positive regulation of biological process	-3.8	9.8	6.3	30286	109	142	5	3.5	1.5	929|5295|5724|64127|64170	CD14|PIK3R1|PTAFR|NOD2|CARD9	-1.2
GO Biological Processes	19	GO:0050727	regulation of inflammatory response	19_GO:0050896 response to stimulus	-3.7	4.5	5	30286	425	142	9	6.3	2	3606|9111|10062|23765|64127|79792|90268|405753|406934	IL18|NMI|NR1H3|IL17RA|NOD2|GSDMD|OTULIN|DUOXA2|MIR142	-1.1
GO Biological Processes	19	GO:0032675	regulation of interleukin-6 production	19_GO:0032501 multicellular organismal process	-3.7	7.3	5.7	30286	176	142	6	4.2	1.7	199|4155|5724|23765|64127|64170	AIF1|MBP|PTAFR|IL17RA|NOD2|CARD9	-1.1
GO Biological Processes	19	GO:1903557	positive regulation of tumor necrosis factor superfamily cytokine production	19_GO:0048518 positive regulation of biological process	-3.7	9.4	6.2	30286	113	142	5	3.5	1.5	929|5295|5724|64127|64170	CD14|PIK3R1|PTAFR|NOD2|CARD9	-1.1
GO Biological Processes	19	GO:0060627	regulation of vesicle-mediated transport	19_GO:0051179 localization	-3.7	4	4.8	30286	528	142	10	7	2.1	717|929|2332|3916|5724|7430|10062|64127|84058|196527	C2|CD14|FMR1|LAMP1|PTAFR|EZR|NR1H3|NOD2|WDR54|ANO6	-1.1
GO Biological Processes	19	GO:0071396	cellular response to lipid	19_GO:0050896 response to stimulus	-3.6	4	4.8	30286	536	142	10	7	2.1	929|968|1053|3158|4313|5724|5914|10062|54206|64127	CD14|CD68|CEBPE|HMGCS2|MMP2|PTAFR|RARA|NR1H3|ERRFI1|NOD2	-1.1
GO Biological Processes	19	GO:0002220	innate immune response activating cell surface receptor signaling pathway	19_GO:0044419 biological process involved in interspecies interaction between organisms	-3.6	13	6.7	30286	66	142	4	2.8	1.4	929|5063|9111|64127	CD14|PAK3|NMI|NOD2	-1
GO Biological Processes	19	GO:0044282	small molecule catabolic process	19_GO:0008152 metabolic process	-3.6	4.8	5	30286	352	142	8	5.6	1.9	1892|3712|4835|7498|10841|23175|55586|55862	ECHS1|IVD|NQO2|XDH|FTCD|LPIN1|MIOX|ECHDC1	-1
GO Biological Processes	19	GO:0032740	positive regulation of interleukin-17 production	19_GO:0048518 positive regulation of biological process	-3.6	24	8.1	30286	27	142	3	2.1	1.2	3606|64127|64170	IL18|NOD2|CARD9	-1
GO Biological Processes	19	GO:0044703	multi-organism reproductive process	19_GO:0022414 reproductive process	-3.6	6.8	5.5	30286	189	142	6	4.2	1.7	3339|4313|5724|5914|7043|54206	HSPG2|MMP2|PTAFR|RARA|TGFB3|ERRFI1	-1
GO Biological Processes	19	GO:0032102	negative regulation of response to external stimulus	19_GO:0048519 negative regulation of biological process	-3.5	4.2	4.8	30286	453	142	9	6.3	2	199|2841|5345|6773|9111|10062|64127|90268|406934	AIF1|GPR18|SERPINF2|STAT2|NMI|NR1H3|NOD2|OTULIN|MIR142	-1
GO Biological Processes	19	GO:0043408	regulation of MAPK cascade	19_GO:0050896 response to stimulus	-3.5	3.5	4.5	30286	669	142	11	7.7	2.2	3276|5063|5345|7043|7430|7498|8000|57007|64127|64170|84058	PRMT1|PAK3|SERPINF2|TGFB3|EZR|XDH|PSCA|ACKR3|NOD2|CARD9|WDR54	-0.98
GO Biological Processes	19	GO:0044706	multi-multicellular organism process	19_GO:0032501 multicellular organismal process	-3.5	6.5	5.3	30286	197	142	6	4.2	1.7	3339|4313|5724|5914|7043|54206	HSPG2|MMP2|PTAFR|RARA|TGFB3|ERRFI1	-0.97
GO Biological Processes	19	GO:1900017	positive regulation of cytokine production involved in inflammatory response	19_GO:0048518 positive regulation of biological process	-3.4	21	7.6	30286	30	142	3	2.1	1.2	23765|64127|64170	IL17RA|NOD2|CARD9	-0.94
GO Biological Processes	19	GO:1901652	response to peptide	19_GO:0050896 response to stimulus	-3.4	4.1	4.6	30286	469	142	9	6.3	2	3158|4313|5295|6773|8471|23175|54206|64127|64170	HMGCS2|MMP2|PIK3R1|STAT2|IRS4|LPIN1|ERRFI1|NOD2|CARD9	-0.94
GO Biological Processes	19	GO:0048545	response to steroid hormone	19_GO:0050896 response to stimulus	-3.4	5.3	5	30286	283	142	7	4.9	1.8	3158|5724|5931|7043|10062|54206|64170	HMGCS2|PTAFR|RBBP7|TGFB3|NR1H3|ERRFI1|CARD9	-0.94
GO Biological Processes	19	GO:0030100	regulation of endocytosis	19_GO:0051179 localization	-3.3	5.1	4.9	30286	291	142	7	4.9	1.8	717|929|2332|10062|64127|84058|196527	C2|CD14|FMR1|NR1H3|NOD2|WDR54|ANO6	-0.87
GO Biological Processes	19	GO:0019221	cytokine-mediated signaling pathway	19_GO:0050896 response to stimulus	-3.3	4.4	4.6	30286	386	142	8	5.6	1.9	2859|3606|5295|6773|23765|54472|54838|57007	GPR35|IL18|PIK3R1|STAT2|IL17RA|TOLLIP|WBP1L|ACKR3	-0.86
GO Biological Processes	19	GO:0002828	regulation of type 2 immune response	19_GO:0002376 immune system process	-3.3	19	7.1	30286	34	142	3	2.1	1.2	3606|5914|64127	IL18|RARA|NOD2	-0.83
GO Biological Processes	19	GO:1901654	response to ketone	19_GO:0050896 response to stimulus	-3.3	6	5	30286	215	142	6	4.2	1.7	3158|5724|7043|10062|54206|64170	HMGCS2|PTAFR|TGFB3|NR1H3|ERRFI1|CARD9	-0.83
GO Biological Processes	19	GO:0002758	innate immune response-activating signaling pathway	19_GO:0044419 biological process involved in interspecies interaction between organisms	-3.2	7.5	5.3	30286	142	142	5	3.5	1.5	929|5063|9111|64127|90268	CD14|PAK3|NMI|NOD2|OTULIN	-0.82
GO Biological Processes	19	GO:0060249	anatomical structure homeostasis	19_GO:0042592 homeostatic process	-3.2	5.8	4.9	30286	219	142	6	4.2	1.7	2055|4155|7373|54206|64072|64127	CLN8|MBP|COL14A1|ERRFI1|CDH23|NOD2	-0.81
GO Biological Processes	19	GO:0001894	tissue homeostasis	19_GO:0042592 homeostatic process	-3.2	5.8	4.9	30286	219	142	6	4.2	1.7	2055|4155|7373|54206|64072|64127	CLN8|MBP|COL14A1|ERRFI1|CDH23|NOD2	-0.81
GO Biological Processes	19	GO:0140895	cell surface toll-like receptor signaling pathway	19_GO:0044419 biological process involved in interspecies interaction between organisms	-3.2	18	6.9	30286	36	142	3	2.1	1.2	929|9111|64127	CD14|NMI|NOD2	-0.79
GO Biological Processes	19	GO:0009991	response to extracellular stimulus	19_GO:0050896 response to stimulus	-3.2	3.8	4.3	30286	508	142	9	6.3	2	123|717|968|3158|5914|22941|55630|64127|79792	PLIN2|C2|CD68|HMGCS2|RARA|SHANK2|SLC39A4|NOD2|GSDMD	-0.77
GO Biological Processes	19	GO:0010935	regulation of macrophage cytokine production	19_GO:0002376 immune system process	-3.2	17	6.8	30286	37	142	3	2.1	1.2	7043|64127|64170	TGFB3|NOD2|CARD9	-0.77
GO Biological Processes	19	GO:0071345	cellular response to cytokine stimulus	19_GO:0050896 response to stimulus	-3.1	3.2	4.1	30286	738	142	11	7.7	2.2	199|2859|3606|4313|5295|6773|23765|54472|54838|57007|80258	AIF1|GPR35|IL18|MMP2|PIK3R1|STAT2|IL17RA|TOLLIP|WBP1L|ACKR3|EFHC2	-0.75
GO Biological Processes	19	GO:0002685	regulation of leukocyte migration	19_GO:0040011 locomotion	-3.1	5.6	4.8	30286	230	142	6	4.2	1.7	199|2841|5295|5724|64127|196527	AIF1|GPR18|PIK3R1|PTAFR|NOD2|ANO6	-0.73
GO Biological Processes	19	GO:0050729	positive regulation of inflammatory response	19_GO:0048518 positive regulation of biological process	-3.1	7	5.1	30286	153	142	5	3.5	1.5	3606|9111|23765|79792|406934	IL18|NMI|IL17RA|GSDMD|MIR142	-0.73
GO Biological Processes	19	GO:0045807	positive regulation of endocytosis	19_GO:0051179 localization	-3.1	6.9	5	30286	155	142	5	3.5	1.5	717|929|2332|64127|196527	C2|CD14|FMR1|NOD2|ANO6	-0.71
GO Biological Processes	19	GO:0007584	response to nutrient	19_GO:0050896 response to stimulus	-3.1	6.8	5	30286	156	142	5	3.5	1.5	717|3158|5914|22941|64127	C2|HMGCS2|RARA|SHANK2|NOD2	-0.71
GO Biological Processes	19	GO:0009062	fatty acid catabolic process	19_GO:0008152 metabolic process	-3.1	9.5	5.5	30286	90	142	4	2.8	1.4	1892|3712|23175|55862	ECHS1|IVD|LPIN1|ECHDC1	-0.71
GO Biological Processes	19	GO:0032570	response to progesterone	19_GO:0050896 response to stimulus	-3	16	6.4	30286	41	142	3	2.1	1.2	7043|10062|54206	TGFB3|NR1H3|ERRFI1	-0.68
GO Biological Processes	19	GO:0009410	response to xenobiotic stimulus	19_GO:0050896 response to stimulus	-3	4	4.3	30286	428	142	8	5.6	1.9	123|3158|3339|4313|10555|22941|54206|64170	PLIN2|HMGCS2|HSPG2|MMP2|AGPAT2|SHANK2|ERRFI1|CARD9	-0.68
GO Biological Processes	19	GO:0070328	triglyceride homeostasis	19_GO:0042592 homeostatic process	-3	15	6.3	30286	42	142	3	2.1	1.2	3606|10062|123876	IL18|NR1H3|ACSM2A	-0.67
GO Biological Processes	19	GO:0034250	positive regulation of amide metabolic process	19_GO:0048518 positive regulation of biological process	-3	6.6	4.9	30286	162	142	5	3.5	1.5	2332|3276|5724|56648|64127	FMR1|PRMT1|PTAFR|EIF5A2|NOD2	-0.67
GO Biological Processes	19	GO:0055090	acylglycerol homeostasis	19_GO:0042592 homeostatic process	-3	15	6.3	30286	43	142	3	2.1	1.2	3606|10062|123876	IL18|NR1H3|ACSM2A	-0.65
GO Biological Processes	19	GO:0007566	embryo implantation	19_GO:0022414 reproductive process	-3	15	6.3	30286	43	142	3	2.1	1.2	3339|4313|54206	HSPG2|MMP2|ERRFI1	-0.65
GO Biological Processes	19	GO:0062207	regulation of pattern recognition receptor signaling pathway	19_GO:0044419 biological process involved in interspecies interaction between organisms	-2.9	6.4	4.8	30286	166	142	5	3.5	1.5	929|5295|8878|10062|64127	CD14|PIK3R1|SQSTM1|NR1H3|NOD2	-0.64
GO Biological Processes	19	GO:0002752	cell surface pattern recognition receptor signaling pathway	19_GO:0044419 biological process involved in interspecies interaction between organisms	-2.9	15	6.2	30286	44	142	3	2.1	1.2	929|9111|64127	CD14|NMI|NOD2	-0.64
GO Biological Processes	19	GO:0002218	activation of innate immune response	19_GO:0044419 biological process involved in interspecies interaction between organisms	-2.9	6.4	4.8	30286	167	142	5	3.5	1.5	929|5063|9111|64127|90268	CD14|PAK3|NMI|NOD2|OTULIN	-0.64
GO Biological Processes	19	GO:0007565	female pregnancy	19_GO:0022414 reproductive process	-2.9	6.3	4.8	30286	168	142	5	3.5	1.5	3339|4313|5914|7043|54206	HSPG2|MMP2|RARA|TGFB3|ERRFI1	-0.63
GO Biological Processes	19	GO:1900744	regulation of p38MAPK cascade	19_GO:0050896 response to stimulus	-2.9	14	6.1	30286	45	142	3	2.1	1.2	3276|7430|7498	PRMT1|EZR|XDH	-0.62
GO Biological Processes	19	GO:0030850	prostate gland development	19_GO:0022414 reproductive process	-2.9	14	6	30286	46	142	3	2.1	1.2	2735|4313|5914	GLI1|MMP2|RARA	-0.6
GO Biological Processes	19	GO:0002699	positive regulation of immune effector process	19_GO:0002376 immune system process	-2.9	5	4.4	30286	257	142	6	4.2	1.7	3606|3916|5724|5914|64127|64170	IL18|LAMP1|PTAFR|RARA|NOD2|CARD9	-0.59
GO Biological Processes	19	GO:0055088	lipid homeostasis	19_GO:0042592 homeostatic process	-2.8	6.1	4.6	30286	176	142	5	3.5	1.5	2055|3606|10062|54206|123876	CLN8|IL18|NR1H3|ERRFI1|ACSM2A	-0.56
GO Biological Processes	19	GO:0032660	regulation of interleukin-17 production	19_GO:0032501 multicellular organismal process	-2.8	13	5.9	30286	48	142	3	2.1	1.2	3606|64127|64170	IL18|NOD2|CARD9	-0.56
GO Biological Processes	19	GO:0001959	regulation of cytokine-mediated signaling pathway	19_GO:0050896 response to stimulus	-2.8	6	4.6	30286	177	142	5	3.5	1.5	6773|10062|10555|90268|406943	STAT2|NR1H3|AGPAT2|OTULIN|MIR152	-0.56
GO Biological Processes	19	GO:0006644	phospholipid metabolic process	19_GO:0008152 metabolic process	-2.8	4.1	4.1	30286	361	142	7	4.9	1.8	2055|3158|5295|10062|10351|10555|23175	CLN8|HMGCS2|PIK3R1|NR1H3|ABCA8|AGPAT2|LPIN1	-0.54
GO Biological Processes	19	GO:0120034	positive regulation of plasma membrane bounded cell projection assembly	19_GO:0048518 positive regulation of biological process	-2.7	7.7	4.8	30286	111	142	4	2.8	1.4	2332|5295|7043|375790	FMR1|PIK3R1|TGFB3|AGRN	-0.48
GO Biological Processes	19	GO:0060324	face development	19_GO:0032502 developmental process	-2.7	12	5.6	30286	52	142	3	2.1	1.2	4313|5914|7043	MMP2|RARA|TGFB3	-0.48
GO Biological Processes	19	GO:1905954	positive regulation of lipid localization	19_GO:0051179 localization	-2.7	7.6	4.8	30286	112	142	4	2.8	1.4	123|10062|10351|118471	PLIN2|NR1H3|ABCA8|PRAP1	-0.48
GO Biological Processes	19	GO:0031667	response to nutrient levels	19_GO:0050896 response to stimulus	-2.7	3.6	3.9	30286	479	142	8	5.6	1.9	123|717|968|3158|5914|22941|55630|64127	PLIN2|C2|CD68|HMGCS2|RARA|SHANK2|SLC39A4|NOD2	-0.48
GO Biological Processes	19	GO:0030522	intracellular receptor signaling pathway	19_GO:0050896 response to stimulus	-2.7	5.7	4.4	30286	188	142	5	3.5	1.5	5914|10062|54206|64127|90268	RARA|NR1H3|ERRFI1|NOD2|OTULIN	-0.48
GO Biological Processes	19	GO:0060759	regulation of response to cytokine stimulus	19_GO:0050896 response to stimulus	-2.7	5.6	4.4	30286	189	142	5	3.5	1.5	6773|10062|10555|90268|406943	STAT2|NR1H3|AGPAT2|OTULIN|MIR152	-0.47
GO Biological Processes	19	GO:0052548	regulation of endopeptidase activity	19_GO:0008152 metabolic process	-2.7	4.6	4.1	30286	280	142	6	4.2	1.7	4155|5345|7498|59082|64170|406943	MBP|SERPINF2|XDH|CARD18|CARD9|MIR152	-0.46
GO Biological Processes	19	GO:0072329	monocarboxylic acid catabolic process	19_GO:0008152 metabolic process	-2.7	7.4	4.7	30286	115	142	4	2.8	1.4	1892|3712|23175|55862	ECHS1|IVD|LPIN1|ECHDC1	-0.46
GO Biological Processes	19	GO:0030162	regulation of proteolysis	19_GO:0008152 metabolic process	-2.7	3.2	3.7	30286	600	142	9	6.3	2	2055|2332|4155|5345|7498|10062|59082|64170|406943	CLN8|FMR1|MBP|SERPINF2|XDH|NR1H3|CARD18|CARD9|MIR152	-0.46
GO Biological Processes	19	GO:0048871	multicellular organismal-level homeostasis	19_GO:0042592 homeostatic process	-2.7	3.2	3.7	30286	603	142	9	6.3	2	2055|4155|7373|8878|54206|64072|64127|64170|129787	CLN8|MBP|COL14A1|SQSTM1|ERRFI1|CDH23|NOD2|CARD9|TMEM18	-0.45
GO Biological Processes	19	GO:0002697	regulation of immune effector process	19_GO:0002376 immune system process	-2.6	3.9	3.9	30286	385	142	7	4.9	1.8	3606|3916|5724|5914|7043|64127|64170	IL18|LAMP1|PTAFR|RARA|TGFB3|NOD2|CARD9	-0.44
GO Biological Processes	19	GO:0050830	defense response to Gram-positive bacterium	19_GO:0044419 biological process involved in interspecies interaction between organisms	-2.6	7.2	4.7	30286	118	142	4	2.8	1.4	3606|64127|64170|79792	IL18|NOD2|CARD9|GSDMD	-0.44
GO Biological Processes	19	GO:0032649	regulation of type II interferon production	19_GO:0032501 multicellular organismal process	-2.6	7.2	4.6	30286	119	142	4	2.8	1.4	929|3606|5914|64127	CD14|IL18|RARA|NOD2	-0.43
GO Biological Processes	19	GO:0002718	regulation of cytokine production involved in immune response	19_GO:0002376 immune system process	-2.6	7.1	4.6	30286	120	142	4	2.8	1.4	3606|7043|64127|64170	IL18|TGFB3|NOD2|CARD9	-0.42
GO Biological Processes	19	GO:0031348	negative regulation of defense response	19_GO:0048519 negative regulation of biological process	-2.6	4.4	4	30286	291	142	6	4.2	1.7	6773|9111|10062|64127|90268|406934	STAT2|NMI|NR1H3|NOD2|OTULIN|MIR142	-0.41
GO Biological Processes	19	GO:0002221	pattern recognition receptor signaling pathway	19_GO:0044419 biological process involved in interspecies interaction between organisms	-2.6	7.1	4.6	30286	121	142	4	2.8	1.4	929|9111|64127|90268	CD14|NMI|NOD2|OTULIN	-0.41
GO Biological Processes	19	GO:0006635	fatty acid beta-oxidation	19_GO:0008152 metabolic process	-2.6	11	5.2	30286	59	142	3	2.1	1.2	1892|3712|55862	ECHS1|IVD|ECHDC1	-0.4
GO Biological Processes	19	GO:0002688	regulation of leukocyte chemotaxis	19_GO:0040011 locomotion	-2.6	6.9	4.5	30286	123	142	4	2.8	1.4	199|2841|64127|196527	AIF1|GPR18|NOD2|ANO6	-0.4
GO Biological Processes	19	GO:0051017	actin filament bundle assembly	19_GO:0009987 cellular process	-2.5	11	5.1	30286	60	142	3	2.1	1.2	199|7430|339768	AIF1|EZR|ESPNL	-0.38
GO Biological Processes	19	GO:1901699	cellular response to nitrogen compound	19_GO:0050896 response to stimulus	-2.5	3	3.6	30286	631	142	9	6.3	2	3158|4313|5295|5724|7430|8471|23175|64127|375790	HMGCS2|MMP2|PIK3R1|PTAFR|EZR|IRS4|LPIN1|NOD2|AGRN	-0.36
GO Biological Processes	19	GO:0000165	MAPK cascade	19_GO:0050896 response to stimulus	-2.5	5.1	4.1	30286	209	142	5	3.5	1.5	4155|5063|5778|64127|64170	MBP|PAK3|PTPN7|NOD2|CARD9	-0.36
GO Biological Processes	19	GO:1903078	positive regulation of protein localization to plasma membrane	19_GO:0051179 localization	-2.5	10	5	30286	62	142	3	2.1	1.2	5295|7430|8878	PIK3R1|EZR|SQSTM1	-0.36
GO Biological Processes	19	GO:0046683	response to organophosphorus	19_GO:0050896 response to stimulus	-2.5	6.7	4.4	30286	128	142	4	2.8	1.4	3158|5724|7430|54206	HMGCS2|PTAFR|EZR|ERRFI1	-0.36
GO Biological Processes	19	GO:0052547	regulation of peptidase activity	19_GO:0008152 metabolic process	-2.5	4.2	3.9	30286	304	142	6	4.2	1.7	4155|5345|7498|59082|64170|406943	MBP|SERPINF2|XDH|CARD18|CARD9|MIR152	-0.36
GO Biological Processes	19	GO:0032652	regulation of interleukin-1 production	19_GO:0032501 multicellular organismal process	-2.5	6.6	4.4	30286	129	142	4	2.8	1.4	59082|64127|79792|406934	CARD18|NOD2|GSDMD|MIR142	-0.36
GO Biological Processes	19	GO:0001655	urogenital system development	19_GO:0032502 developmental process	-2.5	10	5	30286	63	142	3	2.1	1.2	2735|4313|5914	GLI1|MMP2|RARA	-0.36
GO Biological Processes	19	GO:0032663	regulation of interleukin-2 production	19_GO:0032501 multicellular organismal process	-2.5	10	5	30286	63	142	3	2.1	1.2	7430|64127|64170	EZR|NOD2|CARD9	-0.36
GO Biological Processes	19	GO:1903322	positive regulation of protein modification by small protein conjugation or removal	19_GO:0048518 positive regulation of biological process	-2.5	6.6	4.4	30286	130	142	4	2.8	1.4	9111|54472|54838|64127	NMI|TOLLIP|WBP1L|NOD2	-0.35
GO Biological Processes	19	GO:0070372	regulation of ERK1 and ERK2 cascade	19_GO:0050896 response to stimulus	-2.5	4.2	3.8	30286	308	142	6	4.2	1.7	5345|7430|8000|57007|64127|64170	SERPINF2|EZR|PSCA|ACKR3|NOD2|CARD9	-0.35
GO Biological Processes	19	GO:0061572	actin filament bundle organization	19_GO:0009987 cellular process	-2.5	10	4.9	30286	64	142	3	2.1	1.2	199|7430|339768	AIF1|EZR|ESPNL	-0.35
GO Biological Processes	19	GO:1901875	positive regulation of post-translational protein modification	19_GO:0048518 positive regulation of biological process	-2.5	6.5	4.3	30286	131	142	4	2.8	1.4	9111|54472|54838|64127	NMI|TOLLIP|WBP1L|NOD2	-0.35
GO Biological Processes	19	GO:0060541	respiratory system development	19_GO:0032502 developmental process	-2.5	5	4	30286	214	142	5	3.5	1.5	2735|3158|5914|7043|54206	GLI1|HMGCS2|RARA|TGFB3|ERRFI1	-0.35
GO Biological Processes	19	GO:0001889	liver development	19_GO:0032502 developmental process	-2.5	6.5	4.3	30286	132	142	4	2.8	1.4	2735|3158|5914|54206	GLI1|HMGCS2|RARA|ERRFI1	-0.35
GO Biological Processes	19	GO:0045727	positive regulation of translation	19_GO:0048518 positive regulation of biological process	-2.4	6.4	4.3	30286	133	142	4	2.8	1.4	2332|3276|5724|56648	FMR1|PRMT1|PTAFR|EIF5A2	-0.34
GO Biological Processes	19	GO:1901224	positive regulation of non-canonical NF-kappaB signal transduction	19_GO:0048518 positive regulation of biological process	-2.4	9.7	4.9	30286	66	142	3	2.1	1.2	3606|9111|64127	IL18|NMI|NOD2	-0.34
GO Biological Processes	19	GO:0031100	animal organ regeneration	19_GO:0032502 developmental process	-2.4	9.7	4.9	30286	66	142	3	2.1	1.2	2735|3339|23175	GLI1|HSPG2|LPIN1	-0.34
GO Biological Processes	19	GO:0032868	response to insulin	19_GO:0050896 response to stimulus	-2.4	4.9	4	30286	218	142	5	3.5	1.5	3158|5295|8471|23175|54206	HMGCS2|PIK3R1|IRS4|LPIN1|ERRFI1	-0.34
GO Biological Processes	19	GO:0061008	hepaticobiliary system development	19_GO:0032502 developmental process	-2.4	6.3	4.3	30286	135	142	4	2.8	1.4	2735|3158|5914|54206	GLI1|HMGCS2|RARA|ERRFI1	-0.33
GO Biological Processes	19	GO:0048732	gland development	19_GO:0032502 developmental process	-2.4	3.5	3.6	30286	426	142	7	4.9	1.8	2735|3158|4313|5914|7043|7498|54206	GLI1|HMGCS2|MMP2|RARA|TGFB3|XDH|ERRFI1	-0.31
GO Biological Processes	19	GO:0046328	regulation of JNK cascade	19_GO:0050896 response to stimulus	-2.4	6.2	4.2	30286	138	142	4	2.8	1.4	3276|5345|64127|64170	PRMT1|SERPINF2|NOD2|CARD9	-0.3
GO Biological Processes	19	GO:0120031	plasma membrane bounded cell projection assembly	19_GO:0009987 cellular process	-2.4	3.5	3.5	30286	431	142	7	4.9	1.8	199|7430|11020|22885|23157|84058|196527	AIF1|EZR|IFT27|ABLIM3|SEPTIN6|WDR54|ANO6	-0.28
GO Biological Processes	19	GO:0043627	response to estrogen	19_GO:0050896 response to stimulus	-2.4	9.1	4.7	30286	70	142	3	2.1	1.2	4313|5914|7043	MMP2|RARA|TGFB3	-0.28
GO Biological Processes	19	GO:0022409	positive regulation of cell-cell adhesion	19_GO:0048518 positive regulation of biological process	-2.4	3.9	3.7	30286	325	142	6	4.2	1.7	199|3606|5345|5724|5914|64127	AIF1|IL18|SERPINF2|PTAFR|RARA|NOD2	-0.28
GO Biological Processes	19	GO:0002526	acute inflammatory response	19_GO:0050896 response to stimulus	-2.3	9	4.6	30286	71	142	3	2.1	1.2	2157|5345|196527	F8|SERPINF2|ANO6	-0.27
GO Biological Processes	19	GO:0050766	positive regulation of phagocytosis	19_GO:0051179 localization	-2.3	8.9	4.6	30286	72	142	3	2.1	1.2	717|64127|196527	C2|NOD2|ANO6	-0.26
GO Biological Processes	19	GO:0045861	negative regulation of proteolysis	19_GO:0048519 negative regulation of biological process	-2.3	4.6	3.8	30286	231	142	5	3.5	1.5	2055|5345|10062|59082|406943	CLN8|SERPINF2|NR1H3|CARD18|MIR152	-0.26
GO Biological Processes	19	GO:0071417	cellular response to organonitrogen compound	19_GO:0050896 response to stimulus	-2.3	3.1	3.4	30286	556	142	8	5.6	1.9	3158|4313|5295|5724|7430|8471|23175|64127	HMGCS2|MMP2|PIK3R1|PTAFR|EZR|IRS4|LPIN1|NOD2	-0.26
GO Biological Processes	19	GO:0016054	organic acid catabolic process	19_GO:0008152 metabolic process	-2.3	4.6	3.8	30286	232	142	5	3.5	1.5	1892|3712|10841|23175|55862	ECHS1|IVD|FTCD|LPIN1|ECHDC1	-0.26
GO Biological Processes	19	GO:0046395	carboxylic acid catabolic process	19_GO:0008152 metabolic process	-2.3	4.6	3.8	30286	232	142	5	3.5	1.5	1892|3712|10841|23175|55862	ECHS1|IVD|FTCD|LPIN1|ECHDC1	-0.26
GO Biological Processes	19	GO:0030031	cell projection assembly	19_GO:0009987 cellular process	-2.3	3.4	3.4	30286	444	142	7	4.9	1.8	199|7430|11020|22885|23157|84058|196527	AIF1|EZR|IFT27|ABLIM3|SEPTIN6|WDR54|ANO6	-0.25
GO Biological Processes	19	GO:1904377	positive regulation of protein localization to cell periphery	19_GO:0051179 localization	-2.3	8.6	4.5	30286	74	142	3	2.1	1.2	5295|7430|8878	PIK3R1|EZR|SQSTM1	-0.24
GO Biological Processes	19	GO:0002687	positive regulation of leukocyte migration	19_GO:0040011 locomotion	-2.3	5.7	4	30286	149	142	4	2.8	1.4	199|5295|5724|196527	AIF1|PIK3R1|PTAFR|ANO6	-0.23
GO Biological Processes	19	GO:0031175	neuron projection development	19_GO:0032502 developmental process	-2.3	2.8	3.2	30286	691	142	9	6.3	2	2824|3276|4313|5063|5127|11020|26039|64072|79789	GPM6B|PRMT1|MMP2|PAK3|CDK16|IFT27|SS18L1|CDH23|CLMN	-0.23
GO Biological Processes	19	GO:0032869	cellular response to insulin stimulus	19_GO:0050896 response to stimulus	-2.3	5.7	4	30286	150	142	4	2.8	1.4	3158|5295|8471|23175	HMGCS2|PIK3R1|IRS4|LPIN1	-0.22
GO Biological Processes	19	GO:0002705	positive regulation of leukocyte mediated immunity	19_GO:0002376 immune system process	-2.3	5.7	4	30286	150	142	4	2.8	1.4	3606|3916|5724|64127	IL18|LAMP1|PTAFR|NOD2	-0.22
GO Biological Processes	19	GO:0008654	phospholipid biosynthetic process	19_GO:0008152 metabolic process	-2.3	4.4	3.7	30286	240	142	5	3.5	1.5	3158|5295|10351|10555|23175	HMGCS2|PIK3R1|ABCA8|AGPAT2|LPIN1	-0.22
GO Biological Processes	19	GO:1903320	regulation of protein modification by small protein conjugation or removal	19_GO:0008152 metabolic process	-2.2	4.4	3.7	30286	241	142	5	3.5	1.5	8878|9111|54472|54838|64127	SQSTM1|NMI|TOLLIP|WBP1L|NOD2	-0.22
GO Biological Processes	19	GO:0016050	vesicle organization	19_GO:0009987 cellular process	-2.2	3.7	3.5	30286	343	142	6	4.2	1.7	8878|9919|10947|11055|57403|81833	SQSTM1|SEC16A|AP3M2|ZPBP|RAB22A|SPACA1	-0.22
GO Biological Processes	19	GO:0032720	negative regulation of tumor necrosis factor production	19_GO:0048519 negative regulation of biological process	-2.2	8.2	4.4	30286	78	142	3	2.1	1.2	2841|5914|64127	GPR18|RARA|NOD2	-0.21
GO Biological Processes	19	GO:1901873	regulation of post-translational protein modification	19_GO:0008152 metabolic process	-2.2	4.3	3.6	30286	246	142	5	3.5	1.5	8878|9111|54472|54838|64127	SQSTM1|NMI|TOLLIP|WBP1L|NOD2	-0.19
GO Biological Processes	19	GO:0071407	cellular response to organic cyclic compound	19_GO:0050896 response to stimulus	-2.2	3.2	3.3	30286	462	142	7	4.9	1.8	3158|4313|5063|5724|7430|54206|64127	HMGCS2|MMP2|PAK3|PTAFR|EZR|ERRFI1|NOD2	-0.19
GO Biological Processes	19	GO:1903556	negative regulation of tumor necrosis factor superfamily cytokine production	19_GO:0048519 negative regulation of biological process	-2.2	8	4.3	30286	80	142	3	2.1	1.2	2841|5914|64127	GPR18|RARA|NOD2	-0.19
GO Biological Processes	19	GO:1900015	regulation of cytokine production involved in inflammatory response	19_GO:0032501 multicellular organismal process	-2.2	8	4.3	30286	80	142	3	2.1	1.2	23765|64127|64170	IL17RA|NOD2|CARD9	-0.19
GO Biological Processes	19	GO:0050878	regulation of body fluid levels	19_GO:0065007 biological regulation	-2.2	3.6	3.4	30286	353	142	6	4.2	1.7	2157|2159|5345|7498|10062|196527	F8|F10|SERPINF2|XDH|NR1H3|ANO6	-0.18
GO Biological Processes	19	GO:0002720	positive regulation of cytokine production involved in immune response	19_GO:0002376 immune system process	-2.2	7.9	4.3	30286	81	142	3	2.1	1.2	3606|64127|64170	IL18|NOD2|CARD9	-0.18
GO Biological Processes	19	GO:0019395	fatty acid oxidation	19_GO:0008152 metabolic process	-2.2	7.9	4.3	30286	81	142	3	2.1	1.2	1892|3712|55862	ECHS1|IVD|ECHDC1	-0.18
GO Biological Processes	19	GO:0031099	regeneration	19_GO:0032502 developmental process	-2.2	5.4	3.8	30286	158	142	4	2.8	1.4	2735|3339|4313|23175	GLI1|HSPG2|MMP2|LPIN1	-0.18
GO Biological Processes	19	GO:1902532	negative regulation of intracellular signal transduction	19_GO:0048519 negative regulation of biological process	-2.2	2.9	3.2	30286	591	142	8	5.6	1.9	3276|7430|7498|8000|9111|22941|57007|118471	PRMT1|EZR|XDH|PSCA|NMI|SHANK2|ACKR3|PRAP1	-0.17
GO Biological Processes	19	GO:0008610	lipid biosynthetic process	19_GO:0008152 metabolic process	-2.2	2.9	3.2	30286	593	142	8	5.6	1.9	2055|3158|5295|10351|10555|23175|54206|123876	CLN8|HMGCS2|PIK3R1|ABCA8|AGPAT2|LPIN1|ERRFI1|ACSM2A	-0.16
GO Biological Processes	19	GO:0043410	positive regulation of MAPK cascade	19_GO:0048518 positive regulation of biological process	-2.1	3.1	3.2	30286	475	142	7	4.9	1.8	3276|5345|7043|7498|57007|64127|64170	PRMT1|SERPINF2|TGFB3|XDH|ACKR3|NOD2|CARD9	-0.15
GO Biological Processes	19	GO:0070098	chemokine-mediated signaling pathway	19_GO:0050896 response to stimulus	-2.1	7.6	4.2	30286	84	142	3	2.1	1.2	2859|54838|57007	GPR35|WBP1L|ACKR3	-0.15
GO Biological Processes	19	GO:0006898	receptor-mediated endocytosis	19_GO:0051179 localization	-2.1	5.2	3.7	30286	163	142	4	2.8	1.4	929|3339|7430|57007	CD14|HSPG2|EZR|ACKR3	-0.15
GO Biological Processes	19	GO:0051591	response to cAMP	19_GO:0050896 response to stimulus	-2.1	7.5	4.1	30286	85	142	3	2.1	1.2	3158|5724|7430	HMGCS2|PTAFR|EZR	-0.14
GO Biological Processes	19	GO:0051851	modulation by host of symbiont process	19_GO:0044419 biological process involved in interspecies interaction between organisms	-2.1	7.4	4.1	30286	86	142	3	2.1	1.2	2332|64127|64170	FMR1|NOD2|CARD9	-0.13
GO Biological Processes	19	GO:0034440	lipid oxidation	19_GO:0008152 metabolic process	-2.1	7.4	4.1	30286	87	142	3	2.1	1.2	1892|3712|55862	ECHS1|IVD|ECHDC1	-0.13
GO Biological Processes	19	GO:0032370	positive regulation of lipid transport	19_GO:0051179 localization	-2.1	7.4	4.1	30286	87	142	3	2.1	1.2	10062|10351|118471	NR1H3|ABCA8|PRAP1	-0.13
GO Biological Processes	19	GO:2000147	positive regulation of cell motility	19_GO:0040011 locomotion	-2.1	2.8	3.1	30286	607	142	8	5.6	1.9	199|2159|4313|5295|5724|57007|196527|405753	AIF1|F10|MMP2|PIK3R1|PTAFR|ACKR3|ANO6|DUOXA2	-0.13
GO Biological Processes	19	GO:0045824	negative regulation of innate immune response	19_GO:0044419 biological process involved in interspecies interaction between organisms	-2.1	7.3	4	30286	88	142	3	2.1	1.2	6773|9111|10062	STAT2|NMI|NR1H3	-0.12
GO Biological Processes	19	GO:0090287	regulation of cellular response to growth factor stimulus	19_GO:0050896 response to stimulus	-2.1	3.4	3.2	30286	373	142	6	4.2	1.7	3276|5931|7043|7498|79639|406934	PRMT1|RBBP7|TGFB3|XDH|TMEM53|MIR142	-0.11
GO Biological Processes	19	GO:0051336	regulation of hydrolase activity	19_GO:0065007 biological regulation	-2.1	2.6	3	30286	746	142	9	6.3	2	4155|5345|5900|7498|10062|59082|64170|375790|406943	MBP|SERPINF2|RALGDS|XDH|NR1H3|CARD18|CARD9|AGRN|MIR152	-0.097
GO Biological Processes	19	GO:0007224	smoothened signaling pathway	19_GO:0050896 response to stimulus	-2.1	7.1	4	30286	90	142	3	2.1	1.2	2735|3339|11020	GLI1|HSPG2|IFT27	-0.097
GO Biological Processes	19	GO:0022407	regulation of cell-cell adhesion	19_GO:0050789 regulation of biological process	-2	3	3.1	30286	496	142	7	4.9	1.8	199|3606|4155|5345|5724|5914|64127	AIF1|IL18|MBP|SERPINF2|PTAFR|RARA|NOD2	-0.086
GO Biological Processes	19	GO:0040017	positive regulation of locomotion	19_GO:0040011 locomotion	-2	2.7	3	30286	621	142	8	5.6	1.9	199|2159|4313|5295|5724|57007|196527|405753	AIF1|F10|MMP2|PIK3R1|PTAFR|ACKR3|ANO6|DUOXA2	-0.086
GO Biological Processes	19	GO:0043434	response to peptide hormone	19_GO:0050896 response to stimulus	-2	3.4	3.2	30286	381	142	6	4.2	1.7	3158|5295|6773|8471|23175|54206	HMGCS2|PIK3R1|STAT2|IRS4|LPIN1|ERRFI1	-0.084
GO Biological Processes	19	GO:1990868	response to chemokine	19_GO:0050896 response to stimulus	-2	7	3.9	30286	92	142	3	2.1	1.2	2859|54838|57007	GPR35|WBP1L|ACKR3	-0.084
GO Biological Processes	19	GO:1990869	cellular response to chemokine	19_GO:0050896 response to stimulus	-2	7	3.9	30286	92	142	3	2.1	1.2	2859|54838|57007	GPR35|WBP1L|ACKR3	-0.084
GO Biological Processes	19	GO:0002253	activation of immune response	19_GO:0002376 immune system process	-2	3.3	3.1	30286	385	142	6	4.2	1.7	717|929|5063|9111|64127|90268	C2|CD14|PAK3|NMI|NOD2|OTULIN	-0.069
GO Biological Processes	19	GO:0061024	membrane organization	19_GO:0009987 cellular process	-2	2.5	2.9	30286	760	142	9	6.3	2	199|2055|4155|9919|10947|23175|25801|196527|375790	AIF1|CLN8|MBP|SEC16A|AP3M2|LPIN1|GCA|ANO6|AGRN	-0.069
GO Biological Processes	19	GO:0032870	cellular response to hormone stimulus	19_GO:0050896 response to stimulus	-2	3	3	30286	504	142	7	4.9	1.8	3158|5295|5914|8471|10062|23175|54206	HMGCS2|PIK3R1|RARA|IRS4|NR1H3|LPIN1|ERRFI1	-0.069
GO Biological Processes	19	GO:0051492	regulation of stress fiber assembly	19_GO:0050789 regulation of biological process	-2	6.8	3.9	30286	94	142	3	2.1	1.2	5295|5345|7043	PIK3R1|SERPINF2|TGFB3	-0.069

## Sheet: 21d vs. 2year(hyper) KEGG
Table S6. KEGG enrichment for genes with hypermethylated promoters in suckling group from suckling vs. adult groups
Category	CategoryID	GO	Description	LogP	Enrichment	Z-score	#TotalGeneInLibrary	#GeneInGO	#GeneInHitList	#GeneInGOAndHitList	%InGO	STDV %InGO	GeneID	Hits	Log(q-value)
KEGG Pathway	24	hsa05152	Tuberculosis	-4.6	8.3	6.7	30286	180	142	7	4.9	1.8	929|3606|3916|5993|7043|64127|64170	CD14|IL18|LAMP1|RFX5|TGFB3|NOD2|CARD9	-2.1
KEGG Pathway	24	hsa04621	NOD-like receptor signaling pathway	-3.6	6.9	5.5	30286	186	142	6	4.2	1.7	3606|6773|59082|64127|64170|79792	IL18|STAT2|CARD18|NOD2|CARD9|GSDMD	-1.6
KEGG Pathway	24	hsa00650	Butanoate metabolism	-3.6	24	8.1	30286	27	142	3	2.1	1.2	1892|3158|123876	ECHS1|HMGCS2|ACSM2A	-1.6
KEGG Pathway	24	hsa05221	Acute myeloid leukemia	-3.5	13	6.6	30286	67	142	4	2.8	1.4	929|1053|5295|5914	CD14|CEBPE|PIK3R1|RARA	-1.6
KEGG Pathway	24	hsa04380	Osteoclast differentiation	-3.3	7.9	5.5	30286	135	142	5	3.5	1.5	4689|5295|6773|8878|10990	NCF4|PIK3R1|STAT2|SQSTM1|LILRB5	-1.5
KEGG Pathway	24	hsa04610	Complement and coagulation cascades	-3.1	9.9	5.7	30286	86	142	4	2.8	1.4	717|2157|2159|5345	C2|F8|F10|SERPINF2	-1.4
KEGG Pathway	24	hsa04140	Autophagy - animal	-3	6.5	4.8	30286	165	142	5	3.5	1.5	3916|5295|8471|8878|118471	LAMP1|PIK3R1|IRS4|SQSTM1|PRAP1	-1.2
KEGG Pathway	24	hsa00280	Valine, leucine and isoleucine degradation	-2.8	13	5.9	30286	48	142	3	2.1	1.2	1892|3158|3712	ECHS1|HMGCS2|IVD	-1.2
KEGG Pathway	24	hsa04620	Toll-like receptor signaling pathway	-2.8	7.9	4.9	30286	108	142	4	2.8	1.4	929|5295|6773|54472	CD14|PIK3R1|STAT2|TOLLIP	-1.2
KEGG Pathway	24	hsa04670	Leukocyte transendothelial migration	-2.7	7.4	4.7	30286	115	142	4	2.8	1.4	4313|4689|5295|7430	MMP2|NCF4|PIK3R1|EZR	-1.1
KEGG Pathway	24	hsa04068	FoxO signaling pathway	-2.5	6.5	4.3	30286	131	142	4	2.8	1.4	3276|5295|7043|8471	PRMT1|PIK3R1|TGFB3|IRS4	-0.97
KEGG Pathway	24	hsa05321	Inflammatory bowel disease	-2.4	9.8	4.9	30286	65	142	3	2.1	1.2	3606|7043|64127	IL18|TGFB3|NOD2	-0.97
KEGG Pathway	24	hsa05211	Renal cell carcinoma	-2.4	9.3	4.7	30286	69	142	3	2.1	1.2	5063|5295|7043	PAK3|PIK3R1|TGFB3	-0.94
KEGG Pathway	24	hsa04936	Alcoholic liver disease	-2.3	6	4.1	30286	142	142	4	2.8	1.4	717|929|23175|23765	C2|CD14|LPIN1|IL17RA	-0.93
KEGG Pathway	24	hsa03320	PPAR signaling pathway	-2.3	8.5	4.5	30286	75	142	3	2.1	1.2	123|3158|10062	PLIN2|HMGCS2|NR1H3	-0.91
KEGG Pathway	24	hsa05212	Pancreatic cancer	-2.3	8.4	4.4	30286	76	142	3	2.1	1.2	5295|5900|7043	PIK3R1|RALGDS|TGFB3	-0.91
KEGG Pathway	24	hsa05131	Shigellosis	-2.2	4.3	3.6	30286	247	142	5	3.5	1.5	929|3606|5295|8878|23157	CD14|IL18|PIK3R1|SQSTM1|SEPTIN6	-0.88
KEGG Pathway	24	hsa04623	Cytosolic DNA-sensing pathway	-2.2	7.7	4.2	30286	83	142	3	2.1	1.2	3606|51428|79792	IL18|DDX41|GSDMD	-0.87
KEGG Pathway	24	hsa05161	Hepatitis B	-2.1	5.3	3.7	30286	162	142	4	2.8	1.4	3339|5295|6773|7043	HSPG2|PIK3R1|STAT2|TGFB3	-0.87
KEGG Pathway	24	hsa05210	Colorectal cancer	-2.1	7.4	4.1	30286	86	142	3	2.1	1.2	5295|5900|7043	PIK3R1|RALGDS|TGFB3	-0.86

## Sheet: 0d vs. 2year(hypo) GO
Table S6. GO enrichment for genes with hypermethylated promoters in adult group from newborn vs. adult groups
Category	CategoryID	GO	Description	PARENT_GO	LogP	Enrichment	Z-score	#TotalGeneInLibrary	#GeneInGO	#GeneInHitList	#GeneInGOAndHitList	%InGO	STDV %InGO	GeneID	Hits	Log(q-value)
GO Biological Processes	19	GO:0032787	monocarboxylic acid metabolic process	19_GO:0008152 metabolic process	-5.1	5.9	6.5	30286	520	98	10	10	3.1	224|2645|5096|6319|9971|11001|23498|55268|81888|81889	ALDH3A2|GCK|PCCB|SCD|NR1H4|SLC27A2|HAAO|ECHDC2|HYI|FAHD1	-1.2
GO Biological Processes	19	GO:0019752	carboxylic acid metabolic process	19_GO:0008152 metabolic process	-5	4.7	6	30286	789	98	12	12	3.3	224|2645|2746|5096|5973|6319|9971|11001|23498|55268|81888|81889	ALDH3A2|GCK|GLUD1|PCCB|RENBP|SCD|NR1H4|SLC27A2|HAAO|ECHDC2|HYI|FAHD1	-1.2
GO Biological Processes	19	GO:0006694	steroid biosynthetic process	19_GO:0008152 metabolic process	-4.4	13	7.6	30286	115	98	5	5.1	2.2	3283|3422|5618|11001|11161	HSD3B1|IDI1|PRLR|SLC27A2|ERG28	-0.73
GO Biological Processes	19	GO:0046395	carboxylic acid catabolic process	19_GO:0008152 metabolic process	-4	8	6.1	30286	232	98	6	6.1	2.4	2746|5096|5973|11001|23498|55268	GLUD1|PCCB|RENBP|SLC27A2|HAAO|ECHDC2	-0.55
GO Biological Processes	19	GO:0016054	organic acid catabolic process	19_GO:0008152 metabolic process	-4	8	6.1	30286	232	98	6	6.1	2.4	2746|5096|5973|11001|23498|55268	GLUD1|PCCB|RENBP|SLC27A2|HAAO|ECHDC2	-0.55
GO Biological Processes	19	GO:0008610	lipid biosynthetic process	19_GO:0008152 metabolic process	-3.9	4.7	5.2	30286	593	98	9	9.2	2.9	3283|3422|4534|5618|6319|11001|11161|25979|126969	HSD3B1|IDI1|MTM1|PRLR|SCD|SLC27A2|ERG28|DHRS7B|SLC44A3	-0.55
GO Biological Processes	19	GO:0120161	regulation of cold-induced thermogenesis	19_GO:0042592 homeostatic process	-3.9	10	6.5	30286	151	98	5	5.1	2.2	3060|5618|6319|25979|57561	HCRT|PRLR|SCD|DHRS7B|ARRDC3	-0.55
GO Biological Processes	19	GO:0044282	small molecule catabolic process	19_GO:0008152 metabolic process	-3.8	6.1	5.5	30286	352	98	7	7.1	2.6	2645|2746|5096|5973|11001|23498|55268	GCK|GLUD1|PCCB|RENBP|SLC27A2|HAAO|ECHDC2	-0.55
GO Biological Processes	19	GO:0008202	steroid metabolic process	19_GO:0008152 metabolic process	-3.7	7.2	5.7	30286	258	98	6	6.1	2.4	3283|3422|5618|9971|11001|11161	HSD3B1|IDI1|PRLR|NR1H4|SLC27A2|ERG28	-0.49
GO Biological Processes	19	GO:0009725	response to hormone	19_GO:0050896 response to stimulus	-3.6	3.9	4.8	30286	785	98	10	10	3.1	476|2645|3283|3481|5031|5176|5618|6256|6382|8412	ATP1A1|GCK|HSD3B1|IGF2|P2RY6|SERPINF1|PRLR|RXRA|SDC1|BCAR3	-0.49
GO Biological Processes	19	GO:0032870	cellular response to hormone stimulus	19_GO:0050896 response to stimulus	-3.6	4.9	5	30286	504	98	8	8.2	2.8	476|2645|3481|5031|5176|5618|6256|8412	ATP1A1|GCK|IGF2|P2RY6|SERPINF1|PRLR|RXRA|BCAR3	-0.49
GO Biological Processes	19	GO:0090407	organophosphate biosynthetic process	19_GO:0008152 metabolic process	-3.4	4.5	4.8	30286	544	98	8	8.2	2.8	1468|3422|4337|4534|11001|23498|25979|126969	SLC25A10|IDI1|MOCS1|MTM1|SLC27A2|HAAO|DHRS7B|SLC44A3	-0.31
GO Biological Processes	19	GO:0071407	cellular response to organic cyclic compound	19_GO:0050896 response to stimulus	-3.1	4.7	4.5	30286	462	98	7	7.1	2.6	476|5029|5031|5176|6256|9971|10681	ATP1A1|P2RY2|P2RY6|SERPINF1|RXRA|NR1H4|GNB5	-0.051
GO Biological Processes	19	GO:0062013	positive regulation of small molecule metabolic process	19_GO:0048518 positive regulation of biological process	-2.9	8.7	5.2	30286	142	98	4	4.1	2	2645|3481|5031|9971	GCK|IGF2|P2RY6|NR1H4	0
GO Biological Processes	19	GO:0006081	cellular aldehyde metabolic process	19_GO:0008152 metabolic process	-2.8	14	5.9	30286	68	98	3	3.1	1.7	224|1468|81888	ALDH3A2|SLC25A10|HYI	0
GO Biological Processes	19	GO:0046626	regulation of insulin receptor signaling pathway	19_GO:0050896 response to stimulus	-2.8	13	5.8	30286	70	98	3	3.1	1.7	3481|7249|9971	IGF2|TSC2|NR1H4	0
GO Biological Processes	19	GO:1900076	regulation of cellular response to insulin stimulus	19_GO:0050896 response to stimulus	-2.8	13	5.7	30286	72	98	3	3.1	1.7	3481|7249|9971	IGF2|TSC2|NR1H4	0
GO Biological Processes	19	GO:0015698	inorganic anion transport	19_GO:0051179 localization	-2.8	7.8	4.9	30286	158	98	4	4.1	2	439|1468|5031|9016	GET3|SLC25A10|P2RY6|SLC25A14	0
GO Biological Processes	19	GO:0045913	positive regulation of carbohydrate metabolic process	19_GO:0048518 positive regulation of biological process	-2.7	12	5.5	30286	77	98	3	3.1	1.7	2645|3481|5031	GCK|IGF2|P2RY6	0
GO Biological Processes	19	GO:0098657	import into cell	19_GO:0051179 localization	-2.7	3.5	3.8	30286	709	98	8	8.2	2.8	433|476|5031|6382|7249|10928|11001|115677	ASGR2|ATP1A1|P2RY6|SDC1|TSC2|RALBP1|SLC27A2|NOSTRIN	0
GO Biological Processes	19	GO:0071417	cellular response to organonitrogen compound	19_GO:0050896 response to stimulus	-2.7	3.9	3.9	30286	556	98	7	7.1	2.6	2645|3481|5029|5031|8412|9971|10681	GCK|IGF2|P2RY2|P2RY6|BCAR3|NR1H4|GNB5	0
GO Biological Processes	19	GO:0048545	response to steroid hormone	19_GO:0050896 response to stimulus	-2.6	5.5	4.3	30286	283	98	5	5.1	2.2	476|3283|5176|6256|6382	ATP1A1|HSD3B1|SERPINF1|RXRA|SDC1	0
GO Biological Processes	19	GO:2000781	positive regulation of double-strand break repair	19_GO:0048518 positive regulation of biological process	-2.6	11	5.2	30286	85	98	3	3.1	1.7	9643|54537|55274	MORF4L2|SHLD2|PHF10	0
GO Biological Processes	19	GO:0032024	positive regulation of insulin secretion	19_GO:0051179 localization	-2.6	11	5.2	30286	86	98	3	3.1	1.7	2645|2746|9971	GCK|GLUD1|NR1H4	0
GO Biological Processes	19	GO:1901264	carbohydrate derivative transport	19_GO:0051179 localization	-2.6	11	5.2	30286	86	98	3	3.1	1.7	8714|10928|55032	ABCC3|RALBP1|SLC35A5	0
GO Biological Processes	19	GO:0051336	regulation of hydrolase activity	19_GO:0065007 biological regulation	-2.5	3.3	3.6	30286	746	98	8	8.2	2.8	12|5031|5176|8412|10681|10928|23151|153020	SERPINA3|P2RY6|SERPINF1|BCAR3|GNB5|RALBP1|GRAMD4|RASGEF1B	0
GO Biological Processes	19	GO:0006109	regulation of carbohydrate metabolic process	19_GO:0008152 metabolic process	-2.5	6.8	4.5	30286	182	98	4	4.1	2	2645|3481|3487|5031	GCK|IGF2|IGFBP4|P2RY6	0
GO Biological Processes	19	GO:0009062	fatty acid catabolic process	19_GO:0008152 metabolic process	-2.5	10	5	30286	90	98	3	3.1	1.7	5096|11001|55268	PCCB|SLC27A2|ECHDC2	0
GO Biological Processes	19	GO:0051047	positive regulation of secretion	19_GO:0051179 localization	-2.5	5	4	30286	312	98	5	5.1	2.2	2645|2746|5029|6382|9971	GCK|GLUD1|P2RY2|SDC1|NR1H4	0
GO Biological Processes	19	GO:0007200	phospholipase C-activating G protein-coupled receptor signaling pathway	19_GO:0050896 response to stimulus	-2.4	9.7	4.8	30286	96	98	3	3.1	1.7	3060|5029|5031	HCRT|P2RY2|P2RY6	0
GO Biological Processes	19	GO:0044283	small molecule biosynthetic process	19_GO:0008152 metabolic process	-2.4	4	3.7	30286	464	98	6	6.1	2.4	1468|2746|3422|6319|11001|23498	SLC25A10|GLUD1|IDI1|SCD|SLC27A2|HAAO	0
GO Biological Processes	19	GO:0051046	regulation of secretion	19_GO:0051179 localization	-2.4	3.5	3.6	30286	621	98	7	7.1	2.6	2645|2746|3060|5029|6382|9971|64780	GCK|GLUD1|HCRT|P2RY2|SDC1|NR1H4|MICAL1	0
GO Biological Processes	19	GO:0006631	fatty acid metabolic process	19_GO:0008152 metabolic process	-2.4	4.8	3.9	30286	324	98	5	5.1	2.2	224|5096|6319|11001|55268	ALDH3A2|PCCB|SCD|SLC27A2|ECHDC2	0
GO Biological Processes	19	GO:0043269	regulation of monoatomic ion transport	19_GO:0051179 localization	-2.4	3.9	3.7	30286	470	98	6	6.1	2.4	476|2645|3060|5031|10105|10681	ATP1A1|GCK|HCRT|P2RY6|PPIF|GNB5	0
GO Biological Processes	19	GO:0043255	regulation of carbohydrate biosynthetic process	19_GO:0008152 metabolic process	-2.4	9.2	4.7	30286	101	98	3	3.1	1.7	2645|3481|5031	GCK|IGF2|P2RY6	0
GO Biological Processes	19	GO:0120162	positive regulation of cold-induced thermogenesis	19_GO:0042592 homeostatic process	-2.4	9.2	4.7	30286	101	98	3	3.1	1.7	3060|5618|6319	HCRT|PRLR|SCD	0
GO Biological Processes	19	GO:0010906	regulation of glucose metabolic process	19_GO:0008152 metabolic process	-2.4	9.2	4.7	30286	101	98	3	3.1	1.7	2645|3481|3487	GCK|IGF2|IGFBP4	0
GO Biological Processes	19	GO:1901699	cellular response to nitrogen compound	19_GO:0050896 response to stimulus	-2.4	3.4	3.5	30286	631	98	7	7.1	2.6	2645|3481|5029|5031|8412|9971|10681	GCK|IGF2|P2RY2|P2RY6|BCAR3|NR1H4|GNB5	0
GO Biological Processes	19	GO:0062012	regulation of small molecule metabolic process	19_GO:0008152 metabolic process	-2.3	4.7	3.8	30286	331	98	5	5.1	2.2	2645|3481|3487|5031|9971	GCK|IGF2|IGFBP4|P2RY6|NR1H4	0
GO Biological Processes	19	GO:0051345	positive regulation of hydrolase activity	19_GO:0065007 biological regulation	-2.3	3.8	3.6	30286	482	98	6	6.1	2.4	5031|8412|10681|10928|23151|153020	P2RY6|BCAR3|GNB5|RALBP1|GRAMD4|RASGEF1B	0
GO Biological Processes	19	GO:0090277	positive regulation of peptide hormone secretion	19_GO:0051179 localization	-2.2	8.4	4.4	30286	111	98	3	3.1	1.7	2645|2746|9971	GCK|GLUD1|NR1H4	0
GO Biological Processes	19	GO:0002793	positive regulation of peptide secretion	19_GO:0051179 localization	-2.2	8.2	4.4	30286	113	98	3	3.1	1.7	2645|2746|9971	GCK|GLUD1|NR1H4	0
GO Biological Processes	19	GO:0001678	intracellular glucose homeostasis	19_GO:0042592 homeostatic process	-2.2	8.1	4.3	30286	115	98	3	3.1	1.7	2645|5176|9971	GCK|SERPINF1|NR1H4	0
GO Biological Processes	19	GO:0072329	monocarboxylic acid catabolic process	19_GO:0008152 metabolic process	-2.2	8.1	4.3	30286	115	98	3	3.1	1.7	5096|11001|55268	PCCB|SLC27A2|ECHDC2	0
GO Biological Processes	19	GO:0043547	positive regulation of GTPase activity	19_GO:0065007 biological regulation	-2.2	5.4	3.8	30286	230	98	4	4.1	2	8412|10681|10928|153020	BCAR3|GNB5|RALBP1|RASGEF1B	0
GO Biological Processes	19	GO:0019725	cellular homeostasis	19_GO:0042592 homeostatic process	-2.2	3.2	3.3	30286	683	98	7	7.1	2.6	476|2645|4534|5029|5176|9971|23498	ATP1A1|GCK|MTM1|P2RY2|SERPINF1|NR1H4|HAAO	0
GO Biological Processes	19	GO:0006006	glucose metabolic process	19_GO:0008152 metabolic process	-2.2	7.8	4.2	30286	119	98	3	3.1	1.7	1468|2645|3481	SLC25A10|GCK|IGF2	0
GO Biological Processes	19	GO:0006897	endocytosis	19_GO:0051179 localization	-2.2	3.6	3.4	30286	522	98	6	6.1	2.4	433|5031|6382|7249|10928|115677	ASGR2|P2RY6|SDC1|TSC2|RALBP1|NOSTRIN	0
GO Biological Processes	19	GO:0008654	phospholipid biosynthetic process	19_GO:0008152 metabolic process	-2.1	5.2	3.7	30286	240	98	4	4.1	2	3422|4534|25979|126969	IDI1|MTM1|DHRS7B|SLC44A3	0
GO Biological Processes	19	GO:0046683	response to organophosphorus	19_GO:0050896 response to stimulus	-2.1	7.2	4	30286	128	98	3	3.1	1.7	5029|5031|6382	P2RY2|P2RY6|SDC1	0
GO Biological Processes	19	GO:0045739	positive regulation of DNA repair	19_GO:0048518 positive regulation of biological process	-2.1	7.2	4	30286	129	98	3	3.1	1.7	9643|54537|55274	MORF4L2|SHLD2|PHF10	0
GO Biological Processes	19	GO:2000779	regulation of double-strand break repair	19_GO:0050896 response to stimulus	-2	7	4	30286	132	98	3	3.1	1.7	9643|54537|55274	MORF4L2|SHLD2|PHF10	0
GO Biological Processes	19	GO:0010959	regulation of metal ion transport	19_GO:0051179 localization	-2	3.9	3.3	30286	394	98	5	5.1	2.2	476|2645|3060|5031|10681	ATP1A1|GCK|HCRT|P2RY6|GNB5	0
GO Biological Processes	19	GO:0043271	negative regulation of monoatomic ion transport	19_GO:0051179 localization	-2	7	3.9	30286	133	98	3	3.1	1.7	3060|10105|10681	HCRT|PPIF|GNB5	0
GO Biological Processes	19	GO:0051384	response to glucocorticoid	19_GO:0050896 response to stimulus	-2	6.9	3.9	30286	134	98	3	3.1	1.7	3283|5176|6382	HSD3B1|SERPINF1|SDC1	0

## Sheet: 0d vs. 2year(hypo) KEGG
		Table S6. KEGG enrichment for genes with hypermethylated promoters in adult group from newborn vs. adult groups
Category	CategoryID	GO	Description	LogP	Enrichment	Z-score	#TotalGeneInLibrary	#GeneInGO	#GeneInHitList	#GeneInGOAndHitList	%InGO	STDV %InGO	GeneID	Hits	Log(q-value)
KEGG Pathway	24	hsa04964	Proximal tubule bicarbonate reclamation	-4.3	40	11	30286	23	98	3	3.1	1.7	476|1468|2746	ATP1A1|SLC25A10|GLUD1	-1.7
KEGG Pathway	24	hsa04976	Bile secretion	-3.7	14	6.9	30286	89	98	4	4.1	2	476|6256|8714|9971	ATP1A1|RXRA|ABCC3|NR1H4	-1.4
KEGG Pathway	24	hsa00380	Tryptophan metabolism	-3.5	22	7.8	30286	42	98	3	3.1	1.7	224|316|23498	ALDH3A2|AOX1|HAAO	-1.4
KEGG Pathway	24	hsa00280	Valine, leucine and isoleucine degradation	-3.3	19	7.2	30286	48	98	3	3.1	1.7	224|316|5096	ALDH3A2|AOX1|PCCB	-1.3
KEGG Pathway	24	hsa05200	Pathways in cancer	-2.8	4.1	4.1	30286	531	98	7	7.1	2.6	1643|3460|3481|3597|6256|10681|10928	DDB2|IFNGR2|IGF2|IL13RA1|RXRA|GNB5|RALBP1	-0.97
KEGG Pathway	24	hsa03320	PPAR signaling pathway	-2.7	12	5.6	30286	75	98	3	3.1	1.7	6256|6319|11001	RXRA|SCD|SLC27A2	-0.97
KEGG Pathway	24	hsa04630	JAK-STAT signaling pathway	-2.7	7.4	4.7	30286	166	98	4	4.1	2	316|3460|3597|5618	AOX1|IFNGR2|IL13RA1|PRLR	-0.97
KEGG Pathway	24	hsa01200	Carbon metabolism	-2.2	8.1	4.3	30286	115	98	3	3.1	1.7	2645|2746|5096	GCK|GLUD1|PCCB	-0.6
KEGG Pathway	24	hsa04151	PI3K-Akt signaling pathway	-2.2	4.3	3.6	30286	359	98	5	5.1	2.2	3481|5618|6256|7249|10681	IGF2|PRLR|RXRA|TSC2|GNB5	-0.6
KEGG Pathway	24	hsa04919	Thyroid hormone signaling pathway	-2.1	7.7	4.2	30286	121	98	3	3.1	1.7	476|6256|7249	ATP1A1|RXRA|TSC2	-0.59

## Sheet: 0d vs. 2year(hyper) GO
Table S6. GO enrichment for genes with hypermethylated promoters in newborn group from newborn vs. adult groups
Category	CategoryID	GO	Description	PARENT_GO	LogP	Enrichment	Z-score	#TotalGeneInLibrary	#GeneInGO	#GeneInHitList	#GeneInGOAndHitList	%InGO	STDV %InGO	GeneID	Hits	Log(q-value)
GO Biological Processes	19	GO:0072675	osteoclast fusion	19_GO:0032502 developmental process	-5.8	120	19	30286	6	127	3	2.4	1.3	975|9644|22904	CD81|SH3PXD2A|SBNO2	-1.7
GO Biological Processes	19	GO:0072674	multinuclear osteoclast differentiation	19_GO:0032502 developmental process	-5.4	89	16	30286	8	127	3	2.4	1.3	975|9644|22904	CD81|SH3PXD2A|SBNO2	-1.5
GO Biological Processes	19	GO:0050921	positive regulation of chemotaxis	19_GO:0040011 locomotion	-4.5	10	7	30286	142	127	6	4.7	1.9	177|3965|5228|5880|57118|57402	AGER|LGALS9|PGF|RAC2|CAMK1D|S100A14	-0.93
GO Biological Processes	19	GO:0002687	positive regulation of leukocyte migration	19_GO:0040011 locomotion	-4.4	9.6	6.8	30286	149	127	6	4.7	1.9	177|3965|5228|5880|57118|57402	AGER|LGALS9|PGF|RAC2|CAMK1D|S100A14	-0.93
GO Biological Processes	19	GO:0002690	positive regulation of leukocyte chemotaxis	19_GO:0040011 locomotion	-4.3	13	7.4	30286	93	127	5	3.9	1.7	3965|5228|5880|57118|57402	LGALS9|PGF|RAC2|CAMK1D|S100A14	-0.93
GO Biological Processes	19	GO:0050920	regulation of chemotaxis	19_GO:0040011 locomotion	-4.3	7.3	6.2	30286	229	127	7	5.5	2	177|1845|3965|5228|5880|57118|57402	AGER|DUSP3|LGALS9|PGF|RAC2|CAMK1D|S100A14	-0.93
GO Biological Processes	19	GO:0002685	regulation of leukocyte migration	19_GO:0040011 locomotion	-4.3	7.3	6.2	30286	230	127	7	5.5	2	177|975|3965|5228|5880|57118|57402	AGER|CD81|LGALS9|PGF|RAC2|CAMK1D|S100A14	-0.93
GO Biological Processes	19	GO:0002688	regulation of leukocyte chemotaxis	19_GO:0040011 locomotion	-3.8	9.7	6.3	30286	123	127	5	3.9	1.7	3965|5228|5880|57118|57402	LGALS9|PGF|RAC2|CAMK1D|S100A14	-0.51
GO Biological Processes	19	GO:0071624	positive regulation of granulocyte chemotaxis	19_GO:0040011 locomotion	-3.7	26	8.6	30286	27	127	3	2.4	1.3	5880|57118|57402	RAC2|CAMK1D|S100A14	-0.51
GO Biological Processes	19	GO:0043304	regulation of mast cell degranulation	19_GO:0002376 immune system process	-3.7	26	8.4	30286	28	127	3	2.4	1.3	2242|3965|5880	FES|LGALS9|RAC2	-0.51
GO Biological Processes	19	GO:0032271	regulation of protein polymerization	19_GO:0050789 regulation of biological process	-3.6	7	5.6	30286	204	127	6	4.7	1.9	1955|2242|8874|10458|11076|54961	MEGF9|FES|ARHGEF7|BAIAP2|TPPP|SSH3	-0.51
GO Biological Processes	19	GO:0035335	peptidyl-tyrosine dephosphorylation	19_GO:0008152 metabolic process	-3.5	22	7.8	30286	32	127	3	2.4	1.3	1845|1846|1852	DUSP3|DUSP4|DUSP9	-0.39
GO Biological Processes	19	GO:0007338	single fertilization	19_GO:0022414 reproductive process	-3.3	7.7	5.4	30286	155	127	5	3.9	1.7	7142|26206|27443|147650|284359	TNP2|SPAG8|CECR2|SPACA6|IZUMO1	-0.26
GO Biological Processes	19	GO:0140253	cell-cell fusion	19_GO:0009987 cellular process	-3.3	19	7.1	30286	38	127	3	2.4	1.3	975|9644|22904	CD81|SH3PXD2A|SBNO2	-0.26
GO Biological Processes	19	GO:0000768	syncytium formation by plasma membrane fusion	19_GO:0032502 developmental process	-3.3	19	7.1	30286	38	127	3	2.4	1.3	975|9644|22904	CD81|SH3PXD2A|SBNO2	-0.26
GO Biological Processes	19	GO:0006949	syncytium formation	19_GO:0032502 developmental process	-3.1	17	6.7	30286	42	127	3	2.4	1.3	975|9644|22904	CD81|SH3PXD2A|SBNO2	-0.16
GO Biological Processes	19	GO:0050773	regulation of dendrite development	19_GO:0032502 developmental process	-3.1	9.6	5.6	30286	99	127	4	3.1	1.5	9820|10458|23242|57118	CUL7|BAIAP2|COBL|CAMK1D	-0.16
GO Biological Processes	19	GO:0031346	positive regulation of cell projection organization	19_GO:0048518 positive regulation of biological process	-3.1	4.6	4.5	30286	360	127	7	5.5	2	2242|5880|8874|9820|10458|23242|57118	FES|RAC2|ARHGEF7|CUL7|BAIAP2|COBL|CAMK1D	-0.16
GO Biological Processes	19	GO:0043300	regulation of leukocyte degranulation	19_GO:0002376 immune system process	-3	16	6.5	30286	45	127	3	2.4	1.3	2242|3965|5880	FES|LGALS9|RAC2	-0.15
GO Biological Processes	19	GO:0032989	cellular anatomical entity morphogenesis	19_GO:0032502 developmental process	-3	3.5	4.1	30286	605	127	9	7.1	2.3	1889|5306|9172|10458|11076|11280|23242|55701|84033	ECE1|PITPNA|MYOM2|BAIAP2|TPPP|SCN11A|COBL|ARHGEF40|OBSCN	-0.1
GO Biological Processes	19	GO:0030029	actin filament-based process	19_GO:0009987 cellular process	-2.9	3.5	4.1	30286	614	127	9	7.1	2.3	3985|5880|9172|10458|11280|23242|54961|79585|84033	LIMK2|RAC2|MYOM2|BAIAP2|SCN11A|COBL|SSH3|CORO7|OBSCN	-0.081
GO Biological Processes	19	GO:0071622	regulation of granulocyte chemotaxis	19_GO:0040011 locomotion	-2.9	14	6	30286	51	127	3	2.4	1.3	5880|57118|57402	RAC2|CAMK1D|S100A14	-0.054
GO Biological Processes	19	GO:0009566	fertilization	19_GO:0022414 reproductive process	-2.8	6.1	4.6	30286	195	127	5	3.9	1.7	7142|26206|27443|147650|284359	TNP2|SPAG8|CECR2|SPACA6|IZUMO1	-0.041
GO Biological Processes	19	GO:0031401	positive regulation of protein modification process	19_GO:0048518 positive regulation of biological process	-2.8	3.1	3.9	30286	764	127	10	7.9	2.4	177|805|3985|5228|5716|5871|9759|54778|63967|83593	AGER|CALM2|LIMK2|PGF|PSMD10|MAP4K2|HDAC4|RNF111|CLSPN|RASSF5	-0.041
GO Biological Processes	19	GO:0030316	osteoclast differentiation	19_GO:0032502 developmental process	-2.8	13	5.7	30286	56	127	3	2.4	1.3	975|9644|22904	CD81|SH3PXD2A|SBNO2	0
GO Biological Processes	19	GO:0002886	regulation of myeloid leukocyte mediated immunity	19_GO:0002376 immune system process	-2.7	13	5.7	30286	57	127	3	2.4	1.3	2242|3965|5880	FES|LGALS9|RAC2	0
GO Biological Processes	19	GO:1901653	cellular response to peptide	19_GO:0050896 response to stimulus	-2.7	4.6	4.1	30286	313	127	6	4.7	1.9	177|8462|8471|10458|55625|406932	AGER|KLF11|IRS4|BAIAP2|ZDHHC7|MIR140	0
GO Biological Processes	19	GO:0030036	actin cytoskeleton organization	19_GO:0009987 cellular process	-2.7	3.5	3.8	30286	544	127	8	6.3	2.2	3985|5880|9172|10458|23242|54961|79585|84033	LIMK2|RAC2|MYOM2|BAIAP2|COBL|SSH3|CORO7|OBSCN	0
GO Biological Processes	19	GO:0030282	bone mineralization	19_GO:0032502 developmental process	-2.7	12	5.4	30286	61	127	3	2.4	1.3	7071|22904|91461	KLF10|SBNO2|PKDCC	0
GO Biological Processes	19	GO:1903322	positive regulation of protein modification by small protein conjugation or removal	19_GO:0048518 positive regulation of biological process	-2.7	7.3	4.7	30286	130	127	4	3.1	1.5	5716|9759|54778|83593	PSMD10|HDAC4|RNF111|RASSF5	0
GO Biological Processes	19	GO:1901875	positive regulation of post-translational protein modification	19_GO:0048518 positive regulation of biological process	-2.6	7.3	4.7	30286	131	127	4	3.1	1.5	5716|9759|54778|83593	PSMD10|HDAC4|RNF111|RASSF5	0
GO Biological Processes	19	GO:0010256	endomembrane system organization	19_GO:0009987 cellular process	-2.6	3.4	3.7	30286	557	127	8	6.3	2.2	8874|9820|9885|10458|79585|147650|150368|284359	ARHGEF7|CUL7|OSBPL2|BAIAP2|CORO7|SPACA6|PHETA2|IZUMO1	0
GO Biological Processes	19	GO:0050670	regulation of lymphocyte proliferation	19_GO:0002376 immune system process	-2.5	5	4	30286	237	127	5	3.9	1.7	177|975|3965|5880|83593	AGER|CD81|LGALS9|RAC2|RASSF5	0
GO Biological Processes	19	GO:0071677	positive regulation of mononuclear cell migration	19_GO:0040011 locomotion	-2.5	10	5	30286	71	127	3	2.4	1.3	177|3965|57402	AGER|LGALS9|S100A14	0
GO Biological Processes	19	GO:0032944	regulation of mononuclear cell proliferation	19_GO:0050789 regulation of biological process	-2.5	4.9	4	30286	241	127	5	3.9	1.7	177|975|3965|5880|83593	AGER|CD81|LGALS9|RAC2|RASSF5	0
GO Biological Processes	19	GO:1903320	regulation of protein modification by small protein conjugation or removal	19_GO:0008152 metabolic process	-2.5	4.9	4	30286	241	127	5	3.9	1.7	5716|9759|23560|54778|83593	PSMD10|HDAC4|GTPBP4|RNF111|RASSF5	0
GO Biological Processes	19	GO:0097435	supramolecular fiber organization	19_GO:0009987 cellular process	-2.4	3.2	3.5	30286	592	127	8	6.3	2.2	3985|5880|9172|10458|11076|23242|79585|84033	LIMK2|RAC2|MYOM2|BAIAP2|TPPP|COBL|CORO7|OBSCN	0
GO Biological Processes	19	GO:0007009	plasma membrane organization	19_GO:0009987 cellular process	-2.4	6.3	4.3	30286	151	127	4	3.1	1.5	9885|10458|147650|284359	OSBPL2|BAIAP2|SPACA6|IZUMO1	0
GO Biological Processes	19	GO:0002703	regulation of leukocyte mediated immunity	19_GO:0002376 immune system process	-2.4	4.8	3.9	30286	246	127	5	3.9	1.7	177|975|2242|3965|5880	AGER|CD81|FES|LGALS9|RAC2	0
GO Biological Processes	19	GO:1901873	regulation of post-translational protein modification	19_GO:0008152 metabolic process	-2.4	4.8	3.9	30286	246	127	5	3.9	1.7	5716|9759|23560|54778|83593	PSMD10|HDAC4|GTPBP4|RNF111|RASSF5	0
GO Biological Processes	19	GO:0072657	protein localization to membrane	19_GO:0051179 localization	-2.4	3.5	3.6	30286	475	127	7	5.5	2	177|975|5716|25813|55625|64101|285590	AGER|CD81|PSMD10|SAMM50|ZDHHC7|LRRC4|SH3PXD2B	0
GO Biological Processes	19	GO:2000514	regulation of CD4-positive, alpha-beta T cell activation	19_GO:0002376 immune system process	-2.4	9.2	4.7	30286	78	127	3	2.4	1.3	177|975|3965	AGER|CD81|LGALS9	0
GO Biological Processes	19	GO:0007409	axonogenesis	19_GO:0032502 developmental process	-2.3	3.9	3.6	30286	366	127	6	4.7	1.9	1889|5306|10458|11280|23242|55701	ECE1|PITPNA|BAIAP2|SCN11A|COBL|ARHGEF40	0
GO Biological Processes	19	GO:0070507	regulation of microtubule cytoskeleton organization	19_GO:0050789 regulation of biological process	-2.3	6	4.1	30286	160	127	4	3.1	1.5	2242|8874|11076|220134	FES|ARHGEF7|TPPP|SKA1	0
GO Biological Processes	19	GO:0010976	positive regulation of neuron projection development	19_GO:0032502 developmental process	-2.3	5.9	4.1	30286	161	127	4	3.1	1.5	2242|10458|23242|57118	FES|BAIAP2|COBL|CAMK1D	0
GO Biological Processes	19	GO:0070665	positive regulation of leukocyte proliferation	19_GO:0048518 positive regulation of biological process	-2.3	5.8	4	30286	164	127	4	3.1	1.5	177|975|3965|5880	AGER|CD81|LGALS9|RAC2	0
GO Biological Processes	19	GO:1901699	cellular response to nitrogen compound	19_GO:0050896 response to stimulus	-2.3	3	3.3	30286	631	127	8	6.3	2.2	177|1788|8462|8471|10458|55625|85397|406932	AGER|DNMT3A|KLF11|IRS4|BAIAP2|ZDHHC7|RGS8|MIR140	0
GO Biological Processes	19	GO:0070663	regulation of leukocyte proliferation	19_GO:0050789 regulation of biological process	-2.3	4.5	3.7	30286	267	127	5	3.9	1.7	177|975|3965|5880|83593	AGER|CD81|LGALS9|RAC2|RASSF5	0
GO Biological Processes	19	GO:0051090	regulation of DNA-binding transcription factor activity	19_GO:0008152 metabolic process	-2.3	3.8	3.5	30286	381	127	6	4.7	1.9	177|3965|5716|9759|57118|406932	AGER|LGALS9|PSMD10|HDAC4|CAMK1D|MIR140	0
GO Biological Processes	19	GO:0043409	negative regulation of MAPK cascade	19_GO:0048519 negative regulation of biological process	-2.2	5.6	3.9	30286	170	127	4	3.1	1.5	1845|1846|1852|5716	DUSP3|DUSP4|DUSP9|PSMD10	0
GO Biological Processes	19	GO:0018193	peptidyl-amino acid modification	19_GO:0008152 metabolic process	-2.2	3.2	3.3	30286	520	127	7	5.5	2	2242|4826|9759|55625|57118|63967|91461	FES|NNAT|HDAC4|ZDHHC7|CAMK1D|CLSPN|PKDCC	0
GO Biological Processes	19	GO:0051493	regulation of cytoskeleton organization	19_GO:0050789 regulation of biological process	-2.2	3.2	3.3	30286	523	127	7	5.5	2	1955|2242|8874|10458|11076|54961|220134	MEGF9|FES|ARHGEF7|BAIAP2|TPPP|SSH3|SKA1	0
GO Biological Processes	19	GO:0032273	positive regulation of protein polymerization	19_GO:0048518 positive regulation of biological process	-2.2	7.9	4.3	30286	91	127	3	2.4	1.3	2242|10458|11076	FES|BAIAP2|TPPP	0
GO Biological Processes	19	GO:0120035	regulation of plasma membrane bounded cell projection organization	19_GO:0050789 regulation of biological process	-2.2	2.9	3.2	30286	659	127	8	6.3	2.2	2242|3985|5880|8874|9820|10458|23242|57118	FES|LIMK2|RAC2|ARHGEF7|CUL7|BAIAP2|COBL|CAMK1D	0
GO Biological Processes	19	GO:0042129	regulation of T cell proliferation	19_GO:0002376 immune system process	-2.1	5.3	3.7	30286	181	127	4	3.1	1.5	177|975|3965|5880	AGER|CD81|LGALS9|RAC2	0
GO Biological Processes	19	GO:0043408	regulation of MAPK cascade	19_GO:0050896 response to stimulus	-2.1	2.9	3.1	30286	669	127	8	6.3	2.2	177|975|1845|1846|1852|3965|5716|5871	AGER|CD81|DUSP3|DUSP4|DUSP9|LGALS9|PSMD10|MAP4K2	0
GO Biological Processes	19	GO:0031110	regulation of microtubule polymerization or depolymerization	19_GO:0050789 regulation of biological process	-2.1	7.5	4.1	30286	96	127	3	2.4	1.3	2242|8874|220134	FES|ARHGEF7|SKA1	0
GO Biological Processes	19	GO:0031344	regulation of cell projection organization	19_GO:0050789 regulation of biological process	-2.1	2.8	3.1	30286	676	127	8	6.3	2.2	2242|3985|5880|8874|9820|10458|23242|57118	FES|LIMK2|RAC2|ARHGEF7|CUL7|BAIAP2|COBL|CAMK1D	0
GO Biological Processes	19	GO:0098609	cell-cell adhesion	19_GO:0009987 cellular process	-2.1	3.1	3.2	30286	542	127	7	5.5	2	4072|5880|9414|10458|64101|78999|284359	EPCAM|RAC2|TJP2|BAIAP2|LRRC4|LRFN4|IZUMO1	0
GO Biological Processes	19	GO:0043254	regulation of protein-containing complex assembly	19_GO:0050789 regulation of biological process	-2.1	3.4	3.2	30286	418	127	6	4.7	1.9	1955|2242|8874|10458|11076|54961	MEGF9|FES|ARHGEF7|BAIAP2|TPPP|SSH3	0
GO Biological Processes	19	GO:1903708	positive regulation of hemopoiesis	19_GO:0002376 immune system process	-2.1	5	3.6	30286	190	127	4	3.1	1.5	177|2242|3965|7071	AGER|FES|LGALS9|KLF10	0
GO Biological Processes	19	GO:1902107	positive regulation of leukocyte differentiation	19_GO:0002376 immune system process	-2.1	5	3.6	30286	190	127	4	3.1	1.5	177|2242|3965|7071	AGER|FES|LGALS9|KLF10	0
GO Biological Processes	19	GO:0061564	axon development	19_GO:0032502 developmental process	-2.1	3.4	3.2	30286	421	127	6	4.7	1.9	1889|5306|10458|11280|23242|55701	ECE1|PITPNA|BAIAP2|SCN11A|COBL|ARHGEF40	0
GO Biological Processes	19	GO:0031175	neuron projection development	19_GO:0032502 developmental process	-2.1	2.8	3	30286	691	127	8	6.3	2.2	177|1889|5306|10458|11280|23242|27443|55701	AGER|ECE1|PITPNA|BAIAP2|SCN11A|COBL|CECR2|ARHGEF40	0
GO Biological Processes	19	GO:0051258	protein polymerization	19_GO:0009987 cellular process	-2	7	3.9	30286	102	127	3	2.4	1.3	11076|23242|79585	TPPP|COBL|CORO7	0
GO Biological Processes	19	GO:0071417	cellular response to organonitrogen compound	19_GO:0050896 response to stimulus	-2	3	3.1	30286	556	127	7	5.5	2	177|1788|8462|8471|10458|55625|406932	AGER|DNMT3A|KLF11|IRS4|BAIAP2|ZDHHC7|MIR140	0
GO Biological Processes	19	GO:0099175	regulation of postsynapse organization	19_GO:0050789 regulation of biological process	-2	6.9	3.9	30286	103	127	3	2.4	1.3	10458|22941|78999	BAIAP2|SHANK2|LRFN4	0
GO Biological Processes	19	GO:0051668	localization within membrane	19_GO:0051179 localization	-2	3	3.1	30286	559	127	7	5.5	2	177|975|5716|25813|55625|64101|285590	AGER|CD81|PSMD10|SAMM50|ZDHHC7|LRRC4|SH3PXD2B	0
GO Biological Processes	19	GO:0044057	regulation of system process	19_GO:0032501 multicellular organismal process	-2	3	3.1	30286	561	127	7	5.5	2	177|805|1889|2859|9759|10458|11076	AGER|CALM2|ECE1|GPR35|HDAC4|BAIAP2|TPPP	0
GO Biological Processes	19	GO:0032103	positive regulation of response to external stimulus	19_GO:0048518 positive regulation of biological process	-2	3	3.1	30286	561	127	7	5.5	2	177|975|3965|5228|5880|57118|57402	AGER|CD81|LGALS9|PGF|RAC2|CAMK1D|S100A14	0
GO Biological Processes	19	GO:0032642	regulation of chemokine production	19_GO:0032501 multicellular organismal process	-2	6.9	3.9	30286	104	127	3	2.4	1.3	177|3965|406932	AGER|LGALS9|MIR140	0
GO Biological Processes	19	GO:0042102	positive regulation of T cell proliferation	19_GO:0002376 immune system process	-2	6.9	3.9	30286	104	127	3	2.4	1.3	177|975|3965	AGER|CD81|LGALS9	0
GO Biological Processes	19	GO:0031396	regulation of protein ubiquitination	19_GO:0008152 metabolic process	-2	4.8	3.5	30286	198	127	4	3.1	1.5	5716|23560|54778|83593	PSMD10|GTPBP4|RNF111|RASSF5	0
GO Biological Processes	19	GO:0031214	biomineral tissue development	19_GO:0032502 developmental process	-2	6.8	3.9	30286	105	127	3	2.4	1.3	7071|22904|91461	KLF10|SBNO2|PKDCC	0

## Sheet: 0d vs. 2year(hyper) KEGG
Table S6. KEGG enrichment for genes with hypermethylated promoters in newborn group from newborn vs. adult groups
Category	CategoryID	GO	Description	LogP	Enrichment	Z-score	#TotalGeneInLibrary	#GeneInGO	#GeneInHitList	#GeneInGOAndHitList	%InGO	STDV %InGO	GeneID	Hits	Log(q-value)
KEGG Pathway	24	hsa04360	Axon guidance	-3	6.6	4.9	30286	182	127	5	3.9	1.7	2242|3985|5880|54961|64101	FES|LIMK2|RAC2|SSH3|LRRC4	-0.63
KEGG Pathway	24	hsa04010	MAPK signaling pathway	-2.8	4.8	4.3	30286	299	127	6	4.7	1.9	1845|1846|1852|5228|5871|5880	DUSP3|DUSP4|DUSP9|PGF|MAP4K2|RAC2	-0.63
KEGG Pathway	24	hsa04015	Rap1 signaling pathway	-2.7	5.7	4.4	30286	210	127	5	3.9	1.7	805|5228|5880|5900|83593	CALM2|PGF|RAC2|RALGDS|RASSF5	-0.63
KEGG Pathway	24	hsa04810	Regulation of actin cytoskeleton	-2.5	5.2	4.1	30286	229	127	5	3.9	1.7	3985|5880|8874|10458|54961	LIMK2|RAC2|ARHGEF7|BAIAP2|SSH3	-0.63
KEGG Pathway	24	hsa04014	Ras signaling pathway	-2.5	5.1	4.1	30286	236	127	5	3.9	1.7	805|5228|5880|5900|83593	CALM2|PGF|RAC2|RALGDS|RASSF5	-0.63

## Sheet: 0d vs. 21d(hypo) GO
Table S6. GO enrichment for genes with hypermethylated promoters in suckling group from newborn vs. suckling groups
Category	CategoryID	GO	Description	PARENT_GO	LogP	Enrichment	Z-score	#TotalGeneInLibrary	#GeneInGO	#GeneInHitList	#GeneInGOAndHitList	%InGO	STDV %InGO	GeneID	Hits	Log(q-value)
GO Biological Processes	19	GO:0006631	fatty acid metabolic process	19_GO:0008152 metabolic process	-8.1	8.2	9.1	30286	324	149	13	8.7	2.3	36|972|1553|1555|2180|5096|8309|10998|11332|23175|26061|55268|123876	ACADSB|CD74|CYP2A13|CYP2B6|ACSL1|PCCB|ACOX2|SLC27A5|ACOT7|LPIN1|HACL1|ECHDC2|ACSM2A	-4
GO Biological Processes	19	GO:0019752	carboxylic acid metabolic process	19_GO:0008152 metabolic process	-7.9	4.9	7.8	30286	789	149	19	13	2.7	36|635|972|1553|1555|1757|2180|2645|4357|5096|8309|10998|11332|23175|26061|51733|55268|81888|123876	ACADSB|BHMT|CD74|CYP2A13|CYP2B6|SARDH|ACSL1|GCK|MPST|PCCB|ACOX2|SLC27A5|ACOT7|LPIN1|HACL1|UPB1|ECHDC2|HYI|ACSM2A	-4
GO Biological Processes	19	GO:0044282	small molecule catabolic process	19_GO:0008152 metabolic process	-7.6	7.5	8.6	30286	352	149	13	8.7	2.3	36|1757|2645|4357|5096|7498|8309|11332|23175|26061|51733|55268|55586	ACADSB|SARDH|GCK|MPST|PCCB|XDH|ACOX2|ACOT7|LPIN1|HACL1|UPB1|ECHDC2|MIOX	-3.9
GO Biological Processes	19	GO:0032787	monocarboxylic acid metabolic process	19_GO:0008152 metabolic process	-7.3	5.9	7.9	30286	520	149	15	10	2.5	36|972|1553|1555|2180|2645|5096|8309|10998|11332|23175|26061|55268|81888|123876	ACADSB|CD74|CYP2A13|CYP2B6|ACSL1|GCK|PCCB|ACOX2|SLC27A5|ACOT7|LPIN1|HACL1|ECHDC2|HYI|ACSM2A	-3.7
GO Biological Processes	19	GO:0008610	lipid biosynthetic process	19_GO:0008152 metabolic process	-6.6	5.1	7.2	30286	593	149	15	10	2.5	972|2180|3283|3422|5295|8309|10351|10555|10998|11332|23175|25979|29881|123876|126969	CD74|ACSL1|HSD3B1|IDI1|PIK3R1|ACOX2|ABCA8|AGPAT2|SLC27A5|ACOT7|LPIN1|DHRS7B|NPC1L1|ACSM2A|SLC44A3	-3.1
GO Biological Processes	19	GO:0010876	lipid localization	19_GO:0051179 localization	-6.3	6.4	7.4	30286	383	149	12	8.1	2.2	338|345|2180|3784|6579|8714|10351|10998|27166|29881|196527|440503	APOB|APOC3|ACSL1|KCNQ1|SLCO1A2|ABCC3|ABCA8|SLC27A5|PRELID1|NPC1L1|ANO6|PLIN5	-2.9
GO Biological Processes	19	GO:0090407	organophosphate biosynthetic process	19_GO:0008152 metabolic process	-6.3	5.2	7	30286	544	149	14	9.4	2.4	1723|2180|3422|4337|5295|6391|10351|10555|11332|23175|25979|65220|126969|196883	DHODH|ACSL1|IDI1|MOCS1|PIK3R1|SDHC|ABCA8|AGPAT2|ACOT7|LPIN1|DHRS7B|NADK|SLC44A3|ADCY4	-2.9
GO Biological Processes	19	GO:0006869	lipid transport	19_GO:0051179 localization	-5.9	6.4	7.2	30286	348	149	11	7.4	2.1	338|345|2180|3784|6579|8714|10351|10998|27166|29881|196527	APOB|APOC3|ACSL1|KCNQ1|SLCO1A2|ABCC3|ABCA8|SLC27A5|PRELID1|NPC1L1|ANO6	-2.6
GO Biological Processes	19	GO:0009410	response to xenobiotic stimulus	19_GO:0050896 response to stimulus	-5.8	5.7	6.9	30286	428	149	12	8.1	2.2	316|1553|1555|2030|2180|3339|3784|6579|8714|10555|64170|80781	AOX1|CYP2A13|CYP2B6|SLC29A1|ACSL1|HSPG2|KCNQ1|SLCO1A2|ABCC3|AGPAT2|CARD9|COL18A1	-2.6
GO Biological Processes	19	GO:0016054	organic acid catabolic process	19_GO:0008152 metabolic process	-5.6	7.9	7.4	30286	232	149	9	6	2	36|1757|4357|5096|8309|11332|23175|26061|55268	ACADSB|SARDH|MPST|PCCB|ACOX2|ACOT7|LPIN1|HACL1|ECHDC2	-2.5
GO Biological Processes	19	GO:0046395	carboxylic acid catabolic process	19_GO:0008152 metabolic process	-5.6	7.9	7.4	30286	232	149	9	6	2	36|1757|4357|5096|8309|11332|23175|26061|55268	ACADSB|SARDH|MPST|PCCB|ACOX2|ACOT7|LPIN1|HACL1|ECHDC2	-2.5
GO Biological Processes	19	GO:0015850	organic hydroxy compound transport	19_GO:0051179 localization	-5.5	9.1	7.6	30286	179	149	8	5.4	1.8	338|345|3784|6579|8714|10351|10998|29881	APOB|APOC3|KCNQ1|SLCO1A2|ABCC3|ABCA8|SLC27A5|NPC1L1	-2.4
GO Biological Processes	19	GO:0006805	xenobiotic metabolic process	19_GO:0050896 response to stimulus	-5.5	11	8.1	30286	126	149	7	4.7	1.7	316|1553|1555|2030|2180|6579|8714	AOX1|CYP2A13|CYP2B6|SLC29A1|ACSL1|SLCO1A2|ABCC3	-2.4
GO Biological Processes	19	GO:0002702	positive regulation of production of molecular mediator of immune response	19_GO:0002376 immune system process	-5.3	11	7.8	30286	134	149	7	4.7	1.7	567|972|3606|5225|7186|8741|64170	B2M|CD74|IL18|PGC|TRAF2|TNFSF13|CARD9	-2.3
GO Biological Processes	19	GO:0071466	cellular response to xenobiotic stimulus	19_GO:0050896 response to stimulus	-5.3	8.4	7.3	30286	193	149	8	5.4	1.8	316|1553|1555|2030|2180|3784|6579|8714	AOX1|CYP2A13|CYP2B6|SLC29A1|ACSL1|KCNQ1|SLCO1A2|ABCC3	-2.3
GO Biological Processes	19	GO:0009062	fatty acid catabolic process	19_GO:0008152 metabolic process	-5.2	14	8.4	30286	90	149	6	4	1.6	5096|8309|11332|23175|26061|55268	PCCB|ACOX2|ACOT7|LPIN1|HACL1|ECHDC2	-2.3
GO Biological Processes	19	GO:0044242	cellular lipid catabolic process	19_GO:0008152 metabolic process	-5.2	8.3	7.2	30286	197	149	8	5.4	1.8	338|345|5096|8309|11332|23175|26061|55268	APOB|APOC3|PCCB|ACOX2|ACOT7|LPIN1|HACL1|ECHDC2	-2.3
GO Biological Processes	19	GO:0009117	nucleotide metabolic process	19_GO:0008152 metabolic process	-4.9	4.7	5.9	30286	524	149	12	8.1	2.2	1723|2180|2645|2766|2819|6391|7498|11332|51733|65220|123876|196883	DHODH|ACSL1|GCK|GMPR|GPD1|SDHC|XDH|ACOT7|UPB1|NADK|ACSM2A|ADCY4	-2
GO Biological Processes	19	GO:0006753	nucleoside phosphate metabolic process	19_GO:0008152 metabolic process	-4.9	4.6	5.9	30286	532	149	12	8.1	2.2	1723|2180|2645|2766|2819|6391|7498|11332|51733|65220|123876|196883	DHODH|ACSL1|GCK|GMPR|GPD1|SDHC|XDH|ACOT7|UPB1|NADK|ACSM2A|ADCY4	-2
GO Biological Processes	19	GO:0016042	lipid catabolic process	19_GO:0008152 metabolic process	-4.8	6.3	6.4	30286	291	149	9	6	2	338|345|3290|5096|8309|11332|23175|26061|55268	APOB|APOC3|HSD11B1|PCCB|ACOX2|ACOT7|LPIN1|HACL1|ECHDC2	-2
GO Biological Processes	19	GO:0001676	long-chain fatty acid metabolic process	19_GO:0008152 metabolic process	-4.8	11	7.5	30286	109	149	6	4	1.6	1553|1555|2180|10998|11332|26061	CYP2A13|CYP2B6|ACSL1|SLC27A5|ACOT7|HACL1	-1.9
GO Biological Processes	19	GO:1905954	positive regulation of lipid localization	19_GO:0051179 localization	-4.7	11	7.4	30286	112	149	6	4	1.6	338|2180|6256|10351|27166|440503	APOB|ACSL1|RXRA|ABCA8|PRELID1|PLIN5	-1.9
GO Biological Processes	19	GO:0006641	triglyceride metabolic process	19_GO:0008152 metabolic process	-4.7	15	8.1	30286	68	149	5	3.4	1.5	338|345|2180|10555|23175	APOB|APOC3|ACSL1|AGPAT2|LPIN1	-1.8
GO Biological Processes	19	GO:0072329	monocarboxylic acid catabolic process	19_GO:0008152 metabolic process	-4.6	11	7.3	30286	115	149	6	4	1.6	5096|8309|11332|23175|26061|55268	PCCB|ACOX2|ACOT7|LPIN1|HACL1|ECHDC2	-1.8
GO Biological Processes	19	GO:0006954	inflammatory response	19_GO:0050896 response to stimulus	-4.6	4.3	5.6	30286	563	149	12	8.1	2.2	12|720|3240|3339|3460|3606|3689|5345|8639|25979|54472|196527	SERPINA3|C4A|HP|HSPG2|IFNGR2|IL18|ITGB2|SERPINF2|AOC3|DHRS7B|TOLLIP|ANO6	-1.8
GO Biological Processes	19	GO:0009259	ribonucleotide metabolic process	19_GO:0008152 metabolic process	-4.5	5.1	5.8	30286	402	149	10	6.7	2	1723|2180|2645|6391|7498|11332|51733|65220|123876|196883	DHODH|ACSL1|GCK|SDHC|XDH|ACOT7|UPB1|NADK|ACSM2A|ADCY4	-1.7
GO Biological Processes	19	GO:0002824	positive regulation of adaptive immune response based on somatic recombination of immune receptors built from immunoglobulin superfamily domains	19_GO:0002376 immune system process	-4.4	9.8	6.9	30286	125	149	6	4	1.6	567|3606|7186|8741|10673|64170	B2M|IL18|TRAF2|TNFSF13|TNFSF13B|CARD9	-1.7
GO Biological Processes	19	GO:1905952	regulation of lipid localization	19_GO:0051179 localization	-4.4	7.6	6.4	30286	186	149	7	4.7	1.7	338|345|2180|6256|10351|27166|440503	APOB|APOC3|ACSL1|RXRA|ABCA8|PRELID1|PLIN5	-1.7
GO Biological Processes	19	GO:0002700	regulation of production of molecular mediator of immune response	19_GO:0002376 immune system process	-4.4	7.6	6.4	30286	187	149	7	4.7	1.7	567|972|3606|5225|7186|8741|64170	B2M|CD74|IL18|PGC|TRAF2|TNFSF13|CARD9	-1.7
GO Biological Processes	19	GO:0002699	positive regulation of immune effector process	19_GO:0002376 immune system process	-4.4	6.3	6	30286	257	149	8	5.4	1.8	567|972|3606|3689|5225|7186|8741|64170	B2M|CD74|IL18|ITGB2|PGC|TRAF2|TNFSF13|CARD9	-1.7
GO Biological Processes	19	GO:0019693	ribose phosphate metabolic process	19_GO:0008152 metabolic process	-4.4	4.9	5.6	30286	416	149	10	6.7	2	1723|2180|2645|6391|7498|11332|51733|65220|123876|196883	DHODH|ACSL1|GCK|SDHC|XDH|ACOT7|UPB1|NADK|ACSM2A|ADCY4	-1.7
GO Biological Processes	19	GO:0055086	nucleobase-containing small molecule metabolic process	19_GO:0008152 metabolic process	-4.4	4.1	5.3	30286	599	149	12	8.1	2.2	1723|2180|2645|2766|2819|6391|7498|11332|51733|65220|123876|196883	DHODH|ACSL1|GCK|GMPR|GPD1|SDHC|XDH|ACOT7|UPB1|NADK|ACSM2A|ADCY4	-1.7
GO Biological Processes	19	GO:0008202	steroid metabolic process	19_GO:0008152 metabolic process	-4.4	6.3	6	30286	258	149	8	5.4	1.8	338|1555|3283|3290|3422|8309|10998|29881	APOB|CYP2B6|HSD3B1|HSD11B1|IDI1|ACOX2|SLC27A5|NPC1L1	-1.7
GO Biological Processes	19	GO:0002821	positive regulation of adaptive immune response	19_GO:0002376 immune system process	-4.3	9.3	6.7	30286	131	149	6	4	1.6	567|3606|7186|8741|10673|64170	B2M|IL18|TRAF2|TNFSF13|TNFSF13B|CARD9	-1.7
GO Biological Processes	19	GO:0002720	positive regulation of cytokine production involved in immune response	19_GO:0002376 immune system process	-4.3	13	7.3	30286	81	149	5	3.4	1.5	567|972|3606|7186|64170	B2M|CD74|IL18|TRAF2|CARD9	-1.7
GO Biological Processes	19	GO:0046486	glycerolipid metabolic process	19_GO:0008152 metabolic process	-4.1	5.1	5.5	30286	357	149	9	6	2	338|345|2180|2819|5295|10555|23175|25979|126969	APOB|APOC3|ACSL1|GPD1|PIK3R1|AGPAT2|LPIN1|DHRS7B|SLC44A3	-1.5
GO Biological Processes	19	GO:0006163	purine nucleotide metabolic process	19_GO:0008152 metabolic process	-4	4.4	5.2	30286	463	149	10	6.7	2	2180|2645|2766|2819|6391|7498|11332|65220|123876|196883	ACSL1|GCK|GMPR|GPD1|SDHC|XDH|ACOT7|NADK|ACSM2A|ADCY4	-1.4
GO Biological Processes	19	GO:0044283	small molecule biosynthetic process	19_GO:0008152 metabolic process	-4	4.4	5.2	30286	464	149	10	6.7	2	635|972|2819|3422|8309|10998|11332|29881|51733|123876	BHMT|CD74|GPD1|IDI1|ACOX2|SLC27A5|ACOT7|NPC1L1|UPB1|ACSM2A	-1.4
GO Biological Processes	19	GO:0120161	regulation of cold-induced thermogenesis	19_GO:0042592 homeostatic process	-4	8.1	6.1	30286	151	149	6	4	1.6	2180|3606|23175|25979|133522|170394	ACSL1|IL18|LPIN1|DHRS7B|PPARGC1B|PWWP2B	-1.4
GO Biological Processes	19	GO:0006639	acylglycerol metabolic process	19_GO:0008152 metabolic process	-3.9	11	6.6	30286	96	149	5	3.4	1.5	338|345|2180|10555|23175	APOB|APOC3|ACSL1|AGPAT2|LPIN1	-1.4
GO Biological Processes	19	GO:0006638	neutral lipid metabolic process	19_GO:0008152 metabolic process	-3.9	10	6.6	30286	97	149	5	3.4	1.5	338|345|2180|10555|23175	APOB|APOC3|ACSL1|AGPAT2|LPIN1	-1.4
GO Biological Processes	19	GO:0002697	regulation of immune effector process	19_GO:0002376 immune system process	-3.9	4.8	5.2	30286	385	149	9	6	2	567|972|2242|3606|3689|5225|7186|8741|64170	B2M|CD74|FES|IL18|ITGB2|PGC|TRAF2|TNFSF13|CARD9	-1.3
GO Biological Processes	19	GO:0019221	cytokine-mediated signaling pathway	19_GO:0050896 response to stimulus	-3.9	4.7	5.2	30286	386	149	9	6	2	972|2180|3460|3606|5295|6773|7186|10673|54472	CD74|ACSL1|IFNGR2|IL18|PIK3R1|STAT2|TRAF2|TNFSF13B|TOLLIP	-1.3
GO Biological Processes	19	GO:0019432	triglyceride biosynthetic process	19_GO:0008152 metabolic process	-3.8	28	8.8	30286	22	149	3	2	1.2	2180|10555|23175	ACSL1|AGPAT2|LPIN1	-1.2
GO Biological Processes	19	GO:0072521	purine-containing compound metabolic process	19_GO:0008152 metabolic process	-3.8	4.1	4.9	30286	492	149	10	6.7	2	2180|2645|2766|2819|6391|7498|11332|65220|123876|196883	ACSL1|GCK|GMPR|GPD1|SDHC|XDH|ACOT7|NADK|ACSM2A|ADCY4	-1.2
GO Biological Processes	19	GO:0008654	phospholipid biosynthetic process	19_GO:0008152 metabolic process	-3.7	5.9	5.4	30286	240	149	7	4.7	1.7	3422|5295|10351|10555|23175|25979|126969	IDI1|PIK3R1|ABCA8|AGPAT2|LPIN1|DHRS7B|SLC44A3	-1.2
GO Biological Processes	19	GO:0019216	regulation of lipid metabolic process	19_GO:0008152 metabolic process	-3.7	5	5.1	30286	326	149	8	5.4	1.8	12|338|345|972|7069|8721|10273|440503	SERPINA3|APOB|APOC3|CD74|THRSP|EDF1|STUB1|PLIN5	-1.2
GO Biological Processes	19	GO:0055088	lipid homeostasis	19_GO:0042592 homeostatic process	-3.6	6.9	5.5	30286	176	149	6	4	1.6	338|345|3606|8309|29881|123876	APOB|APOC3|IL18|ACOX2|NPC1L1|ACSM2A	-1.1
GO Biological Processes	19	GO:0001959	regulation of cytokine-mediated signaling pathway	19_GO:0050896 response to stimulus	-3.6	6.9	5.5	30286	177	149	6	4	1.6	972|6773|7186|10555|149095|407055	CD74|STAT2|TRAF2|AGPAT2|DCST1|MIR99A	-1.1
GO Biological Processes	19	GO:0006694	steroid biosynthetic process	19_GO:0008152 metabolic process	-3.6	8.8	5.9	30286	115	149	5	3.4	1.5	3283|3422|8309|10998|29881	HSD3B1|IDI1|ACOX2|SLC27A5|NPC1L1	-1.1
GO Biological Processes	19	GO:0002726	positive regulation of T cell cytokine production	19_GO:0002376 immune system process	-3.6	23	8.1	30286	26	149	3	2	1.2	567|3606|7186	B2M|IL18|TRAF2	-1.1
GO Biological Processes	19	GO:0002718	regulation of cytokine production involved in immune response	19_GO:0002376 immune system process	-3.5	8.5	5.8	30286	120	149	5	3.4	1.5	567|972|3606|7186|64170	B2M|CD74|IL18|TRAF2|CARD9	-1
GO Biological Processes	19	GO:0060759	regulation of response to cytokine stimulus	19_GO:0050896 response to stimulus	-3.4	6.5	5.3	30286	189	149	6	4	1.6	972|6773|7186|10555|149095|407055	CD74|STAT2|TRAF2|AGPAT2|DCST1|MIR99A	-0.99
GO Biological Processes	19	GO:0033344	cholesterol efflux	19_GO:0051179 localization	-3.4	21	7.6	30286	29	149	3	2	1.2	338|345|10351	APOB|APOC3|ABCA8	-0.97
GO Biological Processes	19	GO:0002822	regulation of adaptive immune response based on somatic recombination of immune receptors built from immunoglobulin superfamily domains	19_GO:0002376 immune system process	-3.4	6.4	5.2	30286	192	149	6	4	1.6	567|3606|7186|8741|10673|64170	B2M|IL18|TRAF2|TNFSF13|TNFSF13B|CARD9	-0.97
GO Biological Processes	19	GO:0002526	acute inflammatory response	19_GO:0050896 response to stimulus	-3.4	11	6.2	30286	71	149	4	2.7	1.3	12|3240|5345|196527	SERPINA3|HP|SERPINF2|ANO6	-0.95
GO Biological Processes	19	GO:0015721	bile acid and bile salt transport	19_GO:0051179 localization	-3.4	20	7.4	30286	30	149	3	2	1.2	6579|8714|10998	SLCO1A2|ABCC3|SLC27A5	-0.95
GO Biological Processes	19	GO:0046394	carboxylic acid biosynthetic process	19_GO:0008152 metabolic process	-3.4	5.2	4.9	30286	275	149	7	4.7	1.7	635|972|8309|10998|11332|51733|123876	BHMT|CD74|ACOX2|SLC27A5|ACOT7|UPB1|ACSM2A	-0.95
GO Biological Processes	19	GO:0030301	cholesterol transport	19_GO:0051179 localization	-3.4	11	6.1	30286	72	149	4	2.7	1.3	338|345|10351|29881	APOB|APOC3|ABCA8|NPC1L1	-0.95
GO Biological Processes	19	GO:0016053	organic acid biosynthetic process	19_GO:0008152 metabolic process	-3.3	5.1	4.9	30286	278	149	7	4.7	1.7	635|972|8309|10998|11332|51733|123876	BHMT|CD74|ACOX2|SLC27A5|ACOT7|UPB1|ACSM2A	-0.94
GO Biological Processes	19	GO:0046460	neutral lipid biosynthetic process	19_GO:0008152 metabolic process	-3.3	20	7.3	30286	31	149	3	2	1.2	2180|10555|23175	ACSL1|AGPAT2|LPIN1	-0.94
GO Biological Processes	19	GO:0046463	acylglycerol biosynthetic process	19_GO:0008152 metabolic process	-3.3	20	7.3	30286	31	149	3	2	1.2	2180|10555|23175	ACSL1|AGPAT2|LPIN1	-0.94
GO Biological Processes	19	GO:0044270	cellular nitrogen compound catabolic process	19_GO:0008152 metabolic process	-3.3	4.4	4.6	30286	373	149	8	5.4	1.8	635|2645|4357|7498|9924|10921|11332|51733	BHMT|GCK|MPST|XDH|PAN2|RNPS1|ACOT7|UPB1	-0.89
GO Biological Processes	19	GO:0000038	very long-chain fatty acid metabolic process	19_GO:0008152 metabolic process	-3.2	18	7.1	30286	33	149	3	2	1.2	2180|8309|10998	ACSL1|ACOX2|SLC27A5	-0.87
GO Biological Processes	19	GO:0002819	regulation of adaptive immune response	19_GO:0002376 immune system process	-3.2	5.9	5	30286	207	149	6	4	1.6	567|3606|7186|8741|10673|64170	B2M|IL18|TRAF2|TNFSF13|TNFSF13B|CARD9	-0.87
GO Biological Processes	19	GO:0009112	nucleobase metabolic process	19_GO:0008152 metabolic process	-3.2	18	6.9	30286	34	149	3	2	1.2	1723|2766|7498	DHODH|GMPR|XDH	-0.86
GO Biological Processes	19	GO:1901658	glycosyl compound catabolic process	19_GO:0008152 metabolic process	-3.2	18	6.9	30286	34	149	3	2	1.2	2990|7498|51733	GUSB|XDH|UPB1	-0.86
GO Biological Processes	19	GO:0009150	purine ribonucleotide metabolic process	19_GO:0008152 metabolic process	-3.2	4.3	4.5	30286	382	149	8	5.4	1.8	2180|2645|6391|7498|11332|65220|123876|196883	ACSL1|GCK|SDHC|XDH|ACOT7|NADK|ACSM2A|ADCY4	-0.86
GO Biological Processes	19	GO:0045017	glycerolipid biosynthetic process	19_GO:0008152 metabolic process	-3.1	5.5	4.7	30286	222	149	6	4	1.6	2180|5295|10555|23175|25979|126969	ACSL1|PIK3R1|AGPAT2|LPIN1|DHRS7B|SLC44A3	-0.75
GO Biological Processes	19	GO:1901136	carbohydrate derivative catabolic process	19_GO:0008152 metabolic process	-3.1	5.5	4.7	30286	222	149	6	4	1.6	2645|2819|2990|7498|11332|51733	GCK|GPD1|GUSB|XDH|ACOT7|UPB1	-0.75
GO Biological Processes	19	GO:0002724	regulation of T cell cytokine production	19_GO:0002376 immune system process	-3.1	16	6.5	30286	38	149	3	2	1.2	567|3606|7186	B2M|IL18|TRAF2	-0.74
GO Biological Processes	19	GO:0002705	positive regulation of leukocyte mediated immunity	19_GO:0002376 immune system process	-3	6.8	5	30286	150	149	5	3.4	1.5	567|3606|3689|7186|8741	B2M|IL18|ITGB2|TRAF2|TNFSF13	-0.73
GO Biological Processes	19	GO:0032370	positive regulation of lipid transport	19_GO:0051179 localization	-3	9.3	5.5	30286	87	149	4	2.7	1.3	2180|6256|10351|27166	ACSL1|RXRA|ABCA8|PRELID1	-0.73
GO Biological Processes	19	GO:0006953	acute-phase response	19_GO:0050896 response to stimulus	-3	16	6.4	30286	39	149	3	2	1.2	12|3240|5345	SERPINA3|HP|SERPINF2	-0.72
GO Biological Processes	19	GO:0015918	sterol transport	19_GO:0051179 localization	-3	9.2	5.4	30286	88	149	4	2.7	1.3	338|345|10351|29881	APOB|APOC3|ABCA8|NPC1L1	-0.72
GO Biological Processes	19	GO:0035337	fatty-acyl-CoA metabolic process	19_GO:0008152 metabolic process	-3	15	6.3	30286	40	149	3	2	1.2	2180|11332|123876	ACSL1|ACOT7|ACSM2A	-0.7
GO Biological Processes	19	GO:0032368	regulation of lipid transport	19_GO:0051179 localization	-3	6.5	4.9	30286	156	149	5	3.4	1.5	345|2180|6256|10351|27166	APOC3|ACSL1|RXRA|ABCA8|PRELID1	-0.68
GO Biological Processes	19	GO:0071345	cellular response to cytokine stimulus	19_GO:0050896 response to stimulus	-3	3	3.9	30286	738	149	11	7.4	2.1	972|2180|2819|3460|3606|4046|5295|6773|7186|10673|54472	CD74|ACSL1|GPD1|IFNGR2|IL18|LSP1|PIK3R1|STAT2|TRAF2|TNFSF13B|TOLLIP	-0.67
GO Biological Processes	19	GO:0070328	triglyceride homeostasis	19_GO:0042592 homeostatic process	-2.9	15	6.2	30286	42	149	3	2	1.2	345|3606|123876	APOC3|IL18|ACSM2A	-0.66
GO Biological Processes	19	GO:0022409	positive regulation of cell-cell adhesion	19_GO:0048518 positive regulation of biological process	-2.9	4.4	4.3	30286	325	149	7	4.7	1.7	567|972|3606|3689|5345|6603|10673	B2M|CD74|IL18|ITGB2|SERPINF2|SMARCD2|TNFSF13B	-0.66
GO Biological Processes	19	GO:1903706	regulation of hemopoiesis	19_GO:0002376 immune system process	-2.9	3.8	4.1	30286	424	149	8	5.4	1.8	567|972|2242|3606|5295|6603|27166|133522	B2M|CD74|FES|IL18|PIK3R1|SMARCD2|PRELID1|PPARGC1B	-0.65
GO Biological Processes	19	GO:1902105	regulation of leukocyte differentiation	19_GO:0002376 immune system process	-2.9	4.3	4.3	30286	328	149	7	4.7	1.7	972|2242|3606|5295|6603|27166|133522	CD74|FES|IL18|PIK3R1|SMARCD2|PRELID1|PPARGC1B	-0.65
GO Biological Processes	19	GO:0055090	acylglycerol homeostasis	19_GO:0042592 homeostatic process	-2.9	14	6.1	30286	43	149	3	2	1.2	345|3606|123876	APOC3|IL18|ACSM2A	-0.65
GO Biological Processes	19	GO:0062012	regulation of small molecule metabolic process	19_GO:0008152 metabolic process	-2.9	4.3	4.2	30286	331	149	7	4.7	1.7	338|345|635|972|2645|2819|440503	APOB|APOC3|BHMT|CD74|GCK|GPD1|PLIN5	-0.63
GO Biological Processes	19	GO:0009261	ribonucleotide catabolic process	19_GO:0008152 metabolic process	-2.9	8.4	5.1	30286	97	149	4	2.7	1.3	2645|7498|11332|51733	GCK|XDH|ACOT7|UPB1	-0.62
GO Biological Processes	19	GO:0002703	regulation of leukocyte mediated immunity	19_GO:0002376 immune system process	-2.9	5	4.4	30286	246	149	6	4	1.6	567|2242|3606|3689|7186|8741	B2M|FES|IL18|ITGB2|TRAF2|TNFSF13	-0.61
GO Biological Processes	19	GO:0002460	adaptive immune response based on somatic recombination of immune receptors built from immunoglobulin superfamily domains	19_GO:0002376 immune system process	-2.8	4.9	4.4	30286	247	149	6	4	1.6	567|720|972|3606|10673|64170	B2M|C4A|CD74|IL18|TNFSF13B|CARD9	-0.61
GO Biological Processes	19	GO:0072330	monocarboxylic acid biosynthetic process	19_GO:0008152 metabolic process	-2.8	6.1	4.6	30286	167	149	5	3.4	1.5	972|8309|10998|11332|123876	CD74|ACOX2|SLC27A5|ACOT7|ACSM2A	-0.61
GO Biological Processes	19	GO:0090207	regulation of triglyceride metabolic process	19_GO:0008152 metabolic process	-2.8	13	5.8	30286	46	149	3	2	1.2	345|7069|440503	APOC3|THRSP|PLIN5	-0.59
GO Biological Processes	19	GO:0050778	positive regulation of immune response	19_GO:0002376 immune system process	-2.8	3.1	3.8	30286	654	149	10	6.7	2	567|720|972|3606|3689|5225|7186|8741|10673|64170	B2M|C4A|CD74|IL18|ITGB2|PGC|TRAF2|TNFSF13|TNFSF13B|CARD9	-0.59
GO Biological Processes	19	GO:0120162	positive regulation of cold-induced thermogenesis	19_GO:0042592 homeostatic process	-2.8	8	5	30286	101	149	4	2.7	1.3	2180|3606|23175|133522	ACSL1|IL18|LPIN1|PPARGC1B	-0.59
GO Biological Processes	19	GO:0042632	cholesterol homeostasis	19_GO:0042592 homeostatic process	-2.8	8	5	30286	101	149	4	2.7	1.3	338|345|3606|29881	APOB|APOC3|IL18|NPC1L1	-0.59
GO Biological Processes	19	GO:0055092	sterol homeostasis	19_GO:0042592 homeostatic process	-2.8	8	5	30286	102	149	4	2.7	1.3	338|345|3606|29881	APOB|APOC3|IL18|NPC1L1	-0.58
GO Biological Processes	19	GO:0042908	xenobiotic transport	19_GO:0051179 localization	-2.8	13	5.7	30286	48	149	3	2	1.2	2030|8714|10351	SLC29A1|ABCC3|ABCA8	-0.57
GO Biological Processes	19	GO:0044273	sulfur compound catabolic process	19_GO:0008152 metabolic process	-2.8	13	5.7	30286	48	149	3	2	1.2	2990|4357|11332	GUSB|MPST|ACOT7	-0.57
GO Biological Processes	19	GO:0009725	response to hormone	19_GO:0050896 response to stimulus	-2.7	2.8	3.7	30286	785	149	11	7.4	2.1	2180|2645|3283|3784|5295|6256|6755|6773|23175|64170|133522	ACSL1|GCK|HSD3B1|KCNQ1|PIK3R1|RXRA|SSTR5|STAT2|LPIN1|CARD9|PPARGC1B	-0.55
GO Biological Processes	19	GO:0009165	nucleotide biosynthetic process	19_GO:0008152 metabolic process	-2.7	4.6	4.2	30286	264	149	6	4	1.6	1723|2180|6391|11332|65220|196883	DHODH|ACSL1|SDHC|ACOT7|NADK|ADCY4	-0.51
GO Biological Processes	19	GO:1901293	nucleoside phosphate biosynthetic process	19_GO:0008152 metabolic process	-2.7	4.6	4.1	30286	266	149	6	4	1.6	1723|2180|6391|11332|65220|196883	DHODH|ACSL1|SDHC|ACOT7|NADK|ADCY4	-0.49
GO Biological Processes	19	GO:0006644	phospholipid metabolic process	19_GO:0008152 metabolic process	-2.7	3.9	4	30286	361	149	7	4.7	1.7	3422|5295|10351|10555|23175|25979|126969	IDI1|PIK3R1|ABCA8|AGPAT2|LPIN1|DHRS7B|SLC44A3	-0.49
GO Biological Processes	19	GO:0046434	organophosphate catabolic process	19_GO:0008152 metabolic process	-2.7	5.5	4.3	30286	184	149	5	3.4	1.5	2645|2819|7498|11332|51733	GCK|GPD1|XDH|ACOT7|UPB1	-0.48
GO Biological Processes	19	GO:0007586	digestion	19_GO:0032501 multicellular organismal process	-2.6	7.3	4.7	30286	111	149	4	2.7	1.3	12|3784|5225|29881	SERPINA3|KCNQ1|PGC|NPC1L1	-0.48
GO Biological Processes	19	GO:0046890	regulation of lipid biosynthetic process	19_GO:0008152 metabolic process	-2.6	5.4	4.3	30286	187	149	5	3.4	1.5	338|345|972|7069|440503	APOB|APOC3|CD74|THRSP|PLIN5	-0.46
GO Biological Processes	19	GO:1903708	positive regulation of hemopoiesis	19_GO:0002376 immune system process	-2.6	5.3	4.2	30286	190	149	5	3.4	1.5	972|2242|3606|6603|133522	CD74|FES|IL18|SMARCD2|PPARGC1B	-0.44
GO Biological Processes	19	GO:1902107	positive regulation of leukocyte differentiation	19_GO:0002376 immune system process	-2.6	5.3	4.2	30286	190	149	5	3.4	1.5	972|2242|3606|6603|133522	CD74|FES|IL18|SMARCD2|PPARGC1B	-0.44
GO Biological Processes	19	GO:1903039	positive regulation of leukocyte cell-cell adhesion	19_GO:0048518 positive regulation of biological process	-2.6	4.4	4	30286	277	149	6	4	1.6	567|972|3606|3689|6603|10673	B2M|CD74|IL18|ITGB2|SMARCD2|TNFSF13B	-0.44
GO Biological Processes	19	GO:0052548	regulation of endopeptidase activity	19_GO:0008152 metabolic process	-2.6	4.4	4	30286	280	149	6	4	1.6	12|5345|7498|8738|27166|64170	SERPINA3|SERPINF2|XDH|CRADD|PRELID1|CARD9	-0.42
GO Biological Processes	19	GO:0098657	import into cell	19_GO:0051179 localization	-2.6	2.9	3.5	30286	709	149	10	6.7	2	156|433|2030|2180|3339|3689|3784|3959|10998|115677	GRK2|ASGR2|SLC29A1|ACSL1|HSPG2|ITGB2|KCNQ1|LGALS3BP|SLC27A5|NOSTRIN	-0.41
GO Biological Processes	19	GO:0045785	positive regulation of cell adhesion	19_GO:0048518 positive regulation of biological process	-2.5	3.4	3.7	30286	485	149	8	5.4	1.8	567|972|3606|3689|5345|6603|8874|10673	B2M|CD74|IL18|ITGB2|SERPINF2|SMARCD2|ARHGEF7|TNFSF13B	-0.4
GO Biological Processes	19	GO:0006520	amino acid metabolic process	19_GO:0008152 metabolic process	-2.5	4.3	3.9	30286	286	149	6	4	1.6	36|635|1757|4357|5096|51733	ACADSB|BHMT|SARDH|MPST|PCCB|UPB1	-0.39
GO Biological Processes	19	GO:0045321	leukocyte activation	19_GO:0002376 immune system process	-2.5	3	3.6	30286	601	149	9	6	2	567|972|2841|3460|3606|3689|5295|10673|54472	B2M|CD74|GPR18|IFNGR2|IL18|ITGB2|PIK3R1|TNFSF13B|TOLLIP	-0.39
GO Biological Processes	19	GO:0009161	ribonucleoside monophosphate metabolic process	19_GO:0008152 metabolic process	-2.5	10	5	30286	59	149	3	2	1.2	1723|7498|51733	DHODH|XDH|UPB1	-0.38
GO Biological Processes	19	GO:0042157	lipoprotein metabolic process	19_GO:0008152 metabolic process	-2.5	6.7	4.4	30286	122	149	4	2.7	1.3	338|345|29881|147111	APOB|APOC3|NPC1L1|NOTUM	-0.38
GO Biological Processes	19	GO:0046474	glycerophospholipid biosynthetic process	19_GO:0008152 metabolic process	-2.5	5.1	4.1	30286	200	149	5	3.4	1.5	5295|10555|23175|25979|126969	PIK3R1|AGPAT2|LPIN1|DHRS7B|SLC44A3	-0.38
GO Biological Processes	19	GO:0009166	nucleotide catabolic process	19_GO:0008152 metabolic process	-2.5	6.6	4.4	30286	123	149	4	2.7	1.3	2645|7498|11332|51733	GCK|XDH|ACOT7|UPB1	-0.38
GO Biological Processes	19	GO:0001961	positive regulation of cytokine-mediated signaling pathway	19_GO:0048518 positive regulation of biological process	-2.5	10	5	30286	60	149	3	2	1.2	972|7186|10555	CD74|TRAF2|AGPAT2	-0.38
GO Biological Processes	19	GO:0001775	cell activation	19_GO:0032501 multicellular organismal process	-2.5	2.8	3.5	30286	726	149	10	6.7	2	567|972|1465|2841|3460|3606|3689|5295|10673|54472	B2M|CD74|CSRP1|GPR18|IFNGR2|IL18|ITGB2|PIK3R1|TNFSF13B|TOLLIP	-0.38
GO Biological Processes	19	GO:0001819	positive regulation of cytokine production	19_GO:0048518 positive regulation of biological process	-2.5	3.3	3.6	30286	500	149	8	5.4	1.8	567|972|3606|5295|5345|7186|10555|64170	B2M|CD74|IL18|PIK3R1|SERPINF2|TRAF2|AGPAT2|CARD9	-0.36
GO Biological Processes	19	GO:0009260	ribonucleotide biosynthetic process	19_GO:0008152 metabolic process	-2.5	5	4	30286	205	149	5	3.4	1.5	1723|2180|6391|11332|196883	DHODH|ACSL1|SDHC|ACOT7|ADCY4	-0.35
GO Biological Processes	19	GO:0019674	NAD metabolic process	19_GO:0008152 metabolic process	-2.4	9.8	4.9	30286	62	149	3	2	1.2	2645|2819|65220	GCK|GPD1|NADK	-0.35
GO Biological Processes	19	GO:0002763	positive regulation of myeloid leukocyte differentiation	19_GO:0002376 immune system process	-2.4	9.8	4.9	30286	62	149	3	2	1.2	972|2242|133522	CD74|FES|PPARGC1B	-0.35
GO Biological Processes	19	GO:0002761	regulation of myeloid leukocyte differentiation	19_GO:0002376 immune system process	-2.4	6.4	4.3	30286	128	149	4	2.7	1.3	972|2242|5295|133522	CD74|FES|PIK3R1|PPARGC1B	-0.34
GO Biological Processes	19	GO:0002708	positive regulation of lymphocyte mediated immunity	19_GO:0002376 immune system process	-2.4	6.4	4.3	30286	128	149	4	2.7	1.3	567|3606|7186|8741	B2M|IL18|TRAF2|TNFSF13	-0.34
GO Biological Processes	19	GO:0052547	regulation of peptidase activity	19_GO:0008152 metabolic process	-2.4	4	3.7	30286	304	149	6	4	1.6	12|5345|7498|8738|27166|64170	SERPINA3|SERPINF2|XDH|CRADD|PRELID1|CARD9	-0.31
GO Biological Processes	19	GO:0046390	ribose phosphate biosynthetic process	19_GO:0008152 metabolic process	-2.4	4.8	3.9	30286	212	149	5	3.4	1.5	1723|2180|6391|11332|196883	DHODH|ACSL1|SDHC|ACOT7|ADCY4	-0.31
GO Biological Processes	19	GO:0038127	ERBB signaling pathway	19_GO:0050896 response to stimulus	-2.4	9.4	4.8	30286	65	149	3	2	1.2	5284|5753|10273	PIGR|PTK6|STUB1	-0.31
GO Biological Processes	19	GO:1901292	nucleoside phosphate catabolic process	19_GO:0008152 metabolic process	-2.4	6.2	4.2	30286	132	149	4	2.7	1.3	2645|7498|11332|51733	GCK|XDH|ACOT7|UPB1	-0.31
GO Biological Processes	19	GO:0009755	hormone-mediated signaling pathway	19_GO:0050896 response to stimulus	-2.4	6.2	4.2	30286	132	149	4	2.7	1.3	2180|6256|6755|133522	ACSL1|RXRA|SSTR5|PPARGC1B	-0.31
GO Biological Processes	19	GO:0031100	animal organ regeneration	19_GO:0032502 developmental process	-2.4	9.2	4.7	30286	66	149	3	2	1.2	3339|23175|83606	HSPG2|LPIN1|GUCD1	-0.3
GO Biological Processes	19	GO:0060760	positive regulation of response to cytokine stimulus	19_GO:0048518 positive regulation of biological process	-2.4	9.1	4.7	30286	67	149	3	2	1.2	972|7186|10555	CD74|TRAF2|AGPAT2	-0.29
GO Biological Processes	19	GO:0061024	membrane organization	19_GO:0009987 cellular process	-2.3	2.7	3.3	30286	760	149	10	6.7	2	338|3689|9919|23175|25801|27166|83597|84364|149095|196527	APOB|ITGB2|SEC16A|LPIN1|GCA|PRELID1|RTP3|ARFGAP2|DCST1|ANO6	-0.29
GO Biological Processes	19	GO:0045637	regulation of myeloid cell differentiation	19_GO:0002376 immune system process	-2.3	4.7	3.8	30286	218	149	5	3.4	1.5	567|972|2242|5295|133522	B2M|CD74|FES|PIK3R1|PPARGC1B	-0.28
GO Biological Processes	19	GO:0051865	protein autoubiquitination	19_GO:0008152 metabolic process	-2.3	9	4.6	30286	68	149	3	2	1.2	1643|7186|10273	DDB2|TRAF2|STUB1	-0.28
GO Biological Processes	19	GO:0006790	sulfur compound metabolic process	19_GO:0008152 metabolic process	-2.3	3.9	3.6	30286	314	149	6	4	1.6	635|2180|2990|4357|11332|123876	BHMT|ACSL1|GUSB|MPST|ACOT7|ACSM2A	-0.27
GO Biological Processes	19	GO:0002711	positive regulation of T cell mediated immunity	19_GO:0002376 immune system process	-2.3	8.8	4.6	30286	69	149	3	2	1.2	567|3606|7186	B2M|IL18|TRAF2	-0.27
GO Biological Processes	19	GO:1901361	organic cyclic compound catabolic process	19_GO:0008152 metabolic process	-2.3	3.4	3.4	30286	422	149	7	4.7	1.7	2645|3290|7498|9924|10921|11332|51733	GCK|HSD11B1|XDH|PAN2|RNPS1|ACOT7|UPB1	-0.26
GO Biological Processes	19	GO:0170041	non-proteinogenic amino acid metabolic process	19_GO:0008152 metabolic process	-2.3	8.7	4.5	30286	70	149	3	2	1.2	1757|4357|51733	SARDH|MPST|UPB1	-0.26
GO Biological Processes	19	GO:0045087	innate immune response	19_GO:0044419 biological process involved in interspecies interaction between organisms	-2.3	2.6	3.2	30286	775	149	10	6.7	2	720|972|3460|3606|5753|6773|7186|54472|64170|149095	C4A|CD74|IFNGR2|IL18|PTK6|STAT2|TRAF2|TOLLIP|CARD9|DCST1	-0.25
GO Biological Processes	19	GO:0062013	positive regulation of small molecule metabolic process	19_GO:0048518 positive regulation of biological process	-2.3	5.7	4	30286	142	149	4	2.7	1.3	972|2645|2819|440503	CD74|GCK|GPD1|PLIN5	-0.24
GO Biological Processes	19	GO:0006164	purine nucleotide biosynthetic process	19_GO:0008152 metabolic process	-2.3	4.5	3.7	30286	227	149	5	3.4	1.5	2180|6391|11332|65220|196883	ACSL1|SDHC|ACOT7|NADK|ADCY4	-0.24
GO Biological Processes	19	GO:0032722	positive regulation of chemokine production	19_GO:0048518 positive regulation of biological process	-2.3	8.5	4.5	30286	72	149	3	2	1.2	972|3606|64170	CD74|IL18|CARD9	-0.24
GO Biological Processes	19	GO:0010565	regulation of cellular ketone metabolic process	19_GO:0008152 metabolic process	-2.2	5.6	3.9	30286	144	149	4	2.7	1.3	345|635|972|440503	APOC3|BHMT|CD74|PLIN5	-0.22
GO Biological Processes	19	GO:0051251	positive regulation of lymphocyte activation	19_GO:0002376 immune system process	-2.2	3.7	3.5	30286	328	149	6	4	1.6	567|972|3606|6603|8741|10673	B2M|CD74|IL18|SMARCD2|TNFSF13|TNFSF13B	-0.21
GO Biological Processes	19	GO:0034655	nucleobase-containing compound catabolic process	19_GO:0008152 metabolic process	-2.2	3.7	3.4	30286	332	149	6	4	1.6	2645|7498|9924|10921|11332|51733	GCK|XDH|PAN2|RNPS1|ACOT7|UPB1	-0.19
GO Biological Processes	19	GO:0072522	purine-containing compound biosynthetic process	19_GO:0008152 metabolic process	-2.2	4.3	3.6	30286	235	149	5	3.4	1.5	2180|6391|11332|65220|196883	ACSL1|SDHC|ACOT7|NADK|ADCY4	-0.19
GO Biological Processes	19	GO:1901568	fatty acid derivative metabolic process	19_GO:0008152 metabolic process	-2.2	8	4.3	30286	76	149	3	2	1.2	2180|11332|123876	ACSL1|ACOT7|ACSM2A	-0.19
GO Biological Processes	19	GO:0009123	nucleoside monophosphate metabolic process	19_GO:0008152 metabolic process	-2.2	8	4.3	30286	76	149	3	2	1.2	1723|7498|51733	DHODH|XDH|UPB1	-0.19
GO Biological Processes	19	GO:2000377	regulation of reactive oxygen species metabolic process	19_GO:0008152 metabolic process	-2.2	5.5	3.8	30286	149	149	4	2.7	1.3	3240|3689|7498|440503	HP|ITGB2|XDH|PLIN5	-0.19
GO Biological Processes	19	GO:0002449	lymphocyte mediated immunity	19_GO:0002376 immune system process	-2.2	4.3	3.6	30286	237	149	5	3.4	1.5	567|720|972|3606|64170	B2M|C4A|CD74|IL18|CARD9	-0.18
GO Biological Processes	19	GO:0022600	digestive system process	19_GO:0032501 multicellular organismal process	-2.2	7.8	4.2	30286	78	149	3	2	1.2	12|3784|29881	SERPINA3|KCNQ1|NPC1L1	-0.17
GO Biological Processes	19	GO:0015718	monocarboxylic acid transport	19_GO:0051179 localization	-2.2	5.3	3.8	30286	152	149	4	2.7	1.3	2180|6579|8714|10998	ACSL1|SLCO1A2|ABCC3|SLC27A5	-0.16
GO Biological Processes	19	GO:0043086	negative regulation of catalytic activity	19_GO:0065007 biological regulation	-2.2	3.2	3.3	30286	449	149	7	4.7	1.7	12|345|3240|5345|5753|8639|440503	SERPINA3|APOC3|HP|SERPINF2|PTK6|AOC3|PLIN5	-0.16
GO Biological Processes	19	GO:0010950	positive regulation of endopeptidase activity	19_GO:0048518 positive regulation of biological process	-2.2	5.3	3.8	30286	153	149	4	2.7	1.3	7498|8738|27166|64170	XDH|CRADD|PRELID1|CARD9	-0.16
GO Biological Processes	19	GO:0019395	fatty acid oxidation	19_GO:0008152 metabolic process	-2.1	7.5	4.1	30286	81	149	3	2	1.2	8309|26061|55268	ACOX2|HACL1|ECHDC2	-0.13
GO Biological Processes	19	GO:0030500	regulation of bone mineralization	19_GO:0032502 developmental process	-2.1	7.4	4.1	30286	82	149	3	2	1.2	6256|147111|196527	RXRA|NOTUM|ANO6	-0.12
GO Biological Processes	19	GO:0031099	regeneration	19_GO:0032502 developmental process	-2.1	5.1	3.7	30286	158	149	4	2.7	1.3	3339|5792|23175|83606	HSPG2|PTPRF|LPIN1|GUCD1	-0.12
GO Biological Processes	19	GO:0032371	regulation of sterol transport	19_GO:0051179 localization	-2.1	7.3	4.1	30286	83	149	3	2	1.2	345|6256|10351	APOC3|RXRA|ABCA8	-0.12
GO Biological Processes	19	GO:0050871	positive regulation of B cell activation	19_GO:0002376 immune system process	-2.1	7.3	4.1	30286	83	149	3	2	1.2	972|8741|10673	CD74|TNFSF13|TNFSF13B	-0.12
GO Biological Processes	19	GO:1901657	glycosyl compound metabolic process	19_GO:0008152 metabolic process	-2.1	7.3	4.1	30286	83	149	3	2	1.2	2990|7498|51733	GUSB|XDH|UPB1	-0.12
GO Biological Processes	19	GO:0032374	regulation of cholesterol transport	19_GO:0051179 localization	-2.1	7.3	4.1	30286	83	149	3	2	1.2	345|6256|10351	APOC3|RXRA|ABCA8	-0.12
GO Biological Processes	19	GO:0050878	regulation of body fluid levels	19_GO:0065007 biological regulation	-2.1	3.5	3.3	30286	353	149	6	4	1.6	1465|2030|2159|5345|7498|196527	CSRP1|SLC29A1|F10|SERPINF2|XDH|ANO6	-0.11
GO Biological Processes	19	GO:0050870	positive regulation of T cell activation	19_GO:0002376 immune system process	-2.1	4	3.4	30286	253	149	5	3.4	1.5	567|972|3606|6603|10673	B2M|CD74|IL18|SMARCD2|TNFSF13B	-0.1
GO Biological Processes	19	GO:0051591	response to cAMP	19_GO:0050896 response to stimulus	-2.1	7.2	4	30286	85	149	3	2	1.2	2819|3784|83606	GPD1|KCNQ1|GUCD1	-0.1
GO Biological Processes	19	GO:1901264	carbohydrate derivative transport	19_GO:0051179 localization	-2.1	7.1	4	30286	86	149	3	2	1.2	2030|8714|55974	SLC29A1|ABCC3|SLC50A1	-0.089
GO Biological Processes	19	GO:0034440	lipid oxidation	19_GO:0008152 metabolic process	-2	7	3.9	30286	87	149	3	2	1.2	8309|26061|55268	ACOX2|HACL1|ECHDC2	-0.078
GO Biological Processes	19	GO:0002696	positive regulation of leukocyte activation	19_GO:0002376 immune system process	-2	3.4	3.2	30286	362	149	6	4	1.6	567|972|3606|6603|8741|10673	B2M|CD74|IL18|SMARCD2|TNFSF13|TNFSF13B	-0.077
GO Biological Processes	19	GO:0010952	positive regulation of peptidase activity	19_GO:0048518 positive regulation of biological process	-2	4.9	3.5	30286	167	149	4	2.7	1.3	7498|8738|27166|64170	XDH|CRADD|PRELID1|CARD9	-0.068

## Sheet: 0d vs. 21d(hypo) KEGG
Table S6. KEGG enrichment for genes with hypermethylated promoters in suckling group from newborn vs. suckling groups
Category	CategoryID	GO	Description	LogP	Enrichment	Z-score	#TotalGeneInLibrary	#GeneInGO	#GeneInHitList	#GeneInGOAndHitList	%InGO	STDV %InGO	GeneID	Hits	Log(q-value)
KEGG Pathway	24	hsa03320	PPAR signaling pathway	-7	19	11	30286	75	149	7	4.7	1.7	345|2180|6256|8309|10998|440503|729359	APOC3|ACSL1|RXRA|ACOX2|SLC27A5|PLIN5|PLIN4	-4.5
KEGG Pathway	24	hsa05152	Tuberculosis	-4.5	7.9	6.5	30286	180	149	7	4.7	1.7	972|3460|3606|3689|4046|5993|64170	CD74|IFNGR2|IL18|ITGB2|LSP1|RFX5|CARD9	-2.2
KEGG Pathway	24	hsa04976	Bile secretion	-4.1	11	6.9	30286	89	149	5	3.4	1.5	6256|6579|8714|10998|196883	RXRA|SLCO1A2|ABCC3|SLC27A5|ADCY4	-2.1
KEGG Pathway	24	hsa05222	Small cell lung cancer	-4	11	6.8	30286	92	149	5	3.4	1.5	1643|3914|5295|6256|7186	DDB2|LAMB3|PIK3R1|RXRA|TRAF2	-2.1
KEGG Pathway	24	hsa05417	Lipid and atherosclerosis	-3.2	5.7	4.8	30286	215	149	6	4	1.6	338|1555|3606|5295|6256|7186	APOB|CYP2B6|IL18|PIK3R1|RXRA|TRAF2	-1.4
KEGG Pathway	24	hsa04146	Peroxisome	-3.1	9.8	5.6	30286	83	149	4	2.7	1.3	2180|7498|8309|26061	ACSL1|XDH|ACOX2|HACL1	-1.4
KEGG Pathway	24	hsa04610	Complement and coagulation cascades	-3.1	9.5	5.5	30286	86	149	4	2.7	1.3	720|2159|3689|5345	C4A|F10|ITGB2|SERPINF2	-1.4
KEGG Pathway	24	hsa00260	Glycine, serine and threonine metabolism	-3	15	6.3	30286	40	149	3	2	1.2	635|1757|8639	BHMT|SARDH|AOC3	-1.4
KEGG Pathway	24	hsa05323	Rheumatoid arthritis	-2.9	8.7	5.3	30286	93	149	4	2.7	1.3	3606|3689|8741|10673	IL18|ITGB2|TNFSF13|TNFSF13B	-1.4
KEGG Pathway	24	hsa04975	Fat digestion and absorption	-2.9	14	6.1	30286	43	149	3	2	1.2	338|10555|29881	APOB|AGPAT2|NPC1L1	-1.4
KEGG Pathway	24	hsa00280	Valine, leucine and isoleucine degradation	-2.8	13	5.7	30286	48	149	3	2	1.2	36|316|5096	ACADSB|AOX1|PCCB	-1.3
KEGG Pathway	24	hsa04625	C-type lectin receptor signaling pathway	-2.8	7.8	4.9	30286	104	149	4	2.7	1.3	4046|5295|6773|64170	LSP1|PIK3R1|STAT2|CARD9	-1.3
KEGG Pathway	24	hsa04672	Intestinal immune network for IgA production	-2.7	12	5.6	30286	49	149	3	2	1.2	5284|8741|10673	PIGR|TNFSF13|TNFSF13B	-1.3
KEGG Pathway	24	hsa04931	Insulin resistance	-2.7	7.5	4.8	30286	108	149	4	2.7	1.3	5295|5792|10998|133522	PIK3R1|PTPRF|SLC27A5|PPARGC1B	-1.3
KEGG Pathway	24	hsa05169	Epstein-Barr virus infection	-2.5	5	4	30286	202	149	5	3.4	1.5	567|1643|5295|6773|7186	B2M|DDB2|PIK3R1|STAT2|TRAF2	-1.1
KEGG Pathway	24	hsa04380	Osteoclast differentiation	-2.3	6	4.1	30286	135	149	4	2.7	1.3	3460|5295|6773|7186	IFNGR2|PIK3R1|STAT2|TRAF2	-1
KEGG Pathway	24	hsa05135	Yersinia infection	-2.3	5.9	4.1	30286	137	149	4	2.7	1.3	3606|5295|7186|8874	IL18|PIK3R1|TRAF2|ARHGEF7	-1
KEGG Pathway	24	hsa05200	Pathways in cancer	-2.3	3.1	3.4	30286	531	149	8	5.4	1.8	1643|3460|3914|5295|6256|6773|7186|196883	DDB2|IFNGR2|LAMB3|PIK3R1|RXRA|STAT2|TRAF2|ADCY4	-1
KEGG Pathway	24	hsa04920	Adipocytokine signaling pathway	-2.3	8.7	4.5	30286	70	149	3	2	1.2	2180|6256|7186	ACSL1|RXRA|TRAF2	-1
KEGG Pathway	24	hsa05223	Non-small cell lung cancer	-2.3	8.5	4.5	30286	72	149	3	2	1.2	1643|5295|6256	DDB2|PIK3R1|RXRA	-1
KEGG Pathway	24	hsa04072	Phospholipase D signaling pathway	-2.2	5.5	3.9	30286	148	149	4	2.7	1.3	5295|9267|10555|196883	PIK3R1|CYTH1|AGPAT2|ADCY4	-1
KEGG Pathway	24	hsa04612	Antigen processing and presentation	-2.2	7.8	4.2	30286	78	149	3	2	1.2	567|972|5993	B2M|CD74|RFX5	-1
KEGG Pathway	24	hsa00980	Metabolism of xenobiotics by cytochrome P450	-2.2	7.8	4.2	30286	78	149	3	2	1.2	1553|1555|3290	CYP2A13|CYP2B6|HSD11B1	-1
KEGG Pathway	24	hsa01240	Biosynthesis of cofactors	-2.2	5.3	3.8	30286	153	149	4	2.7	1.3	1723|2990|4337|65220	DHODH|GUSB|MOCS1|NADK	-1
KEGG Pathway	24	hsa00983	Drug metabolism - other enzymes	-2.1	7.6	4.2	30286	80	149	3	2	1.2	2990|7498|51733	GUSB|XDH|UPB1	-1
KEGG Pathway	24	hsa04932	Non-alcoholic fatty liver disease	-2.1	5.2	3.7	30286	155	149	4	2.7	1.3	5295|6256|6391|7186	PIK3R1|RXRA|SDHC|TRAF2	-1
KEGG Pathway	24	hsa05160	Hepatitis C	-2.1	5.1	3.7	30286	158	149	4	2.7	1.3	5295|6256|6773|7186	PIK3R1|RXRA|STAT2|TRAF2	-0.99
KEGG Pathway	24	hsa04217	Necroptosis	-2.1	5.1	3.7	30286	159	149	4	2.7	1.3	3460|6773|7186|124044	IFNGR2|STAT2|TRAF2|SPATA2L	-0.99
KEGG Pathway	24	hsa05161	Hepatitis B	-2.1	5	3.6	30286	162	149	4	2.7	1.3	1643|3339|5295|6773	DDB2|HSPG2|PIK3R1|STAT2	-0.98
KEGG Pathway	24	hsa04630	JAK-STAT signaling pathway	-2	4.9	3.5	30286	166	149	4	2.7	1.3	316|3460|5295|6773	AOX1|IFNGR2|PIK3R1|STAT2	-0.96

## Sheet: 0d vs. 21d(hyper) GO
Table S6. GO enrichment for genes with hypermethylated promoters in newborn group from newborn vs. suckling groups
Category	CategoryID	GO	Description	PARENT_GO	LogP	Enrichment	Z-score	#TotalGeneInLibrary	#GeneInGO	#GeneInHitList	#GeneInGOAndHitList	%InGO	STDV %InGO	GeneID	Hits	Log(q-value)
GO Biological Processes	19	GO:0000902	cell morphogenesis	19_GO:0032502 developmental process	-5.6	5.3	6.6	30286	681	100	12	12	3.2	104|1889|1949|5339|8829|8831|22906|23390|29071|54413|55701|57619	ADARB1|ECE1|EFNB3|PLEC|NRP1|SYNGAP1|TRAK1|ZDHHC17|C1GALT1C1|NLGN3|ARHGEF40|SHROOM3	-1.4
GO Biological Processes	19	GO:0032989	cellular anatomical entity morphogenesis	19_GO:0032502 developmental process	-5.3	5.5	6.4	30286	605	100	11	11	3.1	104|1889|1949|5159|5339|8829|8831|22906|23390|54413|55701	ADARB1|ECE1|EFNB3|PDGFRB|PLEC|NRP1|SYNGAP1|TRAK1|ZDHHC17|NLGN3|ARHGEF40	-1.4
GO Biological Processes	19	GO:0048667	cell morphogenesis involved in neuron differentiation	19_GO:0032502 developmental process	-4.8	6.2	6.3	30286	440	100	9	9	2.9	104|1889|1949|8829|8831|22906|23390|54413|55701	ADARB1|ECE1|EFNB3|NRP1|SYNGAP1|TRAK1|ZDHHC17|NLGN3|ARHGEF40	-1.1
GO Biological Processes	19	GO:0007409	axonogenesis	19_GO:0032502 developmental process	-4.5	6.6	6.2	30286	366	100	8	8	2.7	104|1889|1949|8829|8831|23390|54413|55701	ADARB1|ECE1|EFNB3|NRP1|SYNGAP1|ZDHHC17|NLGN3|ARHGEF40	-1.1
GO Biological Processes	19	GO:0099173	postsynapse organization	19_GO:0009987 cellular process	-4.5	14	7.8	30286	108	100	5	5	2.2	8829|8831|22941|54413|64101	NRP1|SYNGAP1|SHANK2|NLGN3|LRRC4	-1.1
GO Biological Processes	19	GO:0048812	neuron projection morphogenesis	19_GO:0032502 developmental process	-4.5	5.6	5.9	30286	484	100	9	9	2.9	104|1889|1949|8829|8831|22906|23390|54413|55701	ADARB1|ECE1|EFNB3|NRP1|SYNGAP1|TRAK1|ZDHHC17|NLGN3|ARHGEF40	-1.1
GO Biological Processes	19	GO:0120039	plasma membrane bounded cell projection morphogenesis	19_GO:0032502 developmental process	-4.4	5.6	5.9	30286	489	100	9	9	2.9	104|1889|1949|8829|8831|22906|23390|54413|55701	ADARB1|ECE1|EFNB3|NRP1|SYNGAP1|TRAK1|ZDHHC17|NLGN3|ARHGEF40	-1.1
GO Biological Processes	19	GO:0048858	cell projection morphogenesis	19_GO:0032502 developmental process	-4.4	5.5	5.8	30286	494	100	9	9	2.9	104|1889|1949|8829|8831|22906|23390|54413|55701	ADARB1|ECE1|EFNB3|NRP1|SYNGAP1|TRAK1|ZDHHC17|NLGN3|ARHGEF40	-1.1
GO Biological Processes	19	GO:0097106	postsynaptic density organization	19_GO:0009987 cellular process	-4.2	40	11	30286	23	100	3	3	1.7	8831|22941|64101	SYNGAP1|SHANK2|LRRC4	-1
GO Biological Processes	19	GO:0038084	vascular endothelial growth factor signaling pathway	19_GO:0050896 response to stimulus	-4.1	36	10	30286	25	100	3	3	1.7	5159|5228|8829	PDGFRB|PGF|NRP1	-0.97
GO Biological Processes	19	GO:0061564	axon development	19_GO:0032502 developmental process	-4.1	5.8	5.7	30286	421	100	8	8	2.7	104|1889|1949|8829|8831|23390|54413|55701	ADARB1|ECE1|EFNB3|NRP1|SYNGAP1|ZDHHC17|NLGN3|ARHGEF40	-0.97
GO Biological Processes	19	GO:0099084	postsynaptic specialization organization	19_GO:0009987 cellular process	-4.1	35	10	30286	26	100	3	3	1.7	8831|22941|64101	SYNGAP1|SHANK2|LRRC4	-0.97
GO Biological Processes	19	GO:0060384	innervation	19_GO:0032502 developmental process	-4	34	9.8	30286	27	100	3	3	1.7	104|1889|8829	ADARB1|ECE1|NRP1	-0.95
GO Biological Processes	19	GO:0043543	protein acylation	19_GO:0008152 metabolic process	-3.9	16	7.5	30286	77	100	4	4	2	8260|9575|23390|29801	NAA10|CLOCK|ZDHHC17|ZDHHC8	-0.88
GO Biological Processes	19	GO:0050808	synapse organization	19_GO:0009987 cellular process	-3.9	6.3	5.6	30286	337	100	7	7	2.6	8495|8829|8831|22941|54413|64101|78999	PPFIBP2|NRP1|SYNGAP1|SHANK2|NLGN3|LRRC4|LRFN4	-0.88
GO Biological Processes	19	GO:0021602	cranial nerve morphogenesis	19_GO:0032502 developmental process	-3.8	29	9.1	30286	31	100	3	3	1.7	104|3213|8829	ADARB1|HOXB3|NRP1	-0.86
GO Biological Processes	19	GO:0050803	regulation of synapse structure or activity	19_GO:0065007 biological regulation	-3.7	7.3	5.7	30286	249	100	6	6	2.4	1949|8831|9758|22941|54413|78999	EFNB3|SYNGAP1|FRMPD4|SHANK2|NLGN3|LRFN4	-0.79
GO Biological Processes	19	GO:0021675	nerve development	19_GO:0032502 developmental process	-3.5	12	6.5	30286	97	100	4	4	2	104|1889|3213|8829	ADARB1|ECE1|HOXB3|NRP1	-0.59
GO Biological Processes	19	GO:0034330	cell junction organization	19_GO:0009987 cellular process	-3.4	4.5	4.8	30286	533	100	8	8	2.7	5339|8495|8829|8831|22941|54413|64101|78999	PLEC|PPFIBP2|NRP1|SYNGAP1|SHANK2|NLGN3|LRRC4|LRFN4	-0.51
GO Biological Processes	19	GO:0035272	exocrine system development	19_GO:0032502 developmental process	-3.4	21	7.5	30286	44	100	3	3	1.7	3481|8829|25837	IGF2|NRP1|RAB26	-0.5
GO Biological Processes	19	GO:0031175	neuron projection development	19_GO:0032502 developmental process	-3.3	3.9	4.5	30286	691	100	9	9	2.9	104|1889|1949|8829|8831|22906|23390|54413|55701	ADARB1|ECE1|EFNB3|NRP1|SYNGAP1|TRAK1|ZDHHC17|NLGN3|ARHGEF40	-0.48
GO Biological Processes	19	GO:0007169	transmembrane receptor protein tyrosine kinase signaling pathway	19_GO:0050896 response to stimulus	-3.3	5.1	4.8	30286	419	100	7	7	2.6	1949|2889|3340|3481|5159|5228|8829	EFNB3|RAPGEF1|NDST1|IGF2|PDGFRB|PGF|NRP1	-0.48
GO Biological Processes	19	GO:0060976	coronary vasculature development	19_GO:0032502 developmental process	-3.3	19	7.2	30286	48	100	3	3	1.7	3340|5159|8829	NDST1|PDGFRB|NRP1	-0.45
GO Biological Processes	19	GO:0035924	cellular response to vascular endothelial growth factor stimulus	19_GO:0050896 response to stimulus	-3.2	19	7.1	30286	49	100	3	3	1.7	5159|5228|8829	PDGFRB|PGF|NRP1	-0.44
GO Biological Processes	19	GO:1901888	regulation of cell junction assembly	19_GO:0050789 regulation of biological process	-3.1	7	5.1	30286	215	100	5	5	2.2	1949|2889|8829|54413|78999	EFNB3|RAPGEF1|NRP1|NLGN3|LRFN4	-0.35
GO Biological Processes	19	GO:0007389	pattern specification process	19_GO:0032502 developmental process	-3.1	4.6	4.5	30286	459	100	7	7	2.6	2735|3213|7026|8829|8831|57619|201164	GLI1|HOXB3|NR2F2|NRP1|SYNGAP1|SHROOM3|PLD6	-0.32
GO Biological Processes	19	GO:0007519	skeletal muscle tissue development	19_GO:0032502 developmental process	-2.9	8.7	5.2	30286	140	100	4	4	2	607|2010|5339|7026	BCL9|EMD|PLEC|NR2F2	-0.19
GO Biological Processes	19	GO:0021545	cranial nerve development	19_GO:0032502 developmental process	-2.9	14	6.1	30286	64	100	3	3	1.7	104|3213|8829	ADARB1|HOXB3|NRP1	-0.19
GO Biological Processes	19	GO:0050921	positive regulation of chemotaxis	19_GO:0040011 locomotion	-2.9	8.5	5.2	30286	142	100	4	4	2	5159|5228|8829|57402	PDGFRB|PGF|NRP1|S100A14	-0.19
GO Biological Processes	19	GO:0050807	regulation of synapse organization	19_GO:0050789 regulation of biological process	-2.9	6.2	4.7	30286	243	100	5	5	2.2	1949|9758|22941|54413|78999	EFNB3|FRMPD4|SHANK2|NLGN3|LRFN4	-0.19
GO Biological Processes	19	GO:0050771	negative regulation of axonogenesis	19_GO:0032502 developmental process	-2.9	14	6	30286	66	100	3	3	1.7	1949|8829|8831	EFNB3|NRP1|SYNGAP1	-0.18
GO Biological Processes	19	GO:0060538	skeletal muscle organ development	19_GO:0032502 developmental process	-2.8	8	5	30286	152	100	4	4	2	607|2010|5339|7026	BCL9|EMD|PLEC|NR2F2	-0.13
GO Biological Processes	19	GO:0007612	learning	19_GO:0032501 multicellular organismal process	-2.8	7.9	4.9	30286	153	100	4	4	2	8622|8831|22941|54413	PDE8B|SYNGAP1|SHANK2|NLGN3	-0.13
GO Biological Processes	19	GO:0043408	regulation of MAPK cascade	19_GO:0050896 response to stimulus	-2.8	3.6	3.9	30286	669	100	8	8	2.7	1846|3340|3481|5159|8622|8829|8831|23390	DUSP4|NDST1|IGF2|PDGFRB|PDE8B|NRP1|SYNGAP1|ZDHHC17	-0.13
GO Biological Processes	19	GO:0061061	muscle structure development	19_GO:0032502 developmental process	-2.8	4.1	4.1	30286	520	100	7	7	2.6	104|607|2010|3481|5159|5339|7026	ADARB1|BCL9|EMD|IGF2|PDGFRB|PLEC|NR2F2	-0.13
GO Biological Processes	19	GO:0050770	regulation of axonogenesis	19_GO:0032502 developmental process	-2.7	7.8	4.9	30286	156	100	4	4	2	1949|8829|8831|22906	EFNB3|NRP1|SYNGAP1|TRAK1	-0.12
GO Biological Processes	19	GO:0034250	positive regulation of amide metabolic process	19_GO:0048518 positive regulation of biological process	-2.7	7.5	4.8	30286	162	100	4	4	2	5935|8398|27161|66037	RBM3|PLA2G6|AGO2|BOLL	-0.075
GO Biological Processes	19	GO:0050678	regulation of epithelial cell proliferation	19_GO:0050789 regulation of biological process	-2.6	4.5	4.1	30286	407	100	6	6	2.4	2735|3481|5228|5467|7026|8829	GLI1|IGF2|PGF|PPARD|NR2F2|NRP1	-0.035
GO Biological Processes	19	GO:0048639	positive regulation of developmental growth	19_GO:0040007 growth	-2.6	7.2	4.6	30286	169	100	4	4	2	2735|3481|5467|8829	GLI1|IGF2|PPARD|NRP1	-0.031
GO Biological Processes	19	GO:0045446	endothelial cell differentiation	19_GO:0032502 developmental process	-2.6	11	5.2	30286	83	100	3	3	1.7	2889|7026|8829	RAPGEF1|NR2F2|NRP1	-0.003
GO Biological Processes	19	GO:0007507	heart development	19_GO:0032502 developmental process	-2.5	3.7	3.8	30286	570	100	7	7	2.6	1889|3340|5159|5339|6196|8829|285590	ECE1|NDST1|PDGFRB|PLEC|RPS6KA2|NRP1|SH3PXD2B	0
GO Biological Processes	19	GO:0008306	associative learning	19_GO:0032501 multicellular organismal process	-2.5	10	5.1	30286	87	100	3	3	1.7	8622|8831|22941	PDE8B|SYNGAP1|SHANK2	0
GO Biological Processes	19	GO:0001936	regulation of endothelial cell proliferation	19_GO:0050789 regulation of biological process	-2.5	6.7	4.4	30286	181	100	4	4	2	3481|5228|7026|8829	IGF2|PGF|NR2F2|NRP1	0
GO Biological Processes	19	GO:0030335	positive regulation of cell migration	19_GO:0040011 locomotion	-2.5	3.7	3.7	30286	580	100	7	7	2.6	3554|5159|5228|8829|27161|57402|117581	IL1R1|PDGFRB|PGF|NRP1|AGO2|S100A14|TWIST2	0
GO Biological Processes	19	GO:0010564	regulation of cell cycle process	19_GO:0050789 regulation of biological process	-2.5	3.2	3.6	30286	746	100	8	8	2.7	2735|3481|5159|6196|8260|9575|63967|92002	GLI1|IGF2|PDGFRB|RPS6KA2|NAA10|CLOCK|CLSPN|CCNQ	0
GO Biological Processes	19	GO:0070372	regulation of ERK1 and ERK2 cascade	19_GO:0050896 response to stimulus	-2.4	4.9	4	30286	308	100	5	5	2.2	1846|5159|8622|8829|23390	DUSP4|PDGFRB|PDE8B|NRP1|ZDHHC17	0
GO Biological Processes	19	GO:0061024	membrane organization	19_GO:0009987 cellular process	-2.4	3.2	3.5	30286	760	100	8	8	2.7	2010|5339|23250|54413|64101|114879|284680|286410	EMD|PLEC|ATP11A|NLGN3|LRRC4|OSBPL5|SPATA46|ATP11C	0
GO Biological Processes	19	GO:0007517	muscle organ development	19_GO:0032502 developmental process	-2.4	4.8	3.9	30286	314	100	5	5	2.2	104|607|2010|5339|7026	ADARB1|BCL9|EMD|PLEC|NR2F2	0
GO Biological Processes	19	GO:0048568	embryonic organ development	19_GO:0032502 developmental process	-2.4	4	3.7	30286	452	100	6	6	2.4	1889|2735|3213|3340|3481|7026	ECE1|GLI1|HOXB3|NDST1|IGF2|NR2F2	0
GO Biological Processes	19	GO:0003073	regulation of systemic arterial blood pressure	19_GO:0032501 multicellular organismal process	-2.4	9.5	4.8	30286	96	100	3	3	1.7	1889|6196|7026	ECE1|RPS6KA2|NR2F2	0
GO Biological Processes	19	GO:2000147	positive regulation of cell motility	19_GO:0040011 locomotion	-2.4	3.5	3.6	30286	607	100	7	7	2.6	3554|5159|5228|8829|27161|57402|117581	IL1R1|PDGFRB|PGF|NRP1|AGO2|S100A14|TWIST2	0
GO Biological Processes	19	GO:0007167	enzyme-linked receptor protein signaling pathway	19_GO:0050896 response to stimulus	-2.4	3.5	3.5	30286	614	100	7	7	2.6	1949|2889|3340|3481|5159|5228|8829	EFNB3|RAPGEF1|NDST1|IGF2|PDGFRB|PGF|NRP1	0
GO Biological Processes	19	GO:0015914	phospholipid transport	19_GO:0051179 localization	-2.4	9.2	4.7	30286	99	100	3	3	1.7	23250|114879|286410	ATP11A|OSBPL5|ATP11C	0
GO Biological Processes	19	GO:0003158	endothelium development	19_GO:0032502 developmental process	-2.3	9.1	4.7	30286	100	100	3	3	1.7	2889|7026|8829	RAPGEF1|NR2F2|NRP1	0
GO Biological Processes	19	GO:0007610	behavior	19_GO:0032501 multicellular organismal process	-2.3	3.4	3.5	30286	619	100	7	7	2.6	104|1949|8622|8831|22941|29801|54413	ADARB1|EFNB3|PDE8B|SYNGAP1|SHANK2|ZDHHC8|NLGN3	0
GO Biological Processes	19	GO:0031345	negative regulation of cell projection organization	19_GO:0048519 negative regulation of biological process	-2.3	6	4.1	30286	201	100	4	4	2	1949|3985|8829|8831	EFNB3|LIMK2|NRP1|SYNGAP1	0
GO Biological Processes	19	GO:0040017	positive regulation of locomotion	19_GO:0040011 locomotion	-2.3	3.4	3.5	30286	621	100	7	7	2.6	3554|5159|5228|8829|27161|57402|117581	IL1R1|PDGFRB|PGF|NRP1|AGO2|S100A14|TWIST2	0
GO Biological Processes	19	GO:0022412	cellular process involved in reproduction in multicellular organism	19_GO:0022414 reproductive process	-2.3	3.9	3.6	30286	468	100	6	6	2.4	2735|3481|6196|201164|284680|375337	GLI1|IGF2|RPS6KA2|PLD6|SPATA46|TOPAZ1	0
GO Biological Processes	19	GO:0051960	regulation of nervous system development	19_GO:0032502 developmental process	-2.3	3.9	3.6	30286	468	100	6	6	2.4	1949|3213|8829|8831|22906|54413	EFNB3|HOXB3|NRP1|SYNGAP1|TRAK1|NLGN3	0
GO Biological Processes	19	GO:0060840	artery development	19_GO:0032502 developmental process	-2.3	8.9	4.6	30286	102	100	3	3	1.7	3340|5159|8829	NDST1|PDGFRB|NRP1	0
GO Biological Processes	19	GO:0007283	spermatogenesis	19_GO:0022414 reproductive process	-2.3	3.4	3.4	30286	632	100	7	7	2.6	2735|3985|9575|66037|201164|284680|375337	GLI1|LIMK2|CLOCK|BOLL|PLD6|SPATA46|TOPAZ1	0
GO Biological Processes	19	GO:0071363	cellular response to growth factor stimulus	19_GO:0050896 response to stimulus	-2.2	3.7	3.5	30286	488	100	6	6	2.4	2010|2889|3340|5159|5228|8829	EMD|RAPGEF1|NDST1|PDGFRB|PGF|NRP1	0
GO Biological Processes	19	GO:0006935	chemotaxis	19_GO:0040011 locomotion	-2.2	4.4	3.7	30286	344	100	5	5	2.2	5159|5228|5339|8398|8829	PDGFRB|PGF|PLEC|PLA2G6|NRP1	0
GO Biological Processes	19	GO:0048232	male gamete generation	19_GO:0022414 reproductive process	-2.2	3.3	3.4	30286	649	100	7	7	2.6	2735|3985|9575|66037|201164|284680|375337	GLI1|LIMK2|CLOCK|BOLL|PLD6|SPATA46|TOPAZ1	0
GO Biological Processes	19	GO:0043009	chordate embryonic development	19_GO:0032502 developmental process	-2.2	3.3	3.4	30286	650	100	7	7	2.6	115|1889|3213|3340|3481|7026|23250	ADCY9|ECE1|HOXB3|NDST1|IGF2|NR2F2|ATP11A	0
GO Biological Processes	19	GO:0042330	taxis	19_GO:0040011 locomotion	-2.2	4.4	3.6	30286	346	100	5	5	2.2	5159|5228|5339|8398|8829	PDGFRB|PGF|PLEC|PLA2G6|NRP1	0
GO Biological Processes	19	GO:0060537	muscle tissue development	19_GO:0032502 developmental process	-2.2	4.4	3.6	30286	347	100	5	5	2.2	607|2010|5159|5339|7026	BCL9|EMD|PDGFRB|PLEC|NR2F2	0
GO Biological Processes	19	GO:0016358	dendrite development	19_GO:0032502 developmental process	-2.2	8.2	4.4	30286	111	100	3	3	1.7	8829|8831|22906	NRP1|SYNGAP1|TRAK1	0
GO Biological Processes	19	GO:0001938	positive regulation of endothelial cell proliferation	19_GO:0048518 positive regulation of biological process	-2.2	8.2	4.4	30286	111	100	3	3	1.7	3481|5228|8829	IGF2|PGF|NRP1	0
GO Biological Processes	19	GO:0006869	lipid transport	19_GO:0051179 localization	-2.2	4.4	3.6	30286	348	100	5	5	2.2	5467|8273|23250|114879|286410	PPARD|SLC10A3|ATP11A|OSBPL5|ATP11C	0
GO Biological Processes	19	GO:0051963	regulation of synapse assembly	19_GO:0032502 developmental process	-2.2	7.9	4.3	30286	115	100	3	3	1.7	1949|54413|78999	EFNB3|NLGN3|LRFN4	0
GO Biological Processes	19	GO:0007411	axon guidance	19_GO:0032502 developmental process	-2.2	5.4	3.8	30286	225	100	4	4	2	1889|1949|8829|55701	ECE1|EFNB3|NRP1|ARHGEF40	0
GO Biological Processes	19	GO:0097485	neuron projection guidance	19_GO:0032502 developmental process	-2.2	5.4	3.8	30286	225	100	4	4	2	1889|1949|8829|55701	ECE1|EFNB3|NRP1|ARHGEF40	0
GO Biological Processes	19	GO:0051146	striated muscle cell differentiation	19_GO:0032502 developmental process	-2.2	5.3	3.8	30286	227	100	4	4	2	607|3481|5159|5339	BCL9|IGF2|PDGFRB|PLEC	0
GO Biological Processes	19	GO:0009792	embryo development ending in birth or egg hatching	19_GO:0032502 developmental process	-2.2	3.2	3.3	30286	671	100	7	7	2.6	115|1889|3213|3340|3481|7026|23250	ADCY9|ECE1|HOXB3|NDST1|IGF2|NR2F2|ATP11A	0
GO Biological Processes	19	GO:0007416	synapse assembly	19_GO:0032502 developmental process	-2.2	7.8	4.2	30286	117	100	3	3	1.7	22941|54413|64101	SHANK2|NLGN3|LRRC4	0
GO Biological Processes	19	GO:0050920	regulation of chemotaxis	19_GO:0040011 locomotion	-2.1	5.3	3.8	30286	229	100	4	4	2	5159|5228|8829|57402	PDGFRB|PGF|NRP1|S100A14	0
GO Biological Processes	19	GO:0061448	connective tissue development	19_GO:0032502 developmental process	-2.1	5.2	3.7	30286	231	100	4	4	2	3213|5159|5467|285590	HOXB3|PDGFRB|PPARD|SH3PXD2B	0
GO Biological Processes	19	GO:0040011	locomotion	19_GO:0040011 locomotion	-2.1	4.1	3.5	30286	366	100	5	5	2.2	5159|5228|5339|8398|8829	PDGFRB|PGF|PLEC|PLA2G6|NRP1	0
GO Biological Processes	19	GO:0070848	response to growth factor	19_GO:0050896 response to stimulus	-2.1	3.5	3.3	30286	520	100	6	6	2.4	2010|2889|3340|5159|5228|8829	EMD|RAPGEF1|NDST1|PDGFRB|PGF|NRP1	0
GO Biological Processes	19	GO:0031032	actomyosin structure organization	19_GO:0009987 cellular process	-2.1	7.3	4.1	30286	124	100	3	3	1.7	5159|5339|6242	PDGFRB|PLEC|RTKN	0
GO Biological Processes	19	GO:0001568	blood vessel development	19_GO:0032502 developmental process	-2.1	3.4	3.3	30286	527	100	6	6	2.4	3213|3340|5159|5228|7026|8829	HOXB3|NDST1|PDGFRB|PGF|NR2F2|NRP1	0
GO Biological Processes	19	GO:0045786	negative regulation of cell cycle	19_GO:0048519 negative regulation of biological process	-2.1	4	3.4	30286	380	100	5	5	2.2	6196|7026|8260|9575|63967	RPS6KA2|NR2F2|NAA10|CLOCK|CLSPN	0
GO Biological Processes	19	GO:0001654	eye development	19_GO:0032502 developmental process	-2.1	4	3.4	30286	381	100	5	5	2.2	491|3985|5159|8829|285590	ATP2B2|LIMK2|PDGFRB|NRP1|SH3PXD2B	0
GO Biological Processes	19	GO:0010876	lipid localization	19_GO:0051179 localization	-2.1	4	3.3	30286	383	100	5	5	2.2	5467|8273|23250|114879|286410	PPARD|SLC10A3|ATP11A|OSBPL5|ATP11C	0
GO Biological Processes	19	GO:0150063	visual system development	19_GO:0032502 developmental process	-2	3.9	3.3	30286	385	100	5	5	2.2	491|3985|5159|8829|285590	ATP2B2|LIMK2|PDGFRB|NRP1|SH3PXD2B	0
GO Biological Processes	19	GO:0030036	actin cytoskeleton organization	19_GO:0009987 cellular process	-2	3.3	3.2	30286	544	100	6	6	2.4	3985|5159|5339|6242|57619|79767	LIMK2|PDGFRB|PLEC|RTKN|SHROOM3|ELMO3	0
GO Biological Processes	19	GO:0001944	vasculature development	19_GO:0032502 developmental process	-2	3.3	3.2	30286	547	100	6	6	2.4	3213|3340|5159|5228|7026|8829	HOXB3|NDST1|PDGFRB|PGF|NR2F2|NRP1	0
GO Biological Processes	19	GO:0048880	sensory system development	19_GO:0032502 developmental process	-2	3.9	3.3	30286	391	100	5	5	2.2	491|3985|5159|8829|285590	ATP2B2|LIMK2|PDGFRB|NRP1|SH3PXD2B	0
GO Biological Processes	19	GO:0045727	positive regulation of translation	19_GO:0048518 positive regulation of biological process	-2	6.8	3.9	30286	133	100	3	3	1.7	5935|27161|66037	RBM3|AGO2|BOLL	0
GO Biological Processes	19	GO:0050767	regulation of neurogenesis	19_GO:0032502 developmental process	-2	3.9	3.3	30286	393	100	5	5	2.2	1949|3213|8829|8831|22906	EFNB3|HOXB3|NRP1|SYNGAP1|TRAK1	0

[truncated: 1 more sheets: 0d vs. 21d(hyper) KEGG]
