# Supplementary material for: DNA Methylation of Postnatal Liver Development in Pigs
Source: Genes (Basel). 2024 Aug 13;15(8):1067. doi: 10.3390/genes15081067 (PMC11353940; doi:10.3390/genes15081067)
Supplement: Supplementary file 1 [file genes-15-01067-s001.zip › Supplementary Table S7.xlsx]

## Sheet: Sheet1
Table S7. Genes with higher DNA methylation level and lower expression
stages	hyper DNA methylation	gene symbol
Newborn vs. Suckling	Newborn	CLCN5, MBNL3, ANTXR2, AGO2, CLSPN, RPL28, CA14, IGF2, NFIC, PGF, GLIS2, CKAP4, PPARD, ZNF532
	Suckling	ACOX2, ACSM2A, ADGRG6, ANO1, AOX1, APRT, ARL4C, ARRDC3, B2M, BANP, BHMT, C4A, CYP2A13, CYP2B6, DCST1, DHODH, DHRS7B, DRC3, ERRFI1, FAHD1, GIMAP5, GPD1, GSDMB, GUSB, HAAO, HPRT1, HSD11B1, HSD3B1, HYI, IDI1, IGFALS, IL18, KCNQ1, LAMB3, LCN12, LDHC, LILRB5, LPIN1, MIOX, MOCS1, NHERF2, NKX6-3, NOSTRIN, NR0B1, PAN2, PRAP1, RFX5, RTP3, SEPTIN1, SERPINA6, SLC27A5, SLC2A4RG, SLC44A3, SLC50A1, STAT2, TEF,…
Newborn vs. Adult	Newborn	ZNF532, ACOT7, IFI30, HDAC4, PGF, CD68, PPP1R3G, RNF111, BAIAP2, SKA1, ERGIC1, CUL7, MMP23B, CLSPN, KLC1, FAM120C, SEPTIN6, ATG4A, PLAGL1, PHETA2
	Adult	SDC2, MORF4L2, RNH1, RENBP, A1BG, SCD, BCAR3, FAHD1, MOCS1, SLC44A3, SELENBP1, THRSP, PRR33, CYP2B6, SLC27A5, THEM6, ARRDC3, IDI1, HSD3B1, LCN12, YTHDC2, GCK, CYP2A13, LSP1, ANO1
Suckling vs. Adult	Suckling	RUSC1, FRMPD4, IVD, PAN2, STAT2, PRAP1, C2, PLIN2, RFX5, PTPRCAP, PTTG2, PTPN7, CD68, SEC16A, DUOXA2, ARHGAP30, GIMAP1, CYSTM1, CLN8, HMGCS2, VPREB3, MIOX, ACSM2A, COL14A1
	Adult	SNRPN, POP4, RPL28
