# Supplementary material for: DNA Methylation of Postnatal Liver Development in Pigs
Source: Genes (Basel). 2024 Aug 13;15(8):1067. doi: 10.3390/genes15081067 (PMC11353940; doi:10.3390/genes15081067)
Supplement: Supplementary file 1 [file genes-15-01067-s001.zip › Supplementary Table S8.xlsx]

## Sheet: Sheet1
Table S8. Functions of hypermethylated genes with lower expression.
Staeges	Functions	Gene symbol
Newborn	Cell cycle and development process	CLSPN, PGF, ZNF532
Suckling	Immune-related	STAT2, RFX5
	Fatty acid metabolism	ACSM2A, PRAP1
Suckling and Adult	Drug metabolism	CYP2A13,CYP2B6
	Carbohydrate metabolism	FAHD1
	Fatty acid metabolism	SLC44A3, SLC27A5
	Lipids metabolism	IDI1, HSD3B1
	Fat synthesis	ARRDC3
	Vitamin metabolism	MOCS1
	Small molecules transport	ANO1, LCN12
	Cell cycle	YTHDC2
	Lipid homeostasis	THEM6
